# Supplementary material for: Genome-scale community modelling elucidates the metabolic interaction in Indian type-2 diabetic gut microbiota
Source: Sci Rep. 2024 Jul 27;14:17259. doi: 10.1038/s41598-024-63718-0 (PMC11282233; doi:10.1038/s41598-024-63718-0)
Supplement: Supplementary file 1 — Supplementary Tables. [file 41598_2024_63718_MOESM1_ESM.xlsx]

## Sheet: Title page
Title: Genome-scale community modelling elucidates the metabolic interaction in Indian Type-2 diabetic gut microbiota
Satyajit Beura1, Pritam Kundu2, Amit Kumar Das1, and Amit Ghosh2*
1Department of Bioscience and Biotechnology, Indian Institute of Technology Kharagpur, West Bengal, India-721302
2School of Energy Science and Engineering, Indian Institute of Technology Kharagpur, West Bengal, India-721302
*Corresponding author:
Dr. Amit Ghosh
Associate Professor
School of Energy Science & Engineering
Sir J.C. Bose Laboratory Complex
Indian Institute of Technology Kharagpur
Kharagpur 721302,
West Bengal, India
Email: amitghosh@iitkgp.ac.in
Ph: +91-3222-260804

## Sheet: List of Tables
Genome-scale community modelling elucidates the metabolic interaction in Indian Type-2 diabetic gut microbiota
Sl. No.	Table	Description
1	Table S1	Validation of the in silico models
2	Table S2	Alteration of individual model growth rate with the change in the coefficient of the biomass precursor
3	Table S3	Average human diet (AHD) media composition
4	Table S4	Relative aboundace of individual microbes in the Gut environment
5	Table S5	Lists of the reactions where the scaled flux space has been changed in the T2D gut and HC gut communtiy model
6	Table S6	Lists of the reactions and the flux of T2D gut and HC gut community model
7	Table S7	Altered Metabolic Consumption and Production Profile of the Community Model in Healthy Control and T2D Human Gut environment
8	Table S8	Microbial species selected for GEMs reconstruction
9	Table S9	Properties of the drfat reconstructions

## Sheet: Table S1
Table S1a. Validationof the in silico models
	Si. No.	Microbial Model	Major carbon sources	In silico Growth rate	Reported Growth rate	Accuracy in Growth rate	Referance
	1	Prevotella copri	Glucose	0.796	0.751	0.94	PMC6871511
	2	Lactobacillus ruminis	Glucose	0.01207	0.0125	0.965	PMC3231919
	3	Methanobrevibacter smithii	Glucose	0.251	0.231	0.915	PMC3629087
	4	Faecalibacterium prausnitzii	Glucose	0.33	0.29	0.87	PMC4135701
		Table S2b. Validation of the in silico models with AGORA
	Microbial Model	Consumption Profile				Production Profile
		Major carbon sources	Consume in silico model	Consume in AGORA model	Accuracy	Metabolic production	Produce in in silico model	Produce in AGORA model	Accuracy
	P. copri	D-Glucose	✓	✓	0.8333	Acetic acid	✓	✓	0.666
		D-Xylose	✓	✓
		D-Maltose	✓	✓		Succinic acid	✓	✓
		Cellobiose	✓	✓
						Propionic acid	×	✓
		Raffinose	✓	✓
		Lactose	×	✓
	L. ruminis	Sucrose	✓	✓	0.75	L-Lactic acid	✓	✓	1
		Cellobiose	✓	✓
		D-Galactose	✓	✓
		D-Maltose	×	✓
	M. smithii	Glucose	✓	✓	1	Methane	✓	✓	1
	F. prausnitzii	Glucose	✓	✓	0.75	Butyric acid	✓	✓	0.75
		D-Maltose	×	✓		Formic acid	✓	✓
		D-Fructose	✓	✓		Succinic acid	✓	✓
		Cellobiose	✓	✓
						Lactic acid	×	✓

## Sheet: Table S2
Alteration of individual model growth rate with the change in the coefficient of the biomass precursor
L. Ruminis										P. copri										M. smithii										F. prausnitzii
Biomass precuessor	Name	Growth rate Increased	Growth rate Decreased	Actual Growth rate	Difference in altered growth rate	% of growth rate alteration	Mod of %			Biomass precuessor	Name	Growth rate Increased	Growth rate Decreased	Actual Growth rate	Difference in altered growth rate	% of growth rate alteration	Mod of %			Biomass precuessor	Name	Growth rate Increased	Growth rate Decreased	Actual Growth rate	Difference in altered growth rate	% of growth rate alteration	Mod of %			Biomass precuessor	Name	Growth rate Increased	Growth rate Decreased	Actual Growth rate	Difference in altered growth rate	% of growth rate alteration	Mod of %
cpd00002	ATP	0.0150757	0.0100639	0.0120702	0.00501181	41.522	41.522			cpd00038	GTP	0.816872	0.7779	0.79691	0.0389727	4.89047	4.89047			cpd00002	ATP	0.306926	0.0363242	0.251183	0.270601	107.731	107.731			cpd00042	GSH	0.331042	0.33097	0.331006	7.22345e-05	0.0218227	0.0218227
cpd00038	GTP	0.0120727	0.0120678	0.0120702	4.94214e-06	0.0409448	0.0409448			cpd00051	L_Arginine	0.805762	0.78825	0.79691	0.0175121	2.1975	2.1975			cpd02229	Bactoprenyl_diphosphate	0.268229	0.236174	0.251183	0.0320551	12.7617	12.7617			cpd15793	Stearoylcardiolipin (B. subtilis)	0.33225	0.329772	0.331006	0.00247772	0.748541	0.748541
cpd00241	dGTP	0.012071	0.0120695	0.0120702	1.56608e-06	0.0129747	0.0129747			cpd00052	CTP	0.804602	0.789363	0.79691	0.0152393	1.9123	1.9123			cpd00035	L_Alanine	0.262069	0.241164	0.251183	0.0209053	8.32274	8.32274			cpd15560	Ubiquinone-8	-2.51582e-16	2.27344e-18	0.331006	-2.53855e-16	-7.6692e-14	7.6692e-14
cpd00115	dATP	0.012071	0.0120695	0.0120702	1.56608e-06	0.0129747	0.0129747			cpd00033	Glycine	0.804602	0.789363	0.79691	0.0152391	1.91227	1.91227			cpd00051	L_Arginine	0.259735	0.243175	0.251183	0.0165602	6.5929	6.5929			cpd00069	L-Tyrosine	0.331476	0.330538	0.331006	0.000938075	0.283401	0.283401
cpd00015	FAD	0.0120707	0.0120698	0.0120702	9.25388e-07	0.00766669	0.00766669			cpd00062	UTP	0.804445	0.789514	0.79691	0.0149313	1.87365	1.87365			cpd00039	L_Lysine	0.25779	0.244905	0.251183	0.0128845	5.12954	5.12954			cpd00115	dATP	0.33105	0.330963	0.331006	8.73186e-05	0.0263798	0.0263798
cpd00010	CoA	0.0120707	0.0120698	0.0120702	9.25388e-07	0.00766669	0.00766669			cpd00053	L_Glutamine	0.803928	0.790013	0.79691	0.0139146	1.74607	1.74607			cpd00053	L_Glutamine	0.256223	0.246336	0.251183	0.00988684	3.93612	3.93612			cpd15759	Anteisoheptadecanoyllipoteichoic acid (n=24), linked, glucose substituted	0.331482	0.330532	0.331006	0.000950675	0.287208	0.287208
cpd00087	Tetrahydrofolate	0.0120707	0.0120698	0.0120702	9.25388e-07	0.00766669	0.00766669			cpd00066	L_Phenylalanine	0.803457	0.790468	0.79691	0.0129887	1.62988	1.62988			cpd00038	GTP	0.255806	0.246723	0.251183	0.00908268	3.61597	3.61597			cpd00119	L-Histidine	0.330873	0.331139	0.331006	-0.000266271	-0.080443	0.080443
cpd00201	10_Formyltetrahydrofolate	0.0120707	0.0120698	0.0120702	9.25388e-07	0.00766669	0.00766669			cpd00069	L_Tyrosine	0.802814	0.791092	0.79691	0.0117217	1.47089	1.47089			cpd00023	L_Glutamate	0.254979	0.247498	0.251183	0.0074807	2.97819	2.97819			cpd00030	Mn2+	0.331006	0.331006	0.331006	0	0	0
cpd00345	5_Methyltetrahydrofolate	0.0120707	0.0120698	0.0120702	9.25388e-07	0.00766669	0.00766669			cpd00023	L_Glutamate	0.802058	0.791827	0.79691	0.010231	1.28383	1.28383			cpd00129	L_Proline	0.254369	0.248075	0.251183	0.00629432	2.50588	2.50588			cpd00118	Putrescine	0.331042	0.33097	0.331006	7.22345e-05	0.0218227	0.0218227
cpd00003	NAD	0.0120707	0.0120698	0.0120702	9.25388e-07	0.00766669	0.00766669			cpd00132	L_Asparagine	0.802006	0.791878	0.79691	0.0101286	1.27099	1.27099			cpd00060	L_Methionine	0.253383	0.24902	0.251183	0.0043631	1.73702	1.73702			cpd15794	Isoheptadecanoylcardiolipin (B. subtilis)	0.331958	0.33006	0.331006	0.00189734	0.573204	0.573204
cpd00017	S_Adenosyl_L_methionine	0.0120707	0.0120698	0.0120702	9.25388e-07	0.00766669	0.00766669			cpd00119	L_Histidine	0.801976	0.791908	0.79691	0.0100679	1.26337	1.26337			cpd00052	CTP	0.25325	0.249148	0.251183	0.00410178	1.63299	1.63299			cpd00065	L-Tryptophan	0.331112	0.3309	0.331006	0.000212484	0.0641935	0.0641935
cpd00006	NADP	0.0120707	0.0120698	0.0120702	9.25388e-07	0.00766669	0.00766669			cpd00035	L_Alanine	0.800523	0.793329	0.79691	0.00719396	0.902732	0.902732			cpd00156	L_Valine	0.25313	0.249265	0.251183	0.00386516	1.53878	1.53878			cpd00132	L-Asparagine	0.331006	0.331006	0.331006	-9.99201e-16	-3.01868e-13	3.01868e-13
cpd00069	L_Tyrosine	0.0120702	0.0120702	0.0120702	4.996e-16	4.13911e-12	4.13911e-12			cpd00065	L_Tryptophan	0.800408	0.793442	0.79691	0.00696521	0.874028	0.874028			cpd00062	UTP	0.252911	0.249478	0.251183	0.00343312	1.36678	1.36678			cpd00033	Glycine	0.331406	0.330608	0.331006	0.000798016	0.241088	0.241088
cpd00058	Cu2_plus	0.0120702	0.0120702	0.0120702	3.00107e-16	2.48634e-12	2.48634e-12			cpd00041	L_Aspartate	0.8003	0.793548	0.79691	0.00675227	0.847307	0.847307			cpd15500	Menaquinone_8	0.252499	0.249879	0.251183	0.00262003	1.04308	1.04308			cpd00053	L-Glutamine	0.331006	0.331006	0.331006	-9.99201e-16	-3.01868e-13	3.01868e-13
cpd00254	Mg	0.0120702	0.0120702	0.0120702	3.00107e-16	2.48634e-12	2.48634e-12			cpd00161	L_Threonine	0.800076	0.793768	0.79691	0.0063081	0.79157	0.79157			cpd00084	L_Cysteine	0.252489	0.24989	0.251183	0.00259949	1.0349	1.0349			cpd15695	Diisoheptadecanoylphosphatidylethanolamine	0.33149	0.330524	0.331006	0.000965405	0.291658	0.291658
cpd00118	Putrescine	0.0120702	0.0120702	0.0120702	3.00107e-16	2.48634e-12	2.48634e-12			cpd00054	L_Serine	0.7996	0.794237	0.79691	0.00536319	0.672998	0.672998			cpd15560	Ubiquinone_8	0.252463	0.249915	0.251183	0.0025483	1.01452	1.01452			cpd15748	Stearoyllipoteichoic acid (n=24), linked, unsubstituted	0.331329	0.330684	0.331006	0.00064552	0.195017	0.195017
cpd00034	Zn2_plus	0.0120702	0.0120702	0.0120702	3.00107e-16	2.48634e-12	2.48634e-12			cpd00241	dGTP	0.799115	0.794716	0.79691	0.00439887	0.551991	0.551991			cpd15352	2_Demethylmenaquinone_8	0.25244	0.249937	0.251183	0.00250299	0.996483	0.996483			cpd00038	GTP	0.331034	0.330979	0.331006	5.51109e-05	0.0166495	0.0166495
cpd15723	Dianteisoheptadecanoylphosphatidylglycerol	0.0120702	0.0120702	0.0120702	1.99493e-16	1.65277e-12	1.65277e-12			cpd00115	dATP	0.79901	0.794821	0.79691	0.00418939	0.525705	0.525705			cpd00132	L_Asparagine	0.251919	0.25045	0.251183	0.00146911	0.584877	0.584877			cpd00220	Riboflavin	0.331066	0.330947	0.331006	0.000118671	0.0358516	0.0358516
cpd00035	L_Alanine	0.0120702	0.0120702	0.0120702	1.99493e-16	1.65277e-12	1.65277e-12			cpd00129	L_Proline	0.798808	0.79502	0.79691	0.00378781	0.475313	0.475313			cpd00241	dGTP	0.251721	0.250647	0.251183	0.00107427	0.427686	0.427686			cpd15757	Stearoyllipoteichoic acid (n=24), linked, glucose substituted	0.331499	0.330515	0.331006	0.000983538	0.297136	0.297136
cpd00053	L_Glutamine	0.0120702	0.0120702	0.0120702	1.99493e-16	1.65277e-12	1.65277e-12			cpd15432	core_oligosaccharide_lipid_A	0.798783	0.795046	0.79691	0.00373728	0.468972	0.468972			cpd00356	dCTP	0.251574	0.250793	0.251183	0.000781287	0.311043	0.311043			cpd00052	CTP	0.331176	0.330836	0.331006	0.000339538	0.102578	0.102578
cpd00062	UTP	0.0120702	0.0120702	0.0120702	1.99493e-16	1.65277e-12	1.65277e-12			cpd00084	L_Cysteine	0.798692	0.795136	0.79691	0.00355575	0.446193	0.446193			cpd00357	TTP	0.251535	0.250832	0.251183	0.000703158	0.279939	0.279939			cpd00205	K+	0.331006	0.331006	0.331006	0	0	0
cpd15665	Peptidoglycan_polymer_n_subunits	2.0753e-16	4.94118e-17	0.0120702	1.58118e-16	1.30998e-12	1.30998e-12			cpd00356	dCTP	0.798259	0.795566	0.79691	0.00269317	0.337952	0.337952			cpd00115	dATP	0.251486	0.25088	0.251183	0.000605497	0.241058	0.241058			cpd15533	phosphatidylethanolamine dioctadecanoyl	0.331635	0.33038	0.331006	0.00125559	0.379324	0.379324
cpd02229	Bactoprenyl_diphosphate	0.0120702	0.0120702	0.0120702	1.00614e-16	8.3357e-13	8.3357e-13			cpd00357	TTP	0.798019	0.795804	0.79691	0.00221438	0.277871	0.277871			cpd00010	CoA	0.251294	0.251071	0.251183	0.000222734	0.0886743	0.0886743			cpd00006	NADP	0.331053	0.33096	0.331006	9.28729e-05	0.0280578	0.0280578
cpd10515	Fe2_plus	0.0120702	0.0120702	0.0120702	1.00614e-16	8.3357e-13	8.3357e-13			cpd00039	L_Lysine	0.797978	0.795845	0.79691	0.00213261	0.26761	0.26761			cpd00118	Putrescine	0.251252	0.251113	0.251183	0.000139681	0.0556093	0.0556093			cpd15795	Anteisoheptadecanoylcardiolipin (B. subtilis)	0.332092	0.329927	0.331006	0.00216521	0.654129	0.654129
cpd00322	L_Isoleucine	0.0120702	0.0120702	0.0120702	1.00614e-16	8.3357e-13	8.3357e-13			cpd00006	NADP	0.797564	0.796257	0.79691	0.00130712	0.164023	0.164023			cpd00017	S_Adenosyl_L_methionine	0.251226	0.251139	0.251183	8.68287e-05	0.0345679	0.0345679			cpd00023	L-Glutamate	0.331006	0.331006	0.331006	0	0	0
cpd00129	L_Proline	0.0120702	0.0120702	0.0120702	1.00614e-16	8.3357e-13	8.3357e-13			cpd00003	NAD	0.797538	0.796283	0.79691	0.00125506	0.157491	0.157491			cpd00557	Siroheme	0.251077	0.251009	0.251183	6.78774e-05	0.0270231	0.0270231			cpd00058	Cu2+	0.331006	0.331006	0.331006	9.99201e-16	3.01868e-13	3.01868e-13
cpd00054	L_Serine	0.0120702	0.0120702	0.0120702	1.00614e-16	8.3357e-13	8.3357e-13			cpd00201	10_Formyltetrahydrofolate	0.797486	0.796335	0.79691	0.00115096	0.144428	0.144428			cpd00006	NADP	0.251215	0.251151	0.251183	6.41777e-05	0.0255502	0.0255502			cpd17043	RNA transcription	0.331006	0.331006	0.331006	0	0	0
cpd00161	L_Threonine	0.0120702	0.0120702	0.0120702	1.00614e-16	8.3357e-13	8.3357e-13			cpd00087	Tetrahydrofolate	0.797439	0.796381	0.79691	0.00105842	0.132815	0.132815			cpd00016	Pyridoxal_phosphate	0.251205	0.25116	0.251183	4.53019e-05	0.0180354	0.0180354			cpd15540	Phosphatidylglycerol dioctadecanoyl	0.331641	0.330374	0.331006	0.00126675	0.382696	0.382696
cpd00156	L_Valine	0.0120702	0.0120702	0.0120702	1.00614e-16	8.3357e-13	8.3357e-13			cpd00010	CoA	0.797434	0.796387	0.79691	0.00104685	0.131364	0.131364			cpd00056	TPP	0.251205	0.25116	0.251183	4.53019e-05	0.0180354	0.0180354			cpd15775	Stearoyllipoteichoic acid (n=24), linked, D-alanine substituted	0.331287	0.330726	0.331006	0.000561015	0.169488	0.169488
cpd15560	Ubiquinone_8	0.0120702	0.0120702	0.0120702	1.00614e-16	8.3357e-13	8.3357e-13			cpd00345	5_Methyltetrahydrofolate	0.797419	0.796401	0.79691	0.00101793	0.127735	0.127735			cpd00003	NAD	0.251192	0.251173	0.251183	1.88758e-05	0.00751477	0.00751477			cpd00039	L-Lysine	0.332804	0.329228	0.331006	0.00357613	1.08038	1.08038
cpd00063	Ca2_plus	0.0120702	0.0120702	0.0120702	0	0	0			cpd00015	FAD	0.797335	0.796485	0.79691	0.000850204	0.106688	0.106688			cpd11493	ACP	1.57734e-16	-1.26187e-16	0.251183	2.83921e-16	1.13034e-13	1.13034e-13			cpd15500	Menaquinone 8	0.331476	0.330537	0.331006	0.00093905	0.283696	0.283696
cpd00099	Cl_	0.0120702	0.0120702	0.0120702	0	0	0			cpd00017	S_Adenosyl_L_methionine	0.797274	0.796546	0.79691	0.000728747	0.0914466	0.0914466			cpd00063	Ca2_plus_	0.251183	0.251183	0.251183	0	0	0			cpd00051	L-Arginine	0.331321	0.330692	0.331006	0.0006284	0.189846	0.189846
cpd00149	Co2_plus	0.0120702	0.0120702	0.0120702	0	0	0			cpd15352	2_Demethylmenaquinone_8	0.797037	0.796783	0.79691	0.000254483	0.0319337	0.0319337			cpd00099	Cl_	0.251183	0.251183	0.251183	0	0	0			cpd00107	L-Leucine	0.332025	0.329993	0.331006	0.0020322	0.613947	0.613947
cpd15696	Dianteisoheptadecanoylphosphatidylethanolamine	0.0120702	0.0120702	0.0120702	0	0	0			cpd15500	Menaquinone_8	0.797017	0.796803	0.79691	0.000213997	0.0268533	0.0268533			cpd00058	Cu2_plus_	0.251183	0.251183	0.251183	0	0	0			cpd00264	Spermidine	0.331078	0.330934	0.331006	0.000144469	0.0436454	0.0436454
cpd15722	Diisoheptadecanoylphosphatidylglycerol	0.0120702	0.0120702	0.0120702	0	0	0			cpd00016	Pyridoxal_phosphate	0.796936	0.796884	0.79691	5.20533e-05	0.0065319	0.0065319			cpd17042	DNA_replication	0.251183	0.251183	0.251183	0	0	0			cpd15665	Peptidoglycan polymer (n subunits)	-9.75179e-17	-1.39533e-16	0.331006	4.20155e-17	1.26933e-14	1.26933e-14
cpd17042	DNA_replication	0.0120702	0.0120702	0.0120702	0	0	0			cpd00056	TPP	0.796936	0.796884	0.79691	5.20533e-05	0.0065319	0.0065319			cpd10515	Fe2_plus_	0.251183	0.251183	0.251183	0	0	0			cpd11493	ACP	9.13178e-18	-5.29373e-17	0.331006	6.2069e-17	1.87516e-14	1.87516e-14
cpd10516	fe3	0.0120702	0.0120702	0.0120702	0	0	0			cpd15560	Ubiquinone_8	0.796919	0.796901	0.79691	1.73511e-05	0.0021773	0.0021773			cpd10516	fe3	0.251183	0.251183	0.251183	0	0	0			cpd00060	L-Methionine	0.331857	0.33016	0.331006	0.00169642	0.512506	0.512506
cpd00042	GSH	0.0120702	0.0120702	0.0120702	0	0	0			cpd00118	Putrescine	0.796916	0.796904	0.79691	1.15674e-05	0.00145153	0.00145153			cpd00001	H2O	0.251183	0.251183	0.251183	0	0	0			cpd00166	Calomide	4.52991e-17	1.4301e-16	0.331006	-9.77105e-17	-2.95192e-14	2.95192e-14
cpd00205	K_plus	0.0120702	0.0120702	0.0120702	0	0	0			cpd00030	Mn2_plus_	0.79691	0.79691	0.79691	1.9984e-15	2.50769e-13	2.50769e-13			cpd00205	K_plus_	0.251183	0.251183	0.251183	0	0	0			cpd00054	L-Serine	0.331359	0.330654	0.331006	0.000704288	0.212772	0.212772
cpd00051	L_Arginine	0.0120702	0.0120702	0.0120702	0	0	0			cpd00220	Riboflavin	0.79691	0.79691	0.79691	1.9984e-15	2.50769e-13	2.50769e-13			cpd00322	L_Isoleucine	0.251183	0.251183	0.251183	0	0	0			cpd15766	Stearoyllipoteichoic acid (n=24), linked, N-acetyl-D-glucosamine	0.331513	0.330501	0.331006	0.00101171	0.305646	0.305646
cpd00041	L_Aspartate	0.0120702	0.0120702	0.0120702	0	0	0			cpd11493	ACP	8.56857e-16	-1.4667e-16	0.79691	1.00353e-15	1.25927e-13	1.25927e-13			cpd00107	L_Leucine	0.251183	0.251183	0.251183	0	0	0			cpd00063	Ca2+	0.331006	0.331006	0.331006	0	0	0
cpd00107	L_Leucine	0.0120702	0.0120702	0.0120702	0	0	0			cpd15665	Peptidoglycan_polymer_n_subunits	1.12784e-16	-5.63918e-17	0.79691	1.69175e-16	2.12289e-14	2.12289e-14			cpd00030	Mn2_plus_	0.251183	0.251183	0.251183	0	0	0			cpd00002	ATP	0	0	0.331006	0	0	0
cpd00060	L_Methionine	0.0120702	0.0120702	0.0120702	0	0	0			cpd00099	Cl_	0.79691	0.79691	0.79691	0	0	0			cpd17041	Protein_biosynthesis	0.251183	0.251183	0.251183	0	0	0			cpd17042	DNA replication	0.331006	0.331006	0.331006	0	0	0
cpd00030	Mn2_plus	0.0120702	0.0120702	0.0120702	0	0	0			cpd00149	Co2_plus_	0.79691	0.79691	0.79691	0	0	0			cpd17043	RNA_transcription	0.251183	0.251183	0.251183	0	0	0			cpd00149	Co2+	0.331006	0.331006	0.331006	0	0	0
cpd17041	Protein_biosynthesis	0.0120702	0.0120702	0.0120702	0	0	0			cpd17042	DNA_replication	0.79691	0.79691	0.79691	0	0	0			cpd00048	Sulfate	0.251183	0.251183	0.251183	0	0	0			cpd00156	L-Valine	0.331908	0.330109	0.331006	0.00179974	0.543718	0.543718
cpd00016	Pyridoxal_phosphate	0.0120702	0.0120702	0.0120702	0	0	0			cpd00205	K_plus_	0.79691	0.79691	0.79691	0	0	0			cpd00034	Zn2_plus_	0.251183	0.251183	0.251183	0	0	0			cpd15776	Isoheptadecanoyllipoteichoic acid (n=24), linked, D-alanine substituted	0.331256	0.330756	0.331006	0.000499984	0.15105	0.15105
cpd00220	Riboflavin	0.0120702	0.0120702	0.0120702	0	0	0			cpd00322	L_Isoleucine	0.79691	0.79691	0.79691	0	0	0			cpd15665	Peptidoglycan_polymer_n_subunits	-3.37584e-16	2.96071e-17	0.251183	-3.67191e-16	-1.46185e-13	1.46185e-13			cpd02229	Bactoprenyl diphosphate	0.331139	0.330874	0.331006	0.00026525	0.0801344	0.0801344
cpd17043	RNA_transcription	0.0120702	0.0120702	0.0120702	0	0	0			cpd00107	L_Leucine	0.79691	0.79691	0.79691	0	0	0			cpd00254	Mg	0.251183	0.251183	0.251183	-9.99201e-16	-3.97799e-13	3.97799e-13			cpd15352	2-Demethylmenaquinone 8	0.331461	0.330553	0.331006	0.000908092	0.274343	0.274343
cpd00048	Sulfate	0.0120702	0.0120702	0.0120702	0	0	0			cpd00156	L_Valine	0.79691	0.79691	0.79691	0	0	0			cpd00015	FAD	0.251166	0.2512	0.251183	-3.39764e-05	-0.0135266	0.0135266			cpd15722	Diisoheptadecanoylphosphatidylglycerol	0.331495	0.330519	0.331006	0.000976566	0.29503	0.29503
cpd00356	dCTP	0.0120702	0.0120702	0.0120702	-9.88792e-17	-8.19198e-13	8.19198e-13			cpd17041	Protein_biosynthesis	0.79691	0.79691	0.79691	0	0	0			cpd00345	5_Methyltetrahydrofolate	0.251158	0.251207	0.251183	-4.90771e-05	-0.0195384	0.0195384			cpd00099	Cl-	0.331006	0.331006	0.331006	0	0	0
cpd15695	Diisoheptadecanoylphosphatidylethanolamine	0.0120702	0.0120702	0.0120702	-9.88792e-17	-8.19198e-13	8.19198e-13			cpd17043	RNA_transcription	0.79691	0.79691	0.79691	0	0	0			cpd00087	Tetrahydrofolate	0.251158	0.251207	0.251183	-4.90771e-05	-0.0195384	0.0195384			cpd17041	Protein biosynthesis	0.331006	0.331006	0.331006	0	0	0
cpd00066	L_Phenylalanine	0.0120702	0.0120702	0.0120702	-9.88792e-17	-8.19198e-13	8.19198e-13			cpd00063	Ca2_plus_	0.79691	0.79691	0.79691	-1.9984e-15	-2.50769e-13	2.50769e-13			cpd00201	10_Formyltetrahydrofolate	0.251158	0.251207	0.251183	-4.90771e-05	-0.0195384	0.0195384			cpd15749	Isoheptadecanoyllipoteichoic acid (n=24), linked, unsubstituted	0.331299	0.330714	0.331006	0.000584489	0.176579	0.176579
cpd00067	H_plus	0.0120702	0.0120702	0.0120702	-1.00614e-16	-8.3357e-13	8.3357e-13			cpd00048	Sulfate	0.79691	0.79691	0.79691	-4.996e-15	-6.26922e-13	6.26922e-13			cpd00220	Riboflavin	0.25113	0.251235	0.251183	-0.000105704	-0.0420827	0.0420827			cpd00015	FAD	0.331073	0.330939	0.331006	0.00013415	0.0405279	0.0405279
cpd00065	L_Tryptophan	0.0120702	0.0120702	0.0120702	-1.00614e-16	-8.3357e-13	8.3357e-13			cpd00058	Cu2_plus_	0.79691	0.79691	0.79691	-2.90878e-14	-3.65008e-12	3.65008e-12			cpd00149	Co2_plus_	0.250904	0.251183	0.251183	-0.000279051	-0.111095	0.111095			cpd00017	S-Adenosyl-L-methionine	0.331066	0.330947	0.331006	0.000118671	0.0358516	0.0358516
cpd00357	TTP	0.0120702	0.0120702	0.0120702	-1.00614e-16	-8.3357e-13	8.3357e-13			cpd00254	Mg	0.79691	0.79691	0.79691	-2.90878e-14	-3.65008e-12	3.65008e-12			cpd00054	L_Serine	0.250855	0.251511	0.251183	-0.000656371	-0.261312	0.261312			cpd00345	5-Methyltetrahydrofolate	0.331009	0.331004	0.331006	5.1596e-06	0.00155876	0.00155876
cpd15795	Anteisoheptadecanoylcardiolipin_B_subtilis	0.0120702	0.0120702	0.0120702	-1.99493e-16	-1.65277e-12	1.65277e-12			cpd00034	Zn2_plus_	0.79691	0.79691	0.79691	-2.90878e-14	-3.65008e-12	3.65008e-12			cpd00041	L_Aspartate	0.250816	0.25155	0.251183	-0.00073455	-0.292437	0.292437			cpd00034	Zn2+	0.331006	0.331006	0.331006	1.9984e-15	6.03736e-13	6.03736e-13
cpd00052	CTP	0.0120702	0.0120702	0.0120702	-1.99493e-16	-1.65277e-12	1.65277e-12			cpd10516	fe3	0.79691	0.79691	0.79691	-9.00391e-14	-1.12985e-11	1.12985e-11			cpd00161	L_Threonine	0.250797	0.251569	0.251183	-0.000772011	-0.30735	0.30735			cpd15667	glycerol teichoic acid (n=45), linked, unsubstituted	3.66471e-17	7.78576e-17	0.331006	-4.12105e-17	-1.24501e-14	1.24501e-14
cpd15794	Isoheptadecanoylcardiolipin_B_subtilis	0.0120702	0.0120702	0.0120702	-1.99493e-16	-1.65277e-12	1.65277e-12			cpd10515	Fe2_plus_	0.796887	0.796933	0.79691	-4.62696e-05	-0.00580613	0.00580613			cpd00119	L_Histidine	0.250652	0.251715	0.251183	-0.00106301	-0.423202	0.423202			cpd15768	Anteisoheptadecanoyllipoteichoic acid (n=24), linked, N-acetyl-D-glucosamine	0.331496	0.330517	0.331006	0.000978844	0.295718	0.295718
cpd00119	L_Histidine	0.0120702	0.0120702	0.0120702	-1.99493e-16	-1.65277e-12	1.65277e-12			cpd00060	L_Methionine	0.796552	0.797268	0.79691	-0.000716138	-0.0898643	0.0898643			cpd15533	phosphatidylethanolamine_dioctadecanoyl	0.250355	0.252016	0.251183	-0.0016617	-0.661552	0.661552			cpd00066	L-Phenylalanine	0.331982	0.330036	0.331006	0.00194646	0.588043	0.588043
cpd00039	L_Lysine	0.0120702	0.0120702	0.0120702	-1.99493e-16	-1.65277e-12	1.65277e-12			cpd02229	Bactoprenyl_diphosphate	0.795837	0.797986	0.79691	-0.00214893	-0.269658	0.269658			cpd15540	Phosphatidylglycerol_dioctadecanoyl	0.250329	0.252042	0.251183	-0.00171363	-0.682226	0.682226			cpd00084	L-Cysteine	0.33121	0.330803	0.331006	0.000407129	0.122997	0.122997
cpd00084	L_Cysteine	0.0120702	0.0120702	0.0120702	-2.01228e-16	-1.66714e-12	1.66714e-12			cpd15696	Dianteisoheptadecanoylphosphatidylethanolamine	0.795609	0.798215	0.79691	-0.00260544	-0.326943	0.326943			cpd00033	Glycine	0.250254	0.252119	0.251183	-0.0018649	-0.742448	0.742448			cpd00048	Sulfate	0.331006	0.331006	0.331006	0	0	0
cpd00023	L_Glutamate	0.0120702	0.0120702	0.0120702	-2.01228e-16	-1.66714e-12	1.66714e-12			cpd15695	Diisoheptadecanoylphosphatidylethanolamine	0.795609	0.798215	0.79691	-0.00260544	-0.326943	0.326943			cpd15696	Dianteisoheptadecanoylphosphatidylethanolamine	0.250148	0.252225	0.251183	-0.00207714	-0.826945	0.826945			cpd00356	dCTP	0.331111	0.330901	0.331006	0.000209565	0.0633115	0.0633115
cpd00132	L_Asparagine	0.0120702	0.0120702	0.0120702	-3.00107e-16	-2.48634e-12	2.48634e-12			cpd15723	Dianteisoheptadecanoylphosphatidylglycerol	0.795381	0.798444	0.79691	-0.00306289	-0.384346	0.384346			cpd15695	Diisoheptadecanoylphosphatidylethanolamine	0.250148	0.252225	0.251183	-0.00207714	-0.826945	0.826945			cpd00129	L-Proline	0.331583	0.330432	0.331006	0.00115109	0.347756	0.347756
cpd00033	Glycine	0.0120702	0.0120702	0.0120702	-4.00721e-16	-3.31991e-12	3.31991e-12			cpd15722	Diisoheptadecanoylphosphatidylglycerol	0.795381	0.798444	0.79691	-0.00306289	-0.384346	0.384346			cpd15723	Dianteisoheptadecanoylphosphatidylglycerol	0.250123	0.252252	0.251183	-0.00212907	-0.847619	0.847619			cpd15696	Dianteisoheptadecanoylphosphatidylethanolamine	0.331557	0.330457	0.331006	0.00109934	0.332119	0.332119
						Avg.	0.650785			cpd15794	Isoheptadecanoylcardiolipin_B_subtilis	0.794017	0.799824	0.79691	-0.00580762	-0.728767	0.728767			cpd15722	Diisoheptadecanoylphosphatidylglycerol	0.250123	0.252252	0.251183	-0.00212907	-0.847619	0.847619			cpd00041	L-Aspartate	0.331006	0.331006	0.331006	-9.99201e-16	-3.01868e-13	3.01868e-13
										cpd15795	Anteisoheptadecanoylcardiolipin_B_subtilis	0.794017	0.799824	0.79691	-0.00580762	-0.728767	0.728767			cpd15793	Stearoylcardiolipin_B_subtilis	0.249525	0.252862	0.251183	-0.0033365	-1.32832	1.32832			cpd00357	TTP	0.33115	0.330862	0.331006	0.000288152	0.0870533	0.0870533
										cpd00002	ATP	-1.19551e-15	0.100748	0.79691	-0.100748	-12.6424	12.6424			cpd00065	L_Tryptophan	0.249184	0.253213	0.251183	-0.0040286	-1.60385	1.60385			cpd00003	NAD	0.331053	0.33096	0.331006	9.28729e-05	0.0280578	0.0280578
										cpd00001	H2O	0.579632	1.25779	0.79691	-0.678157	-85.0984	85.0984			cpd15795	Anteisoheptadecanoylcardiolipin_B_subtilis	0.249116	0.253284	0.251183	-0.00416748	-1.65914	1.65914			cpd15669	glycerol teichoic acid (n=45), linked, glucose substituted	1.09557e-16	9.08072e-18	0.331006	1.00477e-16	3.03549e-14	3.03549e-14
																	1.9266			cpd15794	Isoheptadecanoylcardiolipin_B_subtilis	0.249116	0.253284	0.251183	-0.00416748	-1.65914	1.65914			cpd15777	Anteisoheptadecanoyllipoteichoic acid (n=24), linked, D-alanine substituted	0.33127	0.330742	0.331006	0.000528152	0.15956	0.15956
																				cpd00069	L_Tyrosine	0.249067	0.253334	0.251183	-0.00426699	-1.69876	1.69876			cpd15750	Anteisoheptadecanoyllipoteichoic acid (n=24), linked, unsubstituted	0.331313	0.3307	0.331006	0.000612657	0.185089	0.185089
																				cpd00066	L_Phenylalanine	0.24848	0.253944	0.251183	-0.00546388	-2.17526	2.17526			cpd15758	Isoheptadecanoyllipoteichoic acid (n=24), linked, glucose substituted	0.331468	0.330546	0.331006	0.000922507	0.278698	0.278698
																										AVG	2.57926			cpd00161	L-Threonine	0.331675	0.33034	0.331006	0.00133562	0.403504	0.403504
																														cpd00254	Mg	0.331006	0.331006	0.331006	1.9984e-15	6.03736e-13	6.03736e-13
																														cpd00056	TPP	-1.70519e-16	2.09014e-16	0.331006	-3.79533e-16	-1.14661e-13	1.14661e-13
																														cpd15723	Dianteisoheptadecanoylphosphatidylglycerol	0.331562	0.330452	0.331006	0.0011105	0.335491	0.335491
																														cpd15767	Isoheptadecanoyllipoteichoic acid (n=24), linked, N-acetyl-D-glucosamine	0.331482	0.330532	0.331006	0.000950675	0.287208	0.287208
																														cpd15668	glycerol teichoic acid (n=45), linked, D-ala substituted	4.86291e-17	1.42321e-16	0.331006	-9.3692e-17	-2.83052e-14	2.83052e-14
																														cpd00035	L-Alanine	0.330746	0.331267	0.331006	-0.000521625	-0.157588	0.157588
																														cpd11459	tcam	0.3315	0.330514	0.331006	0.000985886	0.297845	0.297845
																														cpd00016	Pyridoxal phosphate	0.33104	0.330973	0.331006	6.70749e-05	0.0202639	0.0202639
																														cpd00010	CoA	0.331086	0.330926	0.331006	0.000159948	0.0483217	0.0483217
																														cpd00201	10-Formyltetrahydrofolate	0.330988	0.331024	0.331006	-3.61172e-05	-0.0109114	0.0109114
																														cpd00087	Tetrahydrofolate	0.330993	0.331019	0.331006	-2.5798e-05	-0.00779382	0.00779382
																														cpd00062	UTP	0.331217	0.330795	0.331006	0.000421863	0.127449	0.127449
																														cpd00241	dGTP	0.331032	0.33098	0.331006	5.23912e-05	0.0158279	0.0158279
																														cpd00322	L-Isoleucine	0.332862	0.329171	0.331006	0.00369063	1.11497	1.11497
																																				AVG	0.175087

## Sheet: Table S3
Average human diet (AHD) media composition
Si. No.	Metabolite ID	Metabolite Name	Exchange reaction
1	cpd00363_c0	Ethanol	EX_cpd00363_e0
2	cpd00001 _c0	Water	EX_cpd00001_e0
3	cpd01420_c0	beta-Carotene	EX_cpd01420_e0
4	cpd00365_c0	Vitamin A	EX_cpd00365_e0
5	cpd00305_c0	Thiamine	EX_cpd00305_e0
6	cpd00166_c0	Adenosylcobalamin	EX_cpd00166_e0
7	cpd00220_c0	Riboflavin	EX_cpd00220_e0
8	cpd00218_c0	Nicotinic acid	EX_cpd00218_e0
9	cpd00133_c0	Niacinamide	EX_cpd00133_e0
10	cpd00644_c0	Pantothenic acid	EX_cpd00644_e0
11	cpd00419_c0	Pyridoxamine	EX_cpd00419_e0
12	cpd00263_c0	Pyridoxine	EX_cpd00263_e0
13	cpd00215_c0	Pyridoxal	EX_cpd00215_e0
14	cpd00104_c0	Biotin	EX_cpd00104_e0
15	cpd00201_c0	10-Formyltetrahydrofolate	EX_cpd00201_e0
16	cpd00087_c0	Tetrahydrofolate	EX_cpd00087_e0
17	cpd00059_c0	Ascorbic acid	EX_cpd00059_e0
18	cpd03226_c0	Vitamin D3	EX_cpd03226_e0
19	cpd01628_c0	Alpha-Tocopherol	EX_cpd01628_e0
20	cpd01401_c0	Vitamin K1	EX_cpd01401_e0
21	cpd00063_c0	Ca2+	EX_cpd00063_e0
22	cpd00099_c0	Cl-	EX_cpd00099_e0
23	cpd00205_c0	K+	EX_cpd00205_e0
24	cpd00254_c0	Mg	EX_cpd00254_e0
25	cpd00971_c0	Na+	EX_cpd00971_e0
26	cpd00009_c0	Phosphate	EX_cpd00009_e0
27	cpd00058_c0	Cu2+	EX_cpd00058_e0
28	cpd10515_c0	Fe+2	EX_cpd10515_e0
29	cpd10516_c0	Fe+3	EX_cpd10516_e0
30	cpd00030_c0	Mn2+	EX_cpd00030_e0
31	cpd00034_c0	Zn2+	EX_cpd00034_e0
32	cpd00314_c0	D-Mannitol	EX_cpd00314_e0
33	cpd00306_c0	D-Xylitol	EX_cpd00306_e0
34	cpd01354_c0	beta-Lactose	EX_cpd01354_e0
35	cpd00179_c0	Maltose	EX_cpd00179_e0
36	cpd00076_c0	Sucrose	EX_cpd00076_e0
37	cpd00082_c0	Fructose	EX_cpd00082_e0
38	cpd00108_c0	Galactose	EX_cpd00108_e0
39	cpd11746_c0	Cellulose	EX_cpd11746_e0
40	cpd00035_c0	Alanine	EX_cpd00035_e0
41	cpd00051_c0	Arginine	EX_cpd00051_e0
42	cpd00041_c0	Aspartic acid	EX_cpd00041_e0
43	cpd00019_c0	Cysteine	EX_cpd00019_e0
44	cpd00023_c0	Glutamic acid	EX_cpd00023_e0
45	cpd00033_c0	Glycine	EX_cpd00033_e0
46	cpd00300_c0	Uric acid	EX_cpd00300_e0
47	cpd00119_c0	Histidine	EX_cpd00119_e0
48	cpd00322_c0	Isoleucine	EX_cpd00322_e0
49	cpd00107_c0	Leucine	EX_cpd00107_e0
50	cpd00039_c0	Lysine	EX_cpd00039_e0
51	cpd00060_c0	Methionine	EX_cpd00060_e0
52	cpd00066_c0	Phenylalanine	EX_cpd00066_e0
53	cpd00129_c0	Proline	EX_cpd00129_e0
54	cpd00054_c0	Serine	EX_cpd00054_e0
55	cpd00161_c0	Threonine	EX_cpd00161_e0
56	cpd00065_c0	Tryptophan	EX_cpd00065_e0
57	cpd00069_c0	Tyrosine	EX_cpd00069_e0
58	cpd00156_c0	Valine	EX_cpd00156_e0
59	cpd01107_c0	Capric acid	EX_cpd01107_e0
60	cpd01741_c0	Dodecanoic acid	EX_cpd01741_e0
61	cpd03847_c0	Myristic acid	EX_cpd03847_e0
62	cpd15298_c0	9E-Tetradecenoic Acid (N-C14:1)	EX_cpd15298_e0
63	cpd15622_c0	Pentadecanoic acid	EX_cpd15622_e0
64	cpd00214_c0	Palmitic acid	EX_cpd00214_e0
65	cpd15609_c0	Heptadecanoic acid	EX_cpd15609_e0
66	cpd01080_c0	Stearic acid	EX_cpd01080_e0
67	cpd00536_c0	Oleic acid	EX_cpd00536_e0
68	cpd01122_c0	Linoleic acid	EX_cpd01122_e0
69	cpd03850_c0	Alpha-Linolenic acid	EX_cpd03850_e0
70	cpd15016_c0	Stearidonic acid	EX_cpd15016_e0
71	cpd03848_c0	Arachidic acid	EX_cpd03848_e0
72	cpd16341_c0	Eicosenoic acid	EX_cpd16341_e0
73	cpd16340_c0	Eicosadienoic acid	EX_cpd16340_e0
74	cpd00188_c0	Arachidonic acid	EX_cpd00188_e0
75	cpd05196_c0	Behenic acid	EX_cpd05196_e0
76	cpd05231_c0	Erucic acid	EX_cpd05231_e0
77	cpd16342_c0	Adrenic acid	EX_cpd16342_e0
78	cpd16301_c0	Docosapentaenoic acid	EX_cpd16301_e0
79	cpd00211_c0	Butyric acid	EX_cpd00211_e0
81	cpd00160_c0	Cholesterol	EX_cpd00160_e0
82	cpd00588_c0	Sorbitol	EX_cpd00588_e0
83	cpd00027_c0	D-Glucose	EX_cpd00027_e0
84	cpd05235_c0	Tetracosanoic acid	EX_cpd05235_e0
85	cpd00393_c0	Folic acid	EX_cpd00393_e0
86	cpd05274_c0	Palmitoleic acid	EX_cpd05274_e0
87	cpd11657_c0	Starch	EX_cpd11657_e0
88	cpd00534_c0	Iodide	EX_cpd00534_e0

## Sheet: Table S4
Relative abundance of individual microbes in the Gut environment
	PMID: 32234773	PMID: 33531650
	SI No.	Gut environment	Relative abundance of P. Copri	Relative abundance of L. Ruminis	Relative abundance of M. smithii	Relative abundance of F. prausnitzii
	1	HC Human gut microbiota	40.41	0.393	0.023	4.125
	2	T2D Human gut microbiota	27.83	0.963	0.28	2.819

## Sheet: Table S5
	Lists of the reactions where the scaled flux space has been changed in the T2D gut and HC gut community model
	F. prausnitzii											P. copri											L. ruminis											M. smithii
	HC	minimum	maximum	HC_diff	T2D	minimum	maximum	T2D_diff				HC	minimum	maximum	HC_diff	T2D	minimum	maximum	T2D_diff				HC	minimum	maximum	HC_diff	T2D	minimum	maximum	T2D_diff				HC	minimum	maximum	HC_diff	T2D	minimum	maximum	T2D_diff
	rxn05569_c0fp	-0.602071	1	1.60207	rxn05569_c0fp	-0.490934	1	1.49093				rxn05209_c0pc	-0.737163	-0.00859724	0.728566	rxn05209_c0pc	-0.736684	-0.00857802	0.728106				rxn05569_c0lr	-1	0.602071	1.60207	rxn05569_c0lr	-1	0.490934	1.49093				rxn05319_c0ms	3.36608e-05	0.889286	0.889253	rxn05319_c0ms	0.00062709	0.852321	0.851694
	rxn05209_c0fp	-0.096198	0.783251	0.879449	rxn05209_c0fp	-0.0343731	0.746445	0.780819				rxn01358_c0pc	-0.00838744	0.0584865	0.0668739	rxn01358_c0pc	-0.00816597	0.0584462	0.0666121				rxn01484_c0lr	-0.593124	0.911757	1.50488	rxn01484_c0lr	-0.480346	0.929554	1.4099				rxn05467_c0ms	-0.505802	0.0335369	0.539339	rxn05467_c0ms	-0.484578	0.0324236	0.517001
	rxn05485_c0fp	-0.911757	0.593124	1.50488	rxn05485_c0fp	-0.929554	0.480346	1.4099				rxn05316_c0pc	-0.00838744	0	0.00838744	rxn05316_c0pc	-0.00816597	-6.7e-17	0.00816597				rxn05485_c0lr	-0.593124	0.911757	1.50488	rxn05485_c0lr	-0.480346	0.929554	1.4099				rxn00692_c0ms	-0.489947	0.0111835	0.50113	rxn00692_c0ms	-0.469074	0.0108935	0.479967
	rxn05466_c0fp	-0.691633	1	1.69163	rxn05466_c0fp	-0.596968	1	1.59697				rxn00778_c0pc	0.0397339	0.164273	0.124539	rxn00778_c0pc	0.0397752	0.164119	0.124344				rxn00786_c0lr	-1	0.985828	1.98583	rxn00786_c0lr	-1	0.948383	1.94838				rxn05307_c0ms	0	0.489948	0.489948	rxn05307_c0ms	0	0.4691	0.4691
	rxn01484_c0fp	-0.911995	0.716726	1.62872	rxn01484_c0fp	-0.929796	0.610444	1.54024				rxn05313_c0pc	0.00915511	0.243101	0.233946	rxn05313_c0pc	0.00914374	0.242928	0.233785				rxn00440_c0lr	-1	0.985828	1.98583	rxn00440_c0lr	-1	0.948383	1.94838				rxn00248_c0ms	-0.0174688	0.320359	0.337828	rxn00248_c0ms	-0.0171379	0.306338	0.323476
	rxn00225_c0fp	-0.911922	0.7075	1.61942	rxn00225_c0fp	-0.927195	0.608166	1.53536				rxn05312_c0pc	0	0.233946	0.233946	rxn05312_c0pc	0	0.233785	0.233785				rxn00438_c0lr	-0.985828	1	1.98583	rxn00438_c0lr	-0.948383	1	1.94838				rxn00799_c0ms	-0.320359	0.0174688	0.337828	rxn00799_c0ms	-0.306338	0.0171379	0.323476
	rxn00173_c0fp	-0.7075	0.911922	1.61942	rxn00173_c0fp	-0.608166	0.927195	1.53536				rxn00134_c0pc	-0.116632	0.117314	0.233946	rxn00134_c0pc	-0.116552	0.117233	0.233785				rxn09657_c0lr	-1	0.985828	1.98583	rxn09657_c0lr	-1	0.948383	1.94838				rxn00519_c0ms	-1	0.320499	1.3205	rxn00519_c0ms	-1	0.306227	1.30623
	rxn05561_c0fp	-0.554243	0.803969	1.35821	rxn05561_c0fp	-0.529508	0.753558	1.28307				rxn01343_c0pc	-0.0425773	0.111643	0.15422	rxn01343_c0pc	-0.0425212	0.111589	0.154111				rxn05655_c0lr	-0.460868	1	1.46087	rxn05655_c0lr	-0.441764	1	1.44176				rxn03644_c0ms	-0.29699	0.00262452	0.299614	rxn03644_c0ms	-0.283991	0.00264901	0.28664
	rxn00184_c0fp	-1	0.235301	1.2353	rxn00184_c0fp	-1	0.170382	1.17038				rxn00248_c0pc	-0.115311	0.0188881	0.134199	rxn00248_c0pc	-0.115232	0.0188733	0.134105				rxn02760_c0lr	-0.460868	1	1.46087	rxn02760_c0lr	-0.441764	1	1.44176				rxn03643_c0ms	-0.29699	0.00262452	0.299614	rxn03643_c0ms	-0.283991	0.00264901	0.28664
	rxn00085_c0fp	-0.352114	0.951553	1.30367	rxn00085_c0fp	-0.312814	0.938955	1.25177				rxn10126_c0pc	0	0.133683	0.133683	rxn10126_c0pc	0	0.133591	0.133591				rxn00770_c0lr	0.00473318	1	0.995267	rxn00770_c0lr	0.017239	1	0.982761				rxn00147_c0ms	0	0.170262	0.170262	rxn00147_c0ms	0	0.163174	0.163174
	rxn01100_c0fp	-0.999631	-0.185986	0.813645	rxn01100_c0fp	-0.999625	-0.236208	0.763417				rxn08971_c0pc	0	0.133683	0.133683	rxn08971_c0pc	0	0.133591	0.133591				rxn00927_c0lr	-1	0.995267	1.99527	rxn00927_c0lr	-1	0.982761	1.98276				rxn01000_c0ms	0	0.156883	0.156883	rxn01000_c0ms	0	0.150172	0.150172
	rxn01102_c0fp	-1	0.813645	1.81364	rxn01102_c0fp	-1	0.763417	1.76342				rxn08976_c0pc	0	0.133683	0.133683	rxn08976_c0pc	0	0.133591	0.133591				rxn00139_c0lr	0	0.995267	0.995267	rxn00139_c0lr	0	0.982761	0.982761				rxn00493_c0ms	-0.156883	-2.67e-17	0.156883	rxn00493_c0ms	-0.150172	1.41e-16	0.150172
	rxn00781_c0fp	0.186355	1	0.813645	rxn00781_c0fp	0.236583	1	0.763417				rxn08975_c0pc	0	0.133683	0.133683	rxn08975_c0pc	0	0.133591	0.133591				rxn00772_c0lr	-1	0.995267	1.99527	rxn00772_c0lr	-1	0.982761	1.98276				rxn01256_c0ms	8.04028e-07	0.156884	0.156883	rxn01256_c0ms	1.49788e-05	0.150187	0.150172
	rxn01106_c0fp	-1	0.813645	1.81364	rxn01106_c0fp	-1	0.763417	1.76342				rxn00288_c0pc	0	0.133683	0.133683	rxn00288_c0pc	0	0.133591	0.133591				rxn00134_c0lr	-0.995264	3.01296e-06	0.995267	rxn00134_c0lr	-0.982751	1.09736e-05	0.982762				rxn01739_c0ms	9.27813e-07	0.156884	0.156883	rxn01739_c0ms	1.72849e-05	0.150195	0.150177
	rxn08647_c0fp	-0.813645	1	1.81364	rxn08647_c0fp	-0.763417	1	1.76342				rxn08458_c0pc	0	0.133683	0.133683	rxn08458_c0pc	0	0.133591	0.133591				rxn00347_c0lr	-1	0.995271	1.99527	rxn00347_c0lr	-1	0.982777	1.98278				rxn01740_c0ms	-0.156884	-9.27813e-07	0.156883	rxn01740_c0ms	-0.150195	-1.72849e-05	0.150177
	rxn00459_c0fp	0.186355	1	0.813645	rxn00459_c0fp	0.236583	1	0.763417				rxn00284_c0pc	0	0.133683	0.133683	rxn00284_c0pc	0	0.133591	0.133591				rxn00248_c0lr	-0.995271	1	1.99527	rxn00248_c0lr	-0.982777	1	1.98278				rxn01255_c0ms	9.27813e-07	0.156884	0.156883	rxn01255_c0ms	1.72849e-05	0.150195	0.150177
	rxn00690_c0fp	-0.456611	0.736065	1.19268	rxn00690_c0fp	-0.39443	0.748204	1.14263				rxn10122_c0pc	-0.126073	0.00760998	0.133683	rxn10122_c0pc	-0.125981	0.00761047	0.133591				rxn00799_c0lr	-1	0.995271	1.99527	rxn00799_c0lr	-1	0.982777	1.98278				rxn01116_c0ms	9.27813e-07	0.156884	0.156883	rxn01116_c0ms	1.72849e-05	0.150195	0.150177
	rxn00907_c0fp	-0.613067	0.546352	1.15942	rxn00907_c0fp	-0.60039	0.509225	1.10962				rxn08528_c0pc	7.42886e-05	0.133758	0.133683	rxn08528_c0pc	7.41963e-05	0.133665	0.133591				rxn00777_c0lr	-0.343394	1	1.34339	rxn00777_c0lr	-0.332077	1	1.33208				rxn02213_c0ms	9.27813e-07	0.156884	0.156883	rxn02213_c0ms	1.72849e-05	0.150195	0.150177
	rxn00777_c0fp	0.000418988	0.999923	0.999504	rxn00777_c0fp	0.000425415	0.959401	0.958976				rxn08527_c0pc	-0.00768427	0.133683	0.141368	rxn08527_c0pc	-0.00768467	0.133591	0.141276				rxn10042_c0lr	-0.515032	0.921598	1.43663	rxn10042_c0lr	-0.504305	0.921113	1.42542				rxn01200_c0ms	9.27813e-07	0.156884	0.156883	rxn01200_c0ms	1.72849e-05	0.150195	0.150177
	rxn01116_c0fp	-1	-0.00047004	0.99953	rxn01116_c0fp	-0.959611	-0.000486747	0.959124				rxn09272_c0pc	-0.00760998	0.133758	0.141368	rxn09272_c0pc	-0.00761047	0.133665	0.141276				rxn00781_c0lr	-1	0.976899	1.9769	rxn00781_c0lr	-1	0.966625	1.96663				rxn01333_c0ms	9.27813e-07	0.156884	0.156883	rxn01333_c0ms	1.72849e-05	0.150195	0.150177
	rxn08792_c0fp	0	0.849195	0.849195	rxn08792_c0fp	0	0.811317	0.811317				rxn00364_c0pc	-0.110859	0.00687541	0.117735	rxn00364_c0pc	-0.110786	0.00686687	0.117653				rxn01100_c0lr	-0.976899	1	1.9769	rxn01100_c0lr	-0.966625	1	1.96663				rxn01332_c0ms	9.27813e-07	0.156884	0.156883	rxn01332_c0ms	1.72849e-05	0.150195	0.150177
	rxn08527_c0fp	0	0.849195	0.849195	rxn08527_c0fp	0	0.811317	0.811317				rxn01518_c0pc	-0.000426598	0.116973	0.1174	rxn01518_c0pc	-0.000426068	0.116892	0.117318				rxn01101_c0lr	-1	0.531047	1.53105	rxn01101_c0lr	-1	0.528285	1.52829				rxn02212_c0ms	9.27813e-07	0.156884	0.156883	rxn02212_c0ms	1.72849e-05	0.150195	0.150177
	rxn08793_c0fp	0	0.849195	0.849195	rxn08793_c0fp	0	0.811317	0.811317				rxn01138_c0pc	-0.000378348	0.116781	0.117159	rxn01138_c0pc	-0.000377878	0.1167	0.117078				rxn02914_c0lr	-0.531047	1	1.53105	rxn02914_c0lr	-0.528285	1	1.52829				rxn02476_c0ms	-0.156884	-9.27813e-07	0.156883	rxn02476_c0ms	-0.150195	-1.72849e-05	0.150177
	rxn09272_c0fp	-0.849195	0	0.849195	rxn09272_c0fp	-0.811317	0	0.811317				rxn01508_c0pc	-0.000213532	0.116781	0.116994	rxn01508_c0pc	-0.000213267	0.1167	0.116914				rxn00420_c0lr	-1	0.531047	1.53105	rxn00420_c0lr	-1	0.528285	1.52829				rxn05569_c0ms	0	0.148497	0.148497	rxn05569_c0ms	0	0.142028	0.142028
	rxn00288_c0fp	0	0.849195	0.849195	rxn00288_c0fp	0	0.811317	0.811317				rxn00119_c0pc	0.00308287	0.120056	0.116973	rxn00119_c0pc	0.00307904	0.119971	0.116892				rxn05144_c0lr	0	0.303699	0.303699	rxn05144_c0lr	0	0.301787	0.301787				rxn00555_c0ms	-0.148496	3.67089e-07	0.148497	rxn00555_c0ms	-0.142022	6.89867e-06	0.142029
	rxn05654_c0fp	-0.849214	-1.89748e-05	0.849195	rxn05654_c0fp	-0.811336	-1.92658e-05	0.811317				rxn00062_c0pc	0	0.116973	0.116973	rxn00062_c0pc	0	0.116892	0.116892				rxn00124_c0lr	-0.303699	1.00432e-06	0.3037	rxn00124_c0lr	-0.301783	3.65788e-06	0.301787				rxn00515_c0ms	-1	0.999487	1.99949	rxn00515_c0ms	-1	0.994697	1.9947
	rxn00499_c0fp	-0.849855	1	1.84985	rxn00499_c0fp	-0.811987	1	1.81199				rxn00678_c0pc	-0.116973	0	0.116973	rxn00678_c0pc	-0.116892	0	0.116892				rxn05468_c0lr	3.84153e-06	0.68232	0.682317	rxn05468_c0lr	1.39914e-05	0.681214	0.6812				rxn00085_c0ms	-0.999424	1	1.99942	rxn00085_c0ms	-0.994706	1	1.99471
	rxn00908_c0fp	-0.329408	0.546946	0.876353	rxn00908_c0fp	-0.329347	0.509829	0.839176				rxn00549_c0pc	0	0.116973	0.116973	rxn00549_c0pc	0	0.116892	0.116892				rxn05289_c0lr	7.92656e-06	0.682325	0.682317	rxn05289_c0lr	2.88697e-05	0.681229	0.6812				rxn00835_c0ms	-1.14e-16	0.999533	0.999533	rxn00835_c0ms	-3.92e-17	0.994823	0.994823
	rxn00239_c0fp	-0.759456	0.759871	1.51933	rxn00239_c0fp	-0.741042	0.741471	1.48251				rxn01445_c0pc	0	0.116973	0.116973	rxn01445_c0pc	0	0.116892	0.116892				rxn09296_c0lr	1.80778e-06	0.682318	0.682317	rxn09296_c0lr	6.58419e-06	0.681207	0.6812				rxn00913_c0ms	0	0.999533	0.999533	rxn00913_c0ms	0	0.994823	0.994823
	rxn00199_c0fp	0	0.788744	0.788744	rxn00199_c0fp	0	0.752023	0.752023				rxn00672_c0pc	0	0.116973	0.116973	rxn00672_c0pc	0	0.116892	0.116892				rxn00262_c0lr	0	0.682317	0.682317	rxn00262_c0lr	0	0.6812	0.6812				rxn00707_c0ms	0	0.999533	0.999533	rxn00707_c0ms	0	0.994823	0.994823
	rxn01387_c0fp	0	0.788744	0.788744	rxn01387_c0fp	0	0.752023	0.752023				rxn00708_c0pc	0	0.116973	0.116973	rxn00708_c0pc	0	0.116892	0.116892				rxn00519_c0lr	-1	0.0265919	1.02659	rxn00519_c0lr	-1	0.0259033	1.0259				rxn00363_c0ms	0	0.999533	0.999533	rxn00363_c0ms	0	0.994823	0.994823
	rxn00256_c0fp	-2.96e-17	0.788744	0.788744	rxn00256_c0fp	0	0.752023	0.752023				rxn01444_c0pc	0	0.116973	0.116973	rxn01444_c0pc	0	0.116892	0.116892				rxn00973_c0lr	-0.999913	1	1.99991	rxn00973_c0lr	-0.999684	1	1.99968				rxn00831_c0ms	0	0.999533	0.999533	rxn00831_c0ms	0	0.994823	0.994823
	rxn00973_c0fp	0	0.788744	0.788744	rxn00973_c0fp	0	0.752023	0.752023				rxn00139_c0pc	0	0.116973	0.116973	rxn00139_c0pc	0	0.116892	0.116892				rxn01388_c0lr	-1	0.999913	1.99991	rxn01388_c0lr	-1	0.999684	1.99968				rxn00187_c0ms	0	0.999533	0.999533	rxn00187_c0ms	0	0.994823	0.994823
	rxn05298_c0fp	-0.787619	0.00125038	0.788869	rxn05298_c0fp	-0.75088	0.00126956	0.752149				rxn00162_c0pc	0	0.116973	0.116973	rxn00162_c0pc	0	0.116892	0.116892				rxn00974_c0lr	-0.999913	1	1.99991	rxn00974_c0lr	-0.999684	1	1.99968				rxn00775_c0ms	0	0.999533	0.999533	rxn00775_c0ms	0	0.994823	0.994823
	rxn05235_c0fp	0	0.61765	0.61765	rxn05235_c0fp	0	0.585191	0.585191				rxn00132_c0pc	0	0.116973	0.116973	rxn00132_c0pc	0	0.116892	0.116892				rxn00085_c0lr	-0.999951	1	1.99995	rxn00085_c0lr	-0.99982	1	1.99982				rxn00914_c0ms	0	0.999533	0.999533	rxn00914_c0ms	9.96e-19	0.994823	0.994823
	rxn05528_c0fp	0	0.61765	0.61765	rxn05528_c0fp	0	0.585191	0.585191				rxn00363_c0pc	0	0.116973	0.116973	rxn00363_c0pc	0	0.116892	0.116892				rxn01301_c0lr	-1	0.999965	1.99996	rxn01301_c0lr	-1	0.999872	1.99987				rxn00407_c0ms	0	0.999533	0.999533	rxn00407_c0ms	0	0.994823	0.994823
	rxn10481_c0fp	9.48738e-06	0.61766	0.61765	rxn10481_c0fp	9.6329e-06	0.585201	0.585191				rxn01670_c0pc	0	0.116973	0.116973	rxn01670_c0pc	0	0.116892	0.116892				rxn01302_c0lr	-1	0.999965	1.99996	rxn01302_c0lr	-1	0.999872	1.99987				rxn00773_c0ms	0	0.999533	0.999533	rxn00773_c0ms	0	0.994823	0.994823
	rxn05059_c0fp	-1.784e-05	0.617634	0.617652	rxn05059_c0fp	-1.81136e-05	0.585175	0.585193				rxn01145_c0pc	0	0.116973	0.116973	rxn01145_c0pc	0	0.116892	0.116892				rxn00802_c0lr	2.20173e-05	1	0.999978	rxn00802_c0lr	8.01903e-05	1	0.99992				rxn05054_c0ms	-1	-0.00046716	0.999533	rxn05054_c0ms	-1	-0.0051771	0.994823
	rxn00410_c0fp	-0.998722	0.618933	1.61766	rxn00410_c0fp	-0.998703	0.586493	1.5852				rxn00187_c0pc	0	0.116973	0.116973	rxn00187_c0pc	0	0.116892	0.116892				rxn01434_c0lr	2.20173e-05	1	0.999978	rxn01434_c0lr	8.01903e-05	1	0.99992				rxn03541_c0ms	0.000467139	1	0.999533	rxn03541_c0ms	0.00517672	1	0.994823
	rxn00926_c0fp	0	0.52066	0.52066	rxn00926_c0fp	0	0.488319	0.488319				rxn01345_c0pc	0	0.116973	0.116973	rxn01345_c0pc	0	0.116892	0.116892				rxn00395_c0lr	0	0.999978	0.999978	rxn00395_c0lr	0	0.99992	0.99992				rxn00410_c0ms	-1	0.999534	1.99953	rxn00410_c0ms	-1	0.994835	1.99484
	rxn00800_c0fp	0.000202515	0.520863	0.52066	rxn00800_c0fp	0.000205621	0.488524	0.488319				rxn01143_c0pc	0	0.116973	0.116973	rxn01143_c0pc	0	0.116892	0.116892				rxn00649_c0lr	0	0.999985	0.999985	rxn00649_c0lr	0	0.999933	0.999933				rxn00140_c0ms	0	0.521984	0.521984	rxn00140_c0ms	0	0.519249	0.519249
	rxn00838_c0fp	0.000202515	0.520863	0.52066	rxn00838_c0fp	0.000205621	0.488524	0.488319				rxn00161_c0pc	0	0.116973	0.116973	rxn00161_c0pc	0	0.116892	0.116892				rxn00423_c0lr	0	0.999985	0.999985	rxn00423_c0lr	0	0.999933	0.999933				rxn00065_c0ms	0	0.521984	0.521984	rxn00065_c0ms	0	0.519249	0.519249
	rxn01366_c0fp	-0.759622	0.954797	1.71442	rxn01366_c0fp	-0.741199	0.942261	1.68346				rxn01671_c0pc	0	0.116973	0.116973	rxn01671_c0pc	0	0.116892	0.116892				rxn00416_c0lr	1.68862e-05	1	0.999983	rxn00416_c0lr	6.15019e-05	1	0.999938				rxn01519_c0ms	0	0.521984	0.521984	rxn01519_c0ms	0	0.519249	0.519249
	rxn01300_c0fp	0	0.599069	0.599069	rxn01300_c0fp	4.2e-19	0.570892	0.570892				rxn00346_c0pc	0	0.116973	0.116973	rxn00346_c0pc	0	0.116892	0.116892				rxn00342_c0lr	0	0.999983	0.999983	rxn00342_c0lr	0	0.999938	0.999938				rxn01678_c0ms	-1.17483e-07	0.521983	0.521984	rxn01678_c0ms	-2.20949e-06	0.519247	0.519249
	rxn01069_c0fp	0	0.599069	0.599069	rxn01069_c0fp	0	0.570892	0.570892				rxn01507_c0pc	0	0.116973	0.116973	rxn01507_c0pc	0	0.116892	0.116892				rxn00119_c0lr	1.00692e-05	1	0.99999	rxn00119_c0lr	3.66734e-05	1	0.999963				rxn01517_c0ms	-1.17259e-07	0.521983	0.521984	rxn01517_c0ms	-2.20949e-06	0.519247	0.519249
	rxn00337_c0fp	0.000543551	0.599612	0.599069	rxn00337_c0fp	0.000551888	0.571444	0.570892				rxn01368_c0pc	0	0.116973	0.116973	rxn01368_c0pc	0	0.116892	0.116892				rxn01368_c0lr	0	0.99999	0.99999	rxn01368_c0lr	0	0.999963	0.999963				rxn00905_c0ms	-4.53e-17	0.064241	0.064241	rxn00905_c0ms	1.74e-16	0.0615338	0.0615338
	rxn01643_c0fp	0.000543551	0.599612	0.599069	rxn01643_c0fp	0.000551888	0.571444	0.570892				rxn01521_c0pc	0	0.116973	0.116973	rxn01521_c0pc	0	0.116892	0.116892				rxn01500_c0lr	-1	0.999991	1.99999	rxn01500_c0lr	-1	0.999965	1.99997				rxn01790_c0ms	-0.064241	1.81e-18	0.064241	rxn01790_c0ms	-0.0615338	9.44e-35	0.0615338
	rxn00541_c0fp	-0.000717514	0.598423	0.599141	rxn00541_c0fp	-0.00072852	0.570236	0.570964				rxn00148_c0pc	0.883027	1	0.116973	rxn00148_c0pc	0.883108	1	0.116892				rxn01501_c0lr	-1	0.999991	1.99999	rxn01501_c0lr	-1	0.999965	1.99997				rxn16217_c0ms	0	0.064241	0.064241	rxn16217_c0ms	1.83e-20	0.0615338	0.0615338
	rxn00157_c0fp	-0.981685	-0.135749	0.845936	rxn00157_c0fp	-0.993801	-0.173338	0.820464				rxn00770_c0pc	0.0930189	0.216589	0.123571	rxn00770_c0pc	0.0928736	0.216371	0.123497				rxn00410_c0lr	-0.999995	0.999996	1.99999	rxn00410_c0lr	-0.999984	0.999985	1.99997				rxn16218_c0ms	0	0.064241	0.064241	rxn16218_c0ms	0	0.0615338	0.0615338
	rxn00786_c0fp	-0.905752	1	1.90575	rxn00786_c0fp	-0.880617	1	1.88062				rxn01114_c0pc	-0.0679042	-0.0168197	0.0510845	rxn01114_c0pc	-0.0677857	-0.0167682	0.0510175				rxn00364_c0lr	-0.999982	9.69409e-06	0.999992	rxn00364_c0lr	-0.999935	3.53073e-05	0.99997				rxn12510_c0ms	-0.0642409	4.53e-08	0.064241	rxn12510_c0ms	-0.0615331	8.53738e-07	0.0615339
	rxn01870_c0fp	-0.905752	1	1.90575	rxn01870_c0fp	-0.880617	1	1.88062				rxn00798_c0pc	-0.0679042	-0.0168197	0.0510845	rxn00798_c0pc	-0.0677857	-0.0167682	0.0510175				rxn03465_c0lr	-1.38e-16	0	1.38e-16	rxn03465_c0lr	0	7.42e-18	7.42e-18				rxn02187_c0ms	2.8e-17	0.0640433	0.0640433	rxn02187_c0ms	8.63e-16	0.0613775	0.0613775
	rxn00615_c0fp	-0.905752	1	1.90575	rxn00615_c0fp	-0.880617	1	1.88062				rxn00772_c0pc	0.0168197	0.0679042	0.0510845	rxn00772_c0pc	0.0167682	0.0677857	0.0510175				rxn00790_c0lr	-1.04e-16	0.0005	0.0005	rxn00790_c0lr	8.85e-20	0.0005	0.0005				rxn00898_c0ms	0	0.0640433	0.0640433	rxn00898_c0ms	0	0.0613775	0.0613775
	rxn00763_c0fp	-1	0.905752	1.90575	rxn00763_c0fp	-1	0.880617	1.88062				rxn00151_c0pc	-0.284951	-0.162878	0.122073	rxn00151_c0pc	-0.284642	-0.162631	0.122011				rxn05339_c0lr	1.97e-20	1.97e-20	0	rxn05339_c0lr	3.94e-20	0	-3.94e-20				rxn02185_c0ms	-0.0640433	-1.27e-16	0.0640433	rxn02185_c0ms	-0.0613775	2.05e-18	0.0613775
	rxn00519_c0fp	-1	-0.0930692	0.906931	rxn00519_c0fp	-1	-0.118199	0.881801				rxn10042_c0pc	-0.165347	-0.0140217	0.151326	rxn10042_c0pc	-0.162688	-0.011424	0.151264				rxn31321_c0lr	1.97e-20	1.97e-20	0	rxn31321_c0lr	3.94e-20	0	-3.94e-20				rxn03068_c0ms	0	0.0640433	0.0640433	rxn03068_c0ms	-7.98e-16	0.0613775	0.0613775
	rxn00707_c0fp	-0.906931	1	1.90693	rxn00707_c0fp	-0.881801	1	1.8818				rxn01116_c0pc	-0.0689656	-0.0177198	0.0512459	rxn01116_c0pc	-0.0688522	-0.0176672	0.0511851				rxn05337_c0lr	1.97e-20	1.97e-20	0	rxn05337_c0lr	3.94e-20	0	-3.94e-20				rxn00011_c0ms	0	0.0640443	0.0640443	rxn00011_c0ms	0	0.0613954	0.0613954
	rxn00715_c0fp	-0.906931	1	1.90693	rxn00715_c0fp	-0.881801	1	1.8818				rxn00903_c0pc	-0.0362239	0.0242568	0.0604807	rxn00903_c0pc	-0.0361989	0.0242406	0.0604395				rxn31322_c0lr	1.97e-20	1.97e-20	0	rxn31322_c0lr	3.94e-20	0	-3.94e-20				rxn00113_c0ms	-0.01532	0.499714	0.515034	rxn00113_c0ms	-0.01512	0.497397	0.512517
	rxn00247_c0fp	0	0.906931	0.906931	rxn00247_c0fp	0	0.881801	0.881801				rxn02200_c0pc	-0.0584865	0.000123338	0.0586098	rxn02200_c0pc	-0.0584462	0.000123185	0.0585694				rxn30171_c0lr	1.97e-20	1.97e-20	0	rxn30171_c0lr	3.94e-20	0	-3.94e-20				rxn00184_c0ms	-1	1	2	rxn00184_c0ms	-1	0.997532	1.99753
	rxn00678_c0fp	-0.906931	0	0.906931	rxn00678_c0fp	-0.881801	0	0.881801				rxn10481_c0pc	3.71443e-05	0.0585236	0.0584865	rxn10481_c0pc	3.70982e-05	0.0584833	0.0584462				rxn05334_c0lr	1.97e-20	1.97e-20	0	rxn05334_c0lr	3.94e-20	0	-3.94e-20				rxn10481_c0ms	2.06e-08	0.499766	0.499766	rxn10481_c0ms	3.84344e-07	0.497412	0.497411
	rxn00305_c0fp	0	0.906931	0.906931	rxn00305_c0fp	0	0.881801	0.881801				rxn02201_c0pc	0	0.0584865	0.0584865	rxn02201_c0pc	0	0.0584462	0.0584462				rxn05338_c0lr	1.97e-20	1.97e-20	0	rxn05338_c0lr	3.94e-20	0	-3.94e-20				rxn00001_c0ms	0	0.499766	0.499766	rxn00001_c0ms	0	0.497411	0.497411
	rxn00672_c0fp	0	0.906931	0.906931	rxn00672_c0fp	0	0.881801	0.881801				rxn00165_c0pc	0	0.0584865	0.0584865	rxn00165_c0pc	0	0.0584462	0.0584462				rxn05346_c0lr	1.97e-20	0	-1.97e-20	rxn05346_c0lr	3.94e-20	0	-3.94e-20				rxn05528_c0ms	0	0.499766	0.499766	rxn05528_c0ms	0	0.497411	0.497411
	rxn00162_c0fp	0	0.906931	0.906931	rxn00162_c0fp	0	0.881801	0.881801				rxn00913_c0pc	0	0.0584865	0.0584865	rxn00913_c0pc	0	0.0584462	0.0584462				rxn05347_c0lr	0	1.97e-20	1.97e-20	rxn05347_c0lr	0	0	0				rxn01019_c0ms	0	0.499766	0.499766	rxn01019_c0ms	0	0.497411	0.497411
	rxn00414_c0fp	0	0.906931	0.906931	rxn00414_c0fp	0	0.881801	0.881801				rxn00831_c0pc	0	0.0584865	0.0584865	rxn00831_c0pc	0	0.0584462	0.0584462				rxn02201_c0lr	0	0	0	rxn02201_c0lr	0	0	0				rxn00465_c0ms	-1.82623e-06	0.499767	0.499769	rxn00465_c0ms	-3.40033e-05	0.497419	0.497453
	rxn00113_c0fp	-0.906602	0.000376421	0.906979	rxn00113_c0fp	-0.881459	0.000436172	0.881896				rxn02503_c0pc	0	0.0584865	0.0584865	rxn02503_c0pc	0	0.0584462	0.0584462				rxn00390_c0lr	0	0	0	rxn00390_c0lr	0	0	0				rxn00770_c0ms	-0.0167799	0.33389	0.35067	rxn00770_c0ms	-0.0164262	0.332292	0.348718
	rxn05467_c0fp	-0.0702507	0.669871	0.740121	rxn05467_c0fp	-0.041085	0.67634	0.717425				rxn01544_c0pc	0	0.0584865	0.0584865	rxn01544_c0pc	0	0.0584462	0.0584462				rxn00062_c0lr	0	1	1	rxn00062_c0lr	0	1	1				rxn00927_c0ms	-4.16e-17	0.348815	0.348815	rxn00927_c0ms	7.19e-17	0.346908	0.346908
	rxn05313_c0fp	0.00145582	0.0316492	0.0301934	rxn05313_c0fp	0.00147815	0.0110345	0.00955635				rxn05528_c0pc	0	0.0584865	0.0584865	rxn05528_c0pc	0	0.0584462	0.0584462				rxn11567_c0lr	0	0	0	rxn11567_c0lr	0	0	0				rxn01114_c0ms	1.98e-18	0.348815	0.348815	rxn01114_c0ms	-3.19e-17	0.346908	0.346908
	rxn00260_c0fp	-0.794898	-0.0462699	0.748628	rxn00260_c0fp	-0.786895	-0.0588347	0.728061				rxn00420_c0pc	0.0116226	0.0701091	0.0584865	rxn00420_c0pc	0.0116082	0.0700543	0.0584462				rxn02177_c0lr	0	0	0	rxn02177_c0lr	0	0	0				rxn00798_c0ms	1.72e-16	0.348815	0.348815	rxn00798_c0ms	-9.6e-16	0.346908	0.346908
	rxn00785_c0fp	0.000467651	0.500233	0.499765	rxn00785_c0fp	0.000479573	0.480042	0.479562				rxn01101_c0pc	0.0116226	0.0701091	0.0584865	rxn01101_c0pc	0.0116082	0.0700543	0.0584462				rxn00247_c0lr	0	1	1	rxn00247_c0lr	0	1	1				rxn00777_c0ms	-0.340424	0.00839109	0.348815	rxn00777_c0ms	-0.338674	0.00823394	0.346908
	rxn01334_c0fp	-0.499767	-2.38906e-06	0.499765	rxn01334_c0fp	-0.479569	-7.17439e-06	0.479562				rxn02914_c0pc	-0.0701091	-0.0116226	0.0584865	rxn02914_c0pc	-0.0700543	-0.0116082	0.0584462				rxn00022_c0lr	0	1	1	rxn00022_c0lr	0	1	1				rxn00132_c0ms	-1.35735e-07	0.348815	0.348815	rxn00132_c0ms	-2.56229e-06	0.346909	0.346911
	rxn01200_c0fp	2.38906e-06	0.499767	0.499765	rxn01200_c0fp	7.17439e-06	0.479569	0.479562				rxn00915_c0pc	0.0440019	0.105787	0.0617853	rxn00915_c0pc	0.0439324	0.105681	0.0617485				rxn02000_c0lr	0	0	0	rxn02000_c0lr	0	0	0				rxn00139_c0ms	0	0.347989	0.347989	rxn00139_c0ms	0	0.346166	0.346166
	rxn01343_c0fp	-0.499767	0.999998	1.49976	rxn01343_c0fp	-0.479569	0.999993	1.47956				rxn01961_c0pc	0.0441941	0.105979	0.0617853	rxn01961_c0pc	0.0441243	0.105873	0.0617485				rxn05457_c0lr	0	0	0	rxn05457_c0lr	0	0	0				rxn00157_c0ms	-0.00559414	0.033543	0.0391371	rxn00157_c0ms	-0.00549085	0.0325378	0.0380287
	rxn10042_c0fp	-0.351293	-0.0681358	0.283158	rxn10042_c0fp	-0.354346	-0.0899034	0.264443				rxn00836_c0pc	0.0458936	0.107679	0.0617853	rxn00836_c0pc	0.0458217	0.10757	0.0617485				rxn04271_c0lr	0	0	0	rxn04271_c0lr	0	0	0				rxn00435_c0ms	0	0.033543	0.033543	rxn00435_c0ms	0	0.0325375	0.0325375
	rxn01518_c0fp	-0.759624	1	1.75962	rxn01518_c0fp	-0.741216	1	1.74122				rxn01334_c0pc	-0.0425773	-6.39761e-05	0.0425133	rxn01334_c0pc	-0.0425212	-3.82313e-05	0.0424829				rxn00557_c0lr	-1	1	2	rxn00557_c0lr	-1	1	2				rxn05938_c0ms	2.06e-08	0.0335433	0.0335433	rxn05938_c0ms	3.84344e-07	0.0325442	0.0325438
	rxn01517_c0fp	-0.759656	8.82e-17	0.759656	rxn01517_c0fp	-0.741249	-9.27e-16	0.741249				rxn01200_c0pc	-0.0011361	0.0413772	0.0425133	rxn01200_c0pc	-0.00116036	0.0413226	0.0424829				rxn08934_c0lr	0	0	0	rxn08934_c0lr	0	0	0				rxn09456_c0ms	-3.06e-23	0.025168	0.025168	rxn09456_c0ms	6.9e-22	0.0246031	0.0246031
	rxn01445_c0fp	0	0.759656	0.759656	rxn01445_c0fp	0	0.741249	0.741249				rxn00566_c0pc	0	0.0405612	0.0405612	rxn00566_c0pc	0	0.0405324	0.0405324				rxn10231_c0lr	0	0	0	rxn10231_c0lr	0	0	0				rxn10954_c0ms	0	0.025168	0.025168	rxn10954_c0ms	0	0.0246031	0.0246031
	rxn01509_c0fp	-0.759656	0	0.759656	rxn01509_c0fp	-0.741249	0	0.741249				rxn00781_c0pc	-0.0423382	0.0822864	0.124625	rxn00781_c0pc	-0.0442859	0.0803105	0.124596				rxn10270_c0lr	0	0	0	rxn10270_c0lr	0	0	0				rxn05348_c0ms	0	0.0251685	0.0251685	rxn05348_c0ms	8.24e-16	0.0246137	0.0246137
	rxn05236_c0fp	0	0.759656	0.759656	rxn05236_c0fp	0	0.741249	0.741249				rxn00459_c0pc	-0.0539608	0.0706639	0.124625	rxn00459_c0pc	-0.0558941	0.0687024	0.124596				rxn12637_c0lr	0	0	0	rxn12637_c0lr	0	0	0				rxn05345_c0ms	0	0.0251685	0.0251685	rxn05345_c0ms	8.24e-16	0.0246137	0.0246137
	rxn01127_c0fp	-0.759656	1.78e-17	0.759656	rxn01127_c0fp	-0.741249	0	0.741249				rxn00423_c0pc	0	0.038991	0.038991	rxn00423_c0pc	0	0.0389641	0.0389641				rxn03046_c0lr	0	0	0	rxn03046_c0lr	0	0	0				rxn05346_c0ms	0	0.0251685	0.0251685	rxn05346_c0ms	0	0.0246137	0.0246137
	rxn01859_c0fp	0	0.759656	0.759656	rxn01859_c0fp	0	0.741249	0.741249				rxn00649_c0pc	0	0.038991	0.038991	rxn00649_c0pc	0	0.0389641	0.0389641				rxn05958_c0lr	0	1	1	rxn05958_c0lr	0	1	1				rxn05350_c0ms	0	0.0251685	0.0251685	rxn05350_c0ms	0	0.0246137	0.0246137
	rxn01507_c0fp	0	0.759656	0.759656	rxn01507_c0fp	0	0.741249	0.741249				rxn00898_c0pc	0	0.0362239	0.0362239	rxn00898_c0pc	0	0.0361989	0.0361989				rxn00211_c0lr	0	0	0	rxn00211_c0lr	0	0	0				rxn05343_c0ms	0	0.0251685	0.0251685	rxn05343_c0ms	0	0.0246137	0.0246137
	rxn01446_c0fp	0	0.759656	0.759656	rxn01446_c0fp	0	0.741249	0.741249				rxn00011_c0pc	0	0.0362239	0.0362239	rxn00011_c0pc	0	0.0361989	0.0361989				rxn01210_c0lr	0	0	0	rxn01210_c0lr	0	0	0				rxn05342_c0ms	7.7e-21	0.0251685	0.0251685	rxn05342_c0ms	-3.03e-19	0.0246137	0.0246137
	rxn05233_c0fp	0	0.759656	0.759656	rxn05233_c0fp	0	0.741249	0.741249				rxn02185_c0pc	-0.0362239	0	0.0362239	rxn02185_c0pc	-0.0361989	0	0.0361989				rxn00192_c0lr	0	0	0	rxn00192_c0lr	0	0	0				rxn05339_c0ms	0	0.0251685	0.0251685	rxn05339_c0ms	0	0.0246137	0.0246137
	rxn01519_c0fp	0	0.759656	0.759656	rxn01519_c0fp	0	0.741249	0.741249				rxn02186_c0pc	0	0.0362239	0.0362239	rxn02186_c0pc	0	0.0361989	0.0361989				rxn00509_c0lr	0	0	0	rxn00509_c0lr	0	0	0				rxn05329_c0ms	0	0.0251685	0.0251685	rxn05329_c0ms	0	0.0246137	0.0246137
	rxn06075_c0fp	0	0.759656	0.759656	rxn06075_c0fp	0	0.741249	0.741249				rxn00785_c0pc	0.00218923	0.0449152	0.042726	rxn00785_c0pc	0.00216085	0.0448668	0.0427059				rxn00545_c0lr	0	1	1	rxn00545_c0lr	0	1	1				rxn05337_c0ms	0	0.0251685	0.0251685	rxn05337_c0ms	0	0.0246137	0.0246137
	rxn01986_c0fp	-3.56799e-05	0.759624	0.759659	rxn01986_c0fp	-3.62272e-05	0.741216	0.741252				rxn05938_c0pc	-0.0267845	0	0.0267845	rxn05938_c0pc	-0.026766	0	0.026766				rxn00771_c0lr	0	0	0	rxn00771_c0lr	0	0	0				rxn05322_c0ms	0	0.0251685	0.0251685	rxn05322_c0ms	0	0.0246137	0.0246137
	rxn00784_c0fp	-3.56799e-05	0.759624	0.759659	rxn00784_c0fp	-3.62272e-05	0.741216	0.741252				rxn00199_c0pc	0	0.0247344	0.0247344	rxn00199_c0pc	0	0.0247173	0.0247173				rxn08807_c0lr	0	0	0	rxn08807_c0lr	0	0	0				rxn05330_c0ms	0	0.0251685	0.0251685	rxn05330_c0ms	0	0.0246137	0.0246137
	rxn01799_c0fp	-3.56799e-05	0.759624	0.759659	rxn01799_c0fp	-3.62272e-05	0.741216	0.741252				rxn01387_c0pc	0	0.0247344	0.0247344	rxn01387_c0pc	0	0.0247173	0.0247173				rxn05614_c0lr	0	0	0	rxn05614_c0lr	0	0	0				rxn05326_c0ms	0	0.0251685	0.0251685	rxn05326_c0ms	0	0.0246137	0.0246137
	rxn00119_c0fp	0.00138473	0.76105	0.759665	rxn00119_c0fp	0.00140597	0.742664	0.741258				rxn00256_c0pc	0	0.0247344	0.0247344	rxn00256_c0pc	0	0.0247173	0.0247173				rxn02316_c0lr	-1	1	2	rxn02316_c0lr	-1	1	2				rxn05334_c0ms	0	0.0251685	0.0251685	rxn05334_c0ms	0	0.0246137	0.0246137
	rxn00368_c0fp	-0.761583	-0.00191779	0.759665	rxn00368_c0fp	-0.743205	-0.0019472	0.741258				rxn00157_c0pc	-0.0774493	0.0294727	0.106922	rxn00157_c0pc	-0.0754762	0.031429	0.106905				rxn10344_c0lr	0	0	0	rxn10344_c0lr	0	0	0				rxn05341_c0ms	0	0.0251685	0.0251685	rxn05341_c0ms	0	0.0246137	0.0246137
	rxn05231_c0fp	0	0.759672	0.759672	rxn05231_c0fp	0	0.741265	0.741265				rxn00806_c0pc	-0.0224706	0.00113538	0.023606	rxn00806_c0pc	-0.0224557	0.00113397	0.0235897				rxn01547_c0lr	-1	1	2	rxn01547_c0lr	-1	1	2				rxn05325_c0ms	0	0.0251685	0.0251685	rxn05325_c0ms	0	0.0246137	0.0246137
	rxn05232_c0fp	0	0.759672	0.759672	rxn05232_c0fp	0	0.741265	0.741265				rxn00902_c0pc	0	0.0234925	0.0234925	rxn00902_c0pc	0	0.0234763	0.0234763				rxn02796_c0lr	0	0	0	rxn02796_c0lr	0	0	0				rxn05338_c0ms	0	0.0251685	0.0251685	rxn05338_c0ms	0	0.0246137	0.0246137
	rxn09562_c0fp	-1.784e-05	0.759656	0.759674	rxn09562_c0fp	-1.81136e-05	0.741249	0.741267				rxn02811_c0pc	-0.0234925	0	0.0234925	rxn02811_c0pc	-0.0234763	0	0.0234763				rxn10262_c0lr	0	0	0	rxn10262_c0lr	0	0	0				rxn05333_c0ms	0	0.0251685	0.0251685	rxn05333_c0ms	0	0.0246137	0.0246137
	rxn05289_c0fp	0.000100705	0.759761	0.75966	rxn05289_c0fp	0.00010225	0.741377	0.741274				rxn03062_c0pc	0	0.0234925	0.0234925	rxn03062_c0pc	0	0.0234763	0.0234763				rxn10225_c0lr	0	0	0	rxn10225_c0lr	0	0	0				rxn05327_c0ms	0	0.0251685	0.0251685	rxn05327_c0ms	0	0.0246137	0.0246137
	rxn00258_c0fp	-0.95373	0.160773	1.1145	rxn00258_c0fp	-0.941165	0.15645	1.09762				rxn02789_c0pc	0	0.0234925	0.0234925	rxn02789_c0pc	0	0.0234763	0.0234763				rxn03463_c0lr	0	0	0	rxn03463_c0lr	0	0	0				rxn05340_c0ms	0	0.0251685	0.0251685	rxn05340_c0ms	0	0.0246137	0.0246137
	rxn01138_c0fp	-0.999962	0.999431	1.99939	rxn01138_c0fp	-0.984613	0.999412	1.98403				rxn01208_c0pc	0	0.0234925	0.0234925	rxn01208_c0pc	0	0.0234763	0.0234763				rxn01636_c0lr	0	0	0	rxn01636_c0lr	0	0	0				rxn05331_c0ms	0	0.0251685	0.0251685	rxn05331_c0ms	0	0.0246137	0.0246137
	rxn05958_c0fp	0	1	1	rxn05958_c0fp	0	0.984651	0.984651				rxn05465_c0pc	0.0119621	0.0232919	0.0113298	rxn05465_c0pc	0.0119473	0.023263	0.0113157				rxn05582_c0lr	-1	1	2	rxn05582_c0lr	-1	1	2				rxn05324_c0ms	0	0.0251685	0.0251685	rxn05324_c0ms	0	0.0246137	0.0246137
	rxn00143_c0fp	0	1	1	rxn00143_c0fp	0	0.984651	0.984651				rxn00799_c0pc	-0.0188881	-0.00166239	0.0172257	rxn00799_c0pc	-0.0188733	-0.00166033	0.017213				rxn01843_c0lr	0	0	0	rxn01843_c0lr	0	0	0				rxn05335_c0ms	-7.89e-23	0.0251685	0.0251685	rxn05335_c0ms	0	0.0246137	0.0246137
	rxn00141_c0fp	-0.999962	4.21661e-05	1	rxn00141_c0fp	-0.984613	4.28129e-05	0.984656				rxn00747_c0pc	-0.0629365	0.0186387	0.0815752	rxn00747_c0pc	-0.0619361	0.019627	0.081563				rxn00816_c0lr	0	0	0	rxn00816_c0lr	0	0	0				rxn05328_c0ms	9.03e-39	0.0251685	0.0251685	rxn05328_c0ms	0	0.0246137	0.0246137
	rxn05468_c0fp	-0.0205278	-0.000445439	0.0200824	rxn05468_c0fp	-0.00677588	-0.000403691	0.00637218				rxn00285_c0pc	-0.0140696	0.00174468	0.0158143	rxn00285_c0pc	-0.0140608	0.00174251	0.0158033				rxn01021_c0lr	0	0	0	rxn01021_c0lr	0	0	0				rxn07576_c0ms	0	0.0251685	0.0251685	rxn07576_c0ms	0	0.0246137	0.0246137
	rxn00692_c0fp	0.000376046	0.283441	0.283065	rxn00692_c0fp	0.000381814	0.270821	0.270439				rxn00197_c0pc	0	0.0156398	0.0156398	rxn00197_c0pc	0	0.0156291	0.0156291				rxn00165_c0lr	0	1	1	rxn00165_c0lr	0	1	1				rxn07577_c0ms	9.03e-39	0.0251685	0.0251685	rxn07577_c0ms	0	0.0246137	0.0246137
	rxn00165_c0fp	0	0.283065	0.283065	rxn00165_c0fp	0	0.270439	0.270439				rxn00239_c0pc	0.0438097	0.0676688	0.023859	rxn00239_c0pc	0.0437404	0.067591	0.0238506				rxn10228_c0lr	0	0	0	rxn10228_c0lr	0	0	0				rxn07578_c0ms	9.03e-39	0.0251685	0.0251685	rxn07578_c0ms	0	0.0246137	0.0246137
	rxn01548_c0fp	0.000115969	0.954954	0.954838	rxn01548_c0fp	0.000122496	0.942408	0.942286				rxn00300_c0pc	0.0423776	0.0656465	0.0232689	rxn00300_c0pc	0.0423101	0.0655712	0.0232612				rxn05814_c0lr	0	0	0	rxn05814_c0lr	0	0	0				rxn07579_c0ms	9.03e-39	0.0251685	0.0251685	rxn07579_c0ms	0	0.0246137	0.0246137
	rxn00915_c0fp	0.000115969	0.954954	0.954838	rxn00915_c0fp	0.000122496	0.942408	0.942286				rxn02475_c0pc	0.0423776	0.0656465	0.0232689	rxn02475_c0pc	0.0423101	0.0655712	0.0232612				rxn05542_c0lr	0	0	0	rxn05542_c0lr	0	0	0				rxn11700_c0ms	9.03e-39	0.0251685	0.0251685	rxn11700_c0ms	0	0.0246137	0.0246137
	rxn01961_c0fp	0.000115969	0.954954	0.954838	rxn01961_c0fp	0.000122496	0.942408	0.942286				rxn02474_c0pc	-0.0656465	-0.0423776	0.0232689	rxn02474_c0pc	-0.0655712	-0.0423101	0.0232612				rxn00539_c0lr	0	0	0	rxn00539_c0lr	0	0	0				rxn00843_c0ms	1.05e-15	0.0167727	0.0167727	rxn00843_c0ms	-2.54e-19	0.016292	0.016292
	rxn01265_c0fp	-0.954774	-9.48738e-06	0.954764	rxn01265_c0fp	-0.942221	-9.6329e-06	0.942212				rxn05039_c0pc	0.0423776	0.0656465	0.0232689	rxn05039_c0pc	0.0423101	0.0655712	0.0232612				rxn00678_c0lr	0	0	0	rxn00678_c0lr	0	0	0				rxn05468_c0ms	-0.0167727	6.78e-08	0.0167727	rxn05468_c0ms	-0.0162909	1.28114e-06	0.0162922
	rxn00770_c0fp	0.0452359	1	0.954764	rxn00770_c0fp	0.0577884	1	0.942212				rxn00692_c0pc	-0.015955	-0.00864821	0.0073068	rxn00692_c0pc	-0.0159374	-0.00863747	0.00729997				rxn01331_c0lr	0	0	0	rxn01331_c0lr	0	0	0				rxn00258_c0ms	-1.18886e-05	0.025161	0.0251729	rxn00258_c0ms	-0.000221528	0.0244736	0.0246951
	rxn00836_c0fp	0	0.954764	0.954764	rxn00836_c0fp	0	0.942212	0.942212				rxn04996_c0pc	0	0.00465742	0.00465742	rxn04996_c0pc	0	0.00465164	0.00465164				rxn05545_c0lr	0	0	0	rxn05545_c0lr	0	0	0				rxn05465_c0ms	-0.025161	1.18886e-05	0.0251729	rxn05465_c0ms	-0.0244736	0.000221528	0.0246951
	rxn02400_c0fp	0	0.954764	0.954764	rxn02400_c0fp	0	0.942212	0.942212				rxn00830_c0pc	-0.00420025	0.000457169	0.00465742	rxn00830_c0pc	-0.00419504	0.000456602	0.00465164				rxn10317_c0lr	0	0	0	rxn10317_c0lr	0	0	0				rxn00459_c0ms	-0.00209572	0.0167804	0.0188761	rxn00459_c0ms	-0.00202023	0.0164348	0.0184551
	rxn00913_c0fp	0	0.954764	0.954764	rxn00913_c0fp	0	0.942212	0.942212				rxn08352_c0pc	0	0.00465742	0.00465742	rxn08352_c0pc	0	0.00465164	0.00465164				rxn08817_c0lr	0	0	0	rxn08817_c0lr	0	0	0				rxn01106_c0ms	-0.0167804	0.00209572	0.0188761	rxn01106_c0ms	-0.0164348	0.00202023	0.0184551
	rxn00139_c0fp	0	0.954764	0.954764	rxn00139_c0fp	0	0.942212	0.942212				rxn08756_c0pc	0	0.00465742	0.00465742	rxn08756_c0pc	0	0.00465164	0.00465164				rxn08296_c0lr	0	0	0	rxn08296_c0lr	0	0	0				rxn00097_c0ms	-0.0196772	1	1.01968	rxn00097_c0ms	-0.0192762	1	1.01928
	rxn01544_c0fp	0	0.954764	0.954764	rxn01544_c0fp	0	0.942212	0.942212				rxn04113_c0pc	0	0.00465742	0.00465742	rxn04113_c0pc	0	0.00465164	0.00465164				rxn05541_c0lr	0	0	0	rxn05541_c0lr	0	0	0				rxn00175_c0ms	0	0.0167793	0.0167793	rxn00175_c0ms	0	0.0164153	0.0164153
	rxn00711_c0fp	0	0.954764	0.954764	rxn00711_c0fp	0	0.942212	0.942212				rxn00541_c0pc	-0.00704088	-0.00253197	0.00450892	rxn00541_c0pc	-0.00703221	-0.00252882	0.00450339				rxn05647_c0lr	0	0	0	rxn05647_c0lr	0	0	0				rxn00105_c0ms	-0.0167803	5.19e-17	0.0167803	rxn00105_c0ms	-0.0164321	-2.09e-15	0.0164321
	rxn01647_c0fp	0	0.954764	0.954764	rxn01647_c0fp	0	0.942212	0.942212				rxn05244_c0pc	0	0.00435821	0.00435821	rxn05244_c0pc	0	0.0043528	0.0043528				rxn10254_c0lr	0	0	0	rxn10254_c0lr	0	0	0				rxn00941_c0ms	0	0.0167803	0.0167803	rxn00941_c0ms	0	0.0164321	0.0164321
	rxn01649_c0fp	0	0.954764	0.954764	rxn01649_c0fp	0	0.942212	0.942212				rxn01575_c0pc	-0.00316413	0.00113538	0.00429951	rxn01575_c0pc	-0.00316023	0.00113397	0.0042942				rxn05459_c0lr	0	0	0	rxn05459_c0lr	0	0	0				rxn11334_c0ms	0	0.0167803	0.0167803	rxn11334_c0ms	0	0.0164321	0.0164321
	rxn03005_c0fp	-1	0.955179	1.95518	rxn03005_c0fp	-1	0.942652	1.94265				rxn00737_c0pc	0	0.00427883	0.00427883	rxn00737_c0pc	0	0.00427356	0.00427356				rxn05453_c0lr	0	0	0	rxn05453_c0lr	0	0	0				rxn01100_c0ms	-0.0167804	-1.48002e-07	0.0167803	rxn01100_c0ms	-0.0164348	-2.75723e-06	0.0164321
	rxn03004_c0fp	-0.955179	1	1.95518	rxn03004_c0fp	-0.942652	1	1.94265				rxn03437_c0pc	0	0.00427883	0.00427883	rxn03437_c0pc	0	0.00427356	0.00427356				rxn08796_c0lr	0	0	0	rxn08796_c0lr	0	0	0				rxn00781_c0ms	1.48002e-07	0.0167804	0.0167803	rxn00781_c0ms	2.75723e-06	0.0164348	0.0164321
	rxn06672_c0fp	0	0.955188	0.955188	rxn06672_c0fp	0	0.942662	0.942662				rxn03194_c0pc	0	0.00427883	0.00427883	rxn03194_c0pc	0	0.00427356	0.00427356				rxn12846_c0lr	0	0	0	rxn12846_c0lr	0	0	0				rxn00423_c0ms	0	0.0111818	0.0111818	rxn00423_c0ms	0	0.0108614	0.0108614
	rxn06673_c0fp	0	0.955188	0.955188	rxn06673_c0fp	0	0.942662	0.942662				rxn03436_c0pc	0	0.00427883	0.00427883	rxn03436_c0pc	0	0.00427356	0.00427356				rxn08308_c0lr	0	0	0	rxn08308_c0lr	0	0	0				rxn00192_c0ms	0	0.0111818	0.0111818	rxn00192_c0ms	0	0.0108614	0.0108614
	rxn00533_c0fp	-1	-0.0448118	0.955188	rxn00533_c0fp	-1	-0.0573381	0.942662				rxn03435_c0pc	0	0.00427883	0.00427883	rxn03435_c0pc	0	0.00427356	0.00427356				rxn08823_c0lr	0	0	0	rxn08823_c0lr	0	0	0				rxn00649_c0ms	0	0.0111818	0.0111818	rxn00649_c0ms	0	0.0108614	0.0108614
	rxn05226_c0fp	-0.204497	0.0643878	0.268885	rxn05226_c0fp	-0.1998	0.0617909	0.26159				rxn05573_c0pc	-0.0118228	0.151932	0.163755	rxn05573_c0pc	-0.0128709	0.15088	0.16375				rxn05516_c0lr	0	0	0	rxn05516_c0lr	0	0	0				rxn00469_c0ms	0	0.0111818	0.0111818	rxn00469_c0ms	0	0.0108614	0.0108614
	rxn00832_c0fp	-0.0881773	-0.0449097	0.0432676	rxn00832_c0fp	-0.0935948	-0.0574375	0.0361573				rxn00124_c0pc	-0.00624328	4.12714e-05	0.00628455	rxn00124_c0pc	-0.006239	4.12202e-05	0.00628022				rxn05733_c0lr	0	0	0	rxn05733_c0lr	0	0	0				rxn01636_c0ms	-0.0111818	3.21196e-06	0.011185	rxn01636_c0ms	-0.0108614	5.98356e-05	0.0109212
	rxn03137_c0fp	0.0449097	0.0881773	0.0432676	rxn03137_c0fp	0.0574375	0.0935948	0.0361573				rxn05144_c0pc	0	0.00628043	0.00628043	rxn05144_c0pc	0	0.0062761	0.0062761				rxn09206_c0lr	0	0	0	rxn09206_c0lr	0	0	0				rxn00191_c0ms	-0.00499665	0.00338909	0.00838574	rxn00191_c0ms	-0.00493757	0.0031968	0.00813437
	rxn03147_c0fp	0.0448118	0.0880794	0.0432676	rxn03147_c0fp	0.0573381	0.0934954	0.0361573				rxn05303_c0pc	0	0.00332938	0.00332938	rxn05303_c0pc	0	0.00332525	0.00332525				rxn09209_c0lr	0	0	0	rxn09209_c0lr	0	0	0				rxn00926_c0ms	0	0.00838583	0.00838583	rxn00926_c0ms	0	0.00813594	0.00813594
	rxn03136_c0fp	0.0448118	0.0880794	0.0432676	rxn03136_c0fp	0.0573381	0.0934954	0.0361573				rxn00802_c0pc	-4.12714e-05	0.00325549	0.00329676	rxn00802_c0pc	-4.12202e-05	0.00325146	0.00329268				rxn08669_c0lr	0	0	0	rxn08669_c0lr	0	0	0				rxn05201_c0ms	-0.00838583	0	0.00838583	rxn05201_c0ms	-0.00813594	0	0.00813594
	rxn05229_c0fp	0.0448118	0.0880794	0.0432676	rxn05229_c0fp	0.0573381	0.0934954	0.0361573				rxn01434_c0pc	-4.12714e-05	0.00325549	0.00329676	rxn01434_c0pc	-4.12202e-05	0.00325146	0.00329268				rxn00658_c0lr	0	0	0	rxn00658_c0lr	0	0	0				rxn00800_c0ms	-4.16e-17	0.00838637	0.00838637	rxn00800_c0ms	-3.42e-17	0.00814602	0.00814602
	rxn00790_c0fp	0.0448213	0.0880889	0.0432676	rxn00790_c0fp	0.0573477	0.0935051	0.0361573				rxn01019_c0pc	-4.12714e-05	0.00325549	0.00329676	rxn01019_c0pc	-4.12202e-05	0.00325146	0.00329268				rxn06672_c0lr	0	0.0005	0.0005	rxn06672_c0lr	0	0.0005	0.0005				rxn00838_c0ms	0	0.00838637	0.00838637	rxn00838_c0ms	0	0.00814602	0.00814602
	rxn02895_c0fp	0.0448213	0.0880889	0.0432676	rxn02895_c0fp	0.0573477	0.0935051	0.0361573				rxn00467_c0pc	0	0.00329635	0.00329635	rxn00467_c0pc	0	0.00329227	0.00329227				rxn02961_c0lr	0	0	0	rxn02961_c0lr	0	0	0				rxn05316_c0ms	0	0.00838744	0.00838744	rxn05316_c0ms	0	0.00816597	0.00816597
	rxn02937_c0fp	0.0448213	0.0880889	0.0432676	rxn02937_c0fp	0.0573477	0.0935051	0.0361573				rxn00416_c0pc	0	0.00267678	0.00267678	rxn00416_c0pc	0	0.00267346	0.00267346				rxn00242_c0lr	0	0	0	rxn00242_c0lr	0	0	0				rxn00260_c0ms	-0.00839063	-2.46598e-06	0.00838816	rxn00260_c0ms	-0.00822536	-4.59404e-05	0.00817942
	rxn03084_c0fp	0.0448213	0.0880889	0.0432676	rxn03084_c0fp	0.0573477	0.0935051	0.0361573				rxn00340_c0pc	0	0.00267678	0.00267678	rxn00340_c0pc	0	0.00267346	0.00267346				rxn12641_c0lr	0	0	0	rxn12641_c0lr	0	0	0				rxn00414_c0ms	0	0.01532	0.01532	rxn00414_c0ms	0	0.01512	0.01512
	Acetyl_coa_to_Butyrate_fp	0	0.01	0.01	Acetyl_coa_to_Butyrate_fp	4.14e-19	0.00312	0.00312				rxn01739_c0pc	0.00212525	0.00683953	0.00471428	rxn01739_c0pc	0.00212261	0.00683364	0.00471103				rxn00762_c0lr	-1	1	2	rxn00762_c0lr	-1	1	2				rxn00786_c0ms	5.4494e-07	0.00839067	0.00839013	rxn00786_c0ms	1.01521e-05	0.00822619	0.00821604
	rxn02175_c0fp	0	0.0100105	0.0100105	rxn02175_c0fp	0	0.0031307	0.0031307				rxn02212_c0pc	0.00212525	0.00683953	0.00471428	rxn02212_c0pc	0.00212261	0.00683364	0.00471103				rxn03887_c0lr	0	0	0	rxn03887_c0lr	0	0	0				rxn00549_c0ms	-0.00839067	-5.4494e-07	0.00839013	rxn00549_c0ms	-0.00822619	-1.01521e-05	0.00821604
	rxn00100_c0fp	0	0.0100105	0.0100105	rxn00100_c0fp	0	0.0031307	0.0031307				rxn01740_c0pc	-0.00683953	-0.00212525	0.00471428	rxn01740_c0pc	-0.00683364	-0.00212261	0.00471103				rxn05350_c0lr	1.97e-20	1.97e-20	0	rxn05350_c0lr	3.94e-20	3.94e-20	0				rxn00747_c0ms	-0.00838941	7.86364e-07	0.0083902	rxn00747_c0ms	-0.00820279	1.46571e-05	0.00821744
	rxn12510_c0fp	9.48738e-06	0.0100211	0.0100116	rxn12510_c0fp	9.6329e-06	0.00314141	0.00313177				rxn01255_c0pc	0.00212525	0.00683953	0.00471428	rxn01255_c0pc	0.00212261	0.00683364	0.00471103				rxn09198_c0lr	0	0	0	rxn09198_c0lr	0	0	0				rxn00569_c0ms	0	0.00559055	0.00559055	rxn00569_c0ms	0	0.00542396	0.00542396
	rxn01790_c0fp	-0.0100211	-9.48738e-06	0.0100116	rxn01790_c0fp	-0.00314141	-9.6329e-06	0.00313177				rxn02213_c0pc	0.00212525	0.00683953	0.00471428	rxn02213_c0pc	0.00212261	0.00683364	0.00471103				rxn08838_c0lr	0	0	0	rxn08838_c0lr	0	0	0				rxn05893_c0ms	6.88e-09	0.00559056	0.00559055	rxn05893_c0ms	1.28115e-07	0.00542409	0.00542396
	rxn00912_c0fp	9.48738e-06	0.0100211	0.0100116	rxn00912_c0fp	9.6329e-06	0.00314141	0.00313177				rxn01332_c0pc	0.00212525	0.00683953	0.00471428	rxn01332_c0pc	0.00212261	0.00683364	0.00471103				rxn00780_c0lr	-1	1	2	rxn00780_c0lr	-1	1	2				rxn00420_c0ms	0	0.00559091	0.00559091	rxn00420_c0ms	0	0.00543068	0.00543068
	rxn02341_c0fp	9.48738e-06	0.0100211	0.0100116	rxn02341_c0fp	9.6329e-06	0.00314141	0.00313177				rxn02476_c0pc	0.00212525	0.00683953	0.00471428	rxn02476_c0pc	0.00212261	0.00683364	0.00471103				rxn00148_c0lr	-1	0	1	rxn00148_c0lr	-1	0	1				rxn01101_c0ms	0	0.00559091	0.00559091	rxn01101_c0ms	0	0.00543068	0.00543068
	rxn01791_c0fp	9.48738e-06	0.0100211	0.0100116	rxn01791_c0fp	9.6329e-06	0.00314141	0.00313177				rxn01000_c0pc	0	0.00471428	0.00471428	rxn01000_c0pc	0	0.00471103	0.00471103				rxn01102_c0lr	-1	1	2	rxn01102_c0lr	-1	1	2				rxn02914_c0ms	0	0.00559091	0.00559091	rxn02914_c0ms	0	0.00543068	0.00543068
	rxn09177_c0fp	0	0.0100211	0.0100211	rxn09177_c0fp	0	0.00314141	0.00314141				rxn00493_c0pc	-0.00471428	0	0.00471428	rxn00493_c0pc	-0.00471103	0	0.00471103				rxn03482_c0lr	0	0	0	rxn03482_c0lr	0	0	0				rxn00902_c0ms	0	0.00372727	0.00372727	rxn00902_c0ms	0	0.00362045	0.00362045
	rxn12512_c0fp	0	0.0100211	0.0100211	rxn12512_c0fp	0	0.00314141	0.00314141				rxn01256_c0pc	0.0014476	0.00616188	0.00471428	rxn01256_c0pc	0.0014458	0.00615683	0.00471103				rxn05560_c0lr	-1	1	2	rxn05560_c0lr	-1	1	2				rxn02811_c0ms	-0.00372727	0	0.00372727	rxn02811_c0ms	-0.00362045	0	0.00362045
	rxn00423_c0fp	9.65185e-05	0.0101178	0.0100213	rxn00423_c0fp	9.79989e-05	0.00323959	0.00314159				rxn00800_c0pc	0.00169954	0.00639803	0.0046985	rxn00800_c0pc	0.00169743	0.00639268	0.00469526				rxn05158_c0lr	0	0	0	rxn05158_c0lr	0	0	0				rxn02789_c0ms	0	0.00372727	0.00372727	rxn02789_c0ms	0	0.00362045	0.00362045
	rxn00649_c0fp	9.65185e-05	0.0101178	0.0100213	rxn00649_c0fp	9.79989e-05	0.00323959	0.00314159				rxn00838_c0pc	0.00169954	0.00639803	0.0046985	rxn00838_c0pc	0.00169743	0.00639268	0.00469526				rxn00837_c0lr	0	1	1	rxn00837_c0lr	0	1	1				rxn01208_c0ms	0	0.00372727	0.00372727	rxn01208_c0ms	0	0.00362045	0.00362045
	rxn08688_c0fp	0.000241629	0.010279	0.0100374	rxn08688_c0fp	0.000245335	0.0034033	0.00315796				rxn00859_c0pc	-1	0.0046985	1.0047	rxn00859_c0pc	-1	0.00469526	1.0047				rxn05319_c0lr	0	1	1	rxn05319_c0lr	0	1	1				rxn03062_c0ms	6.49e-18	0.00372727	0.00372727	rxn03062_c0ms	0	0.00362045	0.00362045
	rxn05651_c0fp	0.000251116	0.0102896	0.0100384	rxn05651_c0fp	0.000254968	0.003414	0.00315903				rxn02320_c0pc	-0.0046985	0	0.0046985	rxn02320_c0pc	-0.00469526	0	0.00469526				rxn00881_c0lr	0	0	0	rxn00881_c0lr	0	0	0				rxn00806_c0ms	-0.00372671	6.30617e-07	0.00372734	rxn00806_c0ms	-0.00360988	1.17482e-05	0.00362163
	rxn00898_c0fp	0.000891734	0.0110014	0.0101096	rxn00898_c0fp	0.000905411	0.00413672	0.0032313				rxn02160_c0pc	0	0.0046985	0.0046985	rxn02160_c0pc	0	0.00469526	0.00469526				rxn05408_c0lr	0	0	0	rxn05408_c0lr	0	0	0				rxn00690_c0ms	1.27371e-07	0.00559426	0.00559413	rxn00690_c0ms	2.37288e-06	0.00549303	0.00549066
	rxn02185_c0fp	-0.0110014	-0.000891734	0.0101096	rxn02185_c0fp	-0.00413672	-0.000905411	0.0032313				rxn02835_c0pc	0	0.0046985	0.0046985	rxn02835_c0pc	0	0.00469526	0.00469526				rxn00292_c0lr	0	0	0	rxn00292_c0lr	0	0	0				rxn02473_c0ms	0	0.00372775	0.00372775	rxn02473_c0ms	1.41e-16	0.00362932	0.00362932
	rxn02186_c0fp	0.000891734	0.0110014	0.0101096	rxn02186_c0fp	0.000905411	0.00413672	0.0032313				rxn03175_c0pc	0	0.0046985	0.0046985	rxn03175_c0pc	0	0.00469526	0.00469526				rxn03185_c0lr	-1	1	2	rxn03185_c0lr	-1	1	2				rxn00859_c0ms	-1	0.00372775	1.00373	rxn00859_c0ms	-1	0.00362932	1.00363
	rxn00011_c0fp	0.00131423	0.0114708	0.0101566	rxn00011_c0fp	0.00133439	0.00461336	0.00327897				rxn03135_c0pc	0	0.0046985	0.0046985	rxn03135_c0pc	0	0.00469526	0.00469526				rxn09202_c0lr	0	0	0	rxn09202_c0lr	0	0	0				rxn02835_c0ms	0	0.00372775	0.00372775	rxn02835_c0ms	0	0.00362932	0.00362932
	Acetate_to_Acetyl_coa_fp	0	0.01	0.01	Acetate_to_Acetyl_coa_fp	0	0.0031307	0.0031307				rxn00832_c0pc	-0.0046985	0	0.0046985	rxn00832_c0pc	-0.00469526	0	0.00469526				rxn02687_c0lr	0	0	0	rxn02687_c0lr	0	0	0				rxn03175_c0ms	0	0.00372775	0.00372775	rxn03175_c0ms	0	0.00362932	0.00362932
	rxn00364_c0fp	0	0.011406	0.011406	rxn00364_c0fp	0	0.00454755	0.00454755				rxn02834_c0pc	0	0.0046985	0.0046985	rxn02834_c0pc	0	0.00469526	0.00469526				rxn03903_c0lr	0	0	0	rxn03903_c0lr	0	0	0				rxn03135_c0ms	0	0.00372775	0.00372775	rxn03135_c0ms	0	0.00362932	0.00362932
	rxn01219_c0fp	-0.011406	0	0.011406	rxn01219_c0fp	-0.00454755	-1.45e-19	0.00454755				rxn03137_c0pc	0	0.0046985	0.0046985	rxn03137_c0pc	0	0.00469526	0.00469526				rxn00097_c0lr	-1	1	2	rxn00097_c0lr	-1	1	2				rxn00832_c0ms	-0.00372775	0	0.00372775	rxn00832_c0ms	-0.00362932	0	0.00362932
	rxn01218_c0fp	0	0.011406	0.011406	rxn01218_c0fp	0	0.00454755	0.00454755				rxn02473_c0pc	0	0.0046985	0.0046985	rxn02473_c0pc	0	0.00469526	0.00469526				rxn00695_c0lr	-1	0	1	rxn00695_c0lr	-1	0	1				rxn03137_c0ms	0	0.00372775	0.00372775	rxn03137_c0ms	0	0.00362932	0.00362932
	rxn01217_c0fp	0	0.011406	0.011406	rxn01217_c0fp	0	0.00454755	0.00454755				rxn00789_c0pc	0	0.0046985	0.0046985	rxn00789_c0pc	0	0.00469526	0.00469526				rxn07670_c0lr	0	0	0	rxn07670_c0lr	0	0	0				rxn00789_c0ms	0	0.00372775	0.00372775	rxn00789_c0ms	0	0.00362932	0.00362932
	rxn01800_c0fp	0	0.011406	0.011406	rxn01800_c0fp	0	0.00454755	0.00454755				rxn00790_c0pc	0	0.00406274	0.00406274	rxn00790_c0pc	0	0.00405994	0.00405994				rxn05324_c0lr	0	0	0	rxn05324_c0lr	0	0	0				rxn02160_c0ms	0	0.00372775	0.00372775	rxn02160_c0ms	0	0.00362932	0.00362932
	rxn01368_c0fp	0	0.011406	0.011406	rxn01368_c0fp	0	0.00454755	0.00454755				rxn03147_c0pc	0	0.00406274	0.00406274	rxn03147_c0pc	0	0.00405994	0.00405994				rxn00655_c0lr	0	0	0	rxn00655_c0lr	0	0	0				rxn02834_c0ms	0	0.00372775	0.00372775	rxn02834_c0ms	-2.28e-18	0.00362932	0.00362932
	rxn06076_c0fp	0	0.011406	0.011406	rxn06076_c0fp	0	0.00454755	0.00454755				rxn02895_c0pc	0	0.00406274	0.00406274	rxn02895_c0pc	0	0.00405994	0.00405994				rxn01492_c0lr	-1	1	2	rxn01492_c0lr	-1	1	2				rxn02320_c0ms	-0.00372775	-2.06e-15	0.00372775	rxn02320_c0ms	-0.00362932	0	0.00362932
	rxn05201_c0fp	-0.0777751	-0.0445169	0.0332582	rxn05201_c0fp	-0.0900629	-0.0570352	0.0330277				rxn03136_c0pc	0	0.00406274	0.00406274	rxn03136_c0pc	0	0.00405994	0.00405994				rxn08802_c0lr	0	0	0	rxn08802_c0lr	0	0	0				rxn03084_c0ms	4.45e-19	0.00279707	0.00279707	rxn03084_c0ms	2.32e-17	0.00274533	0.00274533
	rxn05496_c0fp	-1	-0.00343163	0.996568	rxn05496_c0fp	-1	-0.00363976	0.99636				rxn02937_c0pc	0	0.00406274	0.00406274	rxn02937_c0pc	0	0.00405994	0.00405994				rxn02315_c0lr	-1	1	2	rxn02315_c0lr	-1	1	2				rxn00790_c0ms	0	0.00279707	0.00279707	rxn00790_c0ms	0	0.00274533	0.00274533
	rxn01358_c0fp	0	0.999393	0.999393	rxn01358_c0fp	0	0.999374	0.999374				rxn03084_c0pc	0	0.00406274	0.00406274	rxn03084_c0pc	0	0.00405994	0.00405994				rxn00556_c0lr	-1	1	2	rxn00556_c0lr	-1	1	2				rxn03147_c0ms	0	0.00279707	0.00279707	rxn03147_c0ms	0	0.00274533	0.00274533
	rxn00132_c0fp	0	0.999393	0.999393	rxn00132_c0fp	0	0.999374	0.999374				rxn03004_c0pc	0	0.00406274	0.00406274	rxn03004_c0pc	0	0.00405994	0.00405994				rxn10230_c0lr	0	0	0	rxn10230_c0lr	0	0	0				rxn02895_c0ms	0	0.00279707	0.00279707	rxn02895_c0ms	0	0.00274533	0.00274533
	rxn00831_c0fp	0	0.999393	0.999393	rxn00831_c0fp	0	0.999374	0.999374				rxn05229_c0pc	0	0.00406274	0.00406274	rxn05229_c0pc	0	0.00405994	0.00405994				rxn08118_c0lr	0	0	0	rxn08118_c0lr	0	0	0				rxn03004_c0ms	0	0.00279707	0.00279707	rxn03004_c0ms	0	0.00274533	0.00274533
	rxn00778_c0fp	-1	0.999579	1.99958	rxn00778_c0fp	-1	0.999567	1.99957				rxn05340_c0pc	9.07e-17	0.00200013	0.00200013	rxn05340_c0pc	5.38e-16	0.00199765	0.00199765				rxn05413_c0lr	0	0	0	rxn05413_c0lr	0	0	0				rxn05229_c0ms	0	0.00279707	0.00279707	rxn05229_c0ms	0	0.00274533	0.00274533
	rxn00910_c0fp	-1	0.999807	1.99981	rxn00910_c0fp	-1	0.999804	1.9998				rxn05331_c0pc	9.07e-17	0.00200013	0.00200013	rxn05331_c0pc	5.38e-16	0.00199765	0.00199765				rxn02703_c0lr	0	0	0	rxn02703_c0lr	0	0	0				rxn03136_c0ms	1.92e-17	0.00279707	0.00279707	rxn03136_c0ms	-3.54e-16	0.00274533	0.00274533
	rxn04954_c0fp	-1	0.999807	1.99981	rxn04954_c0fp	-1	0.999804	1.9998				rxn05338_c0pc	9.07e-17	0.00200013	0.00200013	rxn05338_c0pc	3.73e-16	0.00199765	0.00199765				rxn01997_c0lr	0	0	0	rxn01997_c0lr	0	0	0				rxn02937_c0ms	2.06e-17	0.00279707	0.00279707	rxn02937_c0ms	-3.54e-16	0.00274533	0.00274533
	rxn00931_c0fp	-1	0.999808	1.99981	rxn00931_c0fp	-1	0.999805	1.9998				rxn05333_c0pc	9.07e-17	0.00200013	0.00200013	rxn05333_c0pc	3.73e-16	0.00199765	0.00199765				rxn08521_c0lr	0	0	0	rxn08521_c0lr	0	0	0				rxn00612_c0ms	-1	0.999999	2	rxn00612_c0ms	-1	0.999976	1.99998
	rxn00929_c0fp	-1	0.999808	1.99981	rxn00929_c0fp	-1	0.999805	1.9998				rxn05346_c0pc	-3.71e-19	0.00200013	0.00200013	rxn05346_c0pc	2.52e-16	0.00199765	0.00199765				rxn08809_c0lr	0	0	0	rxn08809_c0lr	0	0	0				rxn00611_c0ms	-1	0.999999	2	rxn00611_c0ms	-1	0.999976	1.99998
	rxn01301_c0fp	-1	0.999845	1.99985	rxn01301_c0fp	-1	0.999843	1.99984				rxn05341_c0pc	9.07e-17	0.00200013	0.00200013	rxn05341_c0pc	1.91e-16	0.00199765	0.00199765				rxn00345_c0lr	0	0	0	rxn00345_c0lr	0	0	0				rxn00237_c0ms	1.0708e-06	1	0.999999	rxn00237_c0ms	1.99487e-05	1	0.99998
	rxn01302_c0fp	-1	0.999845	1.99985	rxn01302_c0fp	-1	0.999843	1.99984				rxn05334_c0pc	9.07e-17	0.00200013	0.00200013	rxn05334_c0pc	1.91e-16	0.00199765	0.00199765				rxn00549_c0lr	0	1	1	rxn00549_c0lr	0	1	1				rxn00305_c0ms	0	0.999999	0.999999	rxn00305_c0ms	0	0.99998	0.99998
	rxn00616_c0fp	-0.999984	1	1.99998	rxn00616_c0fp	-0.999984	1	1.99998				rxn05343_c0pc	-3.94e-17	0.00200013	0.00200013	rxn05343_c0pc	3.71e-19	0.00199765	0.00199765				rxn04779_c0lr	0	0	0	rxn04779_c0lr	0	0	0				rxn01301_c0ms	-1	0.999999	2	rxn01301_c0ms	-1	0.999984	1.99998
	rxn08458_c0fp	-0.999984	1	1.99998	rxn08458_c0fp	-0.999984	1	1.99998				rxn05348_c0pc	0	0.00200013	0.00200013	rxn05348_c0pc	0	0.00199765	0.00199765				rxn07875_c0lr	0	0	0	rxn07875_c0lr	0	0	0				rxn01302_c0ms	-1	0.999999	2	rxn01302_c0ms	-1	0.999984	1.99998
	rxn03536_c0fp	-0.999991	1	1.99999	rxn03536_c0fp	-0.99999	1	1.99999				rxn05327_c0pc	0	0.00200013	0.00200013	rxn05327_c0pc	0	0.00199765	0.00199765				rxn05617_c0lr	0	0	0	rxn05617_c0lr	0	0	0				rxn10060_c0ms	-1	1	2	rxn10060_c0ms	-1	0.999998	2
	rxn04413_c0fp	-0.999991	1	1.99999	rxn04413_c0fp	-0.99999	1	1.99999				rxn05322_c0pc	0	0.00200013	0.00200013	rxn05322_c0pc	0	0.00199765	0.00199765				rxn03852_c0lr	0	0	0	rxn03852_c0lr	0	0	0				rxn01512_c0ms	-1	1	2	rxn01512_c0ms	-0.999998	1	2
	rxn06752_c0fp	-1.69e-16	-5.55e-17	1.135e-16	rxn06752_c0fp	3.38e-16	-5.55e-17	-3.935e-16				rxn05347_c0pc	0	0.00200013	0.00200013	rxn05347_c0pc	0	0.00199765	0.00199765				rxn12638_c0lr	0	0	0	rxn12638_c0lr	0	0	0				rxn04675_c0ms	0	1	1	rxn04675_c0ms	0	0.999999	0.999999
	rxn00355_c0fp	0	4.12e-16	4.12e-16	rxn00355_c0fp	-6.34e-20	0	6.34e-20				rxn05325_c0pc	0	0.00200013	0.00200013	rxn05325_c0pc	0	0.00199765	0.00199765				rxn05127_c0lr	0	0	0	rxn05127_c0lr	0	0	0				rxn11702_c0ms	4.13e-08	1	1	rxn11702_c0ms	7.68688e-07	1	0.999999
	rxn03465_c0fp	0	-4.21e-17	-4.21e-17	rxn03465_c0fp	0	-1.26e-16	-1.26e-16				rxn05349_c0pc	4.59e-19	0.00200013	0.00200013	rxn05349_c0pc	2.3e-19	0.00199765	0.00199765				rxn09105_c0lr	0	0	0	rxn09105_c0lr	0	0	0				rxn11703_c0ms	4.13e-08	1	1	rxn11703_c0ms	7.68688e-07	1	0.999999
	rxn02201_c0fp	0	0	0	rxn02201_c0fp	0	0	0				rxn05324_c0pc	0	0.00200013	0.00200013	rxn05324_c0pc	-4.46e-18	0.00199765	0.00199765				rxn00305_c0lr	0	1	1	rxn00305_c0lr	0	1	1				rxn10163_c0ms	0	0	0	rxn10163_c0ms	7.86e-21	0	-7.86e-21
	rxn02209_c0fp	0	0	0	rxn02209_c0fp	0	0	0				rxn05339_c0pc	9.07e-17	0.00200013	0.00200013	rxn05339_c0pc	0	0.00199765	0.00199765				rxn00612_c0lr	-1	1	2	rxn00612_c0lr	-1	1	2				rxn10197_c0ms	0	0	0	rxn10197_c0ms	2.73e-23	0	-2.73e-23
	rxn11567_c0fp	0	0	0	rxn11567_c0fp	0	0	0				rxn05329_c0pc	9.07e-17	0.00200013	0.00200013	rxn05329_c0pc	0	0.00199765	0.00199765				rxn05539_c0lr	0	0	0	rxn05539_c0lr	0	0	0				rxn00295_c0ms	0	0	0	rxn00295_c0ms	9.37e-36	0	-9.37e-36
	rxn02177_c0fp	0	0	0	rxn02177_c0fp	0	0	0				rxn05457_c0pc	-0.00199828	3.42e-17	0.00199828	rxn05457_c0pc	-0.0019958	0	0.0019958				rxn08841_c0lr	0	0	0	rxn08841_c0lr	0	0	0				rxn08618_c0ms	0	0	0	rxn08618_c0ms	2.98e-36	0	-2.98e-36
	rxn05250_c0fp	0	0	0	rxn05250_c0fp	0	0	0				rxn05736_c0pc	0	0.00199828	0.00199828	rxn05736_c0pc	0	0.0019958	0.0019958				rxn07312_c0lr	0	0	0	rxn07312_c0lr	0	0	0				rxn08619_c0ms	0	0	0	rxn08619_c0ms	2.98e-36	0	-2.98e-36
	rxn01452_c0fp	0	0	0	rxn01452_c0fp	0	0	0				rxn10163_c0pc	0	0.00199828	0.00199828	rxn10163_c0pc	0	0.0019958	0.0019958				rxn01701_c0lr	0	0	0	rxn01701_c0lr	0	0	0				rxn02201_c0ms	0	0	0	rxn02201_c0ms	0	0	0
	rxn00022_c0fp	0	0	0	rxn00022_c0fp	0	0	0				rxn10118_c0pc	0	0.00334806	0.00334806	rxn10118_c0pc	0	0.00334576	0.00334576				rxn02159_c0lr	0	1	1	rxn02159_c0lr	0	1	1				rxn05250_c0ms	0	0	0	rxn05250_c0ms	0	0	0
	rxn02000_c0fp	0	0	0	rxn02000_c0fp	0	0	0				rxn06874_c0pc	0	0.00334806	0.00334806	rxn06874_c0pc	0	0.00334576	0.00334576				rxn10222_c0lr	0	0	0	rxn10222_c0lr	0	0	0				rxn01673_c0ms	0	0	0	rxn01673_c0ms	0	0	0
	rxn00322_c0fp	0	0	0	rxn00322_c0fp	0	0	0				rxn10577_c0pc	0	0.00334806	0.00334806	rxn10577_c0pc	0	0.00334576	0.00334576				rxn01966_c0lr	0	0	0	rxn01966_c0lr	0	0	0				rxn01452_c0ms	-1	1	2	rxn01452_c0ms	-1	1	2
	rxn05457_c0fp	0	0	0	rxn05457_c0fp	0	0	0				rxn01268_c0pc	0	0.00160844	0.00160844	rxn01268_c0pc	0	0.00160645	0.00160645				rxn10263_c0lr	0	0	0	rxn10263_c0lr	0	0	0				rxn02000_c0ms	0	0	0	rxn02000_c0ms	0	0	0
	rxn04271_c0fp	0	0	0	rxn04271_c0fp	0	0	0				rxn01269_c0pc	0	0.00160844	0.00160844	rxn01269_c0pc	0	0.00160645	0.00160645				rxn05466_c0lr	-1	1	2	rxn05466_c0lr	-1	1	2				rxn03239_c0ms	0	0	0	rxn03239_c0ms	0	0	0
	rxn12637_c0fp	0	0	0	rxn12637_c0fp	0	0	0				rxn13783_c0pc	0.0119957	0.0133286	0.00133286	rxn13783_c0pc	0.0119808	0.013312	0.0013312				rxn08814_c0lr	0	0	0	rxn08814_c0lr	0	0	0				rxn04271_c0ms	0	0	0	rxn04271_c0ms	0	0	0
	rxn03046_c0fp	0	0	0	rxn03046_c0fp	0	0	0				rxn13784_c0pc	0.0119957	0.0133286	0.00133286	rxn13784_c0pc	0.0119808	0.013312	0.0013312				rxn08845_c0lr	0	0	0	rxn08845_c0lr	0	0	0				rxn10231_c0ms	0	0	0	rxn10231_c0ms	0	0	0
	rxn13971_c0fp	0	0	0	rxn13971_c0fp	0	0	0				rxn13782_c0pc	0.0119957	0.0133286	0.00133286	rxn13782_c0pc	0.0119808	0.013312	0.0013312				rxn01292_c0lr	0	0	0	rxn01292_c0lr	0	0	0				rxn12637_c0ms	0	0	0	rxn12637_c0ms	0	0	0
	rxn02168_c0fp	0	0	0	rxn02168_c0fp	0	0	0				rxn01519_c0pc	0	0.000853195	0.000853195	rxn01519_c0pc	4.65e-18	0.000852136	0.000852136				rxn02380_c0lr	0	0	0	rxn02380_c0lr	0	0	0				rxn03046_c0ms	0	0	0	rxn03046_c0ms	0	0	0
	rxn00211_c0fp	0	0	0	rxn00211_c0fp	0	0	0				rxn05236_c0pc	0	0.000853195	0.000853195	rxn05236_c0pc	0	0.000852136	0.000852136				rxn08792_c0lr	0	0	0	rxn08792_c0lr	0	0	0				rxn01385_c0ms	0	0	0	rxn01385_c0ms	0	0	0
	rxn01210_c0fp	0	0	0	rxn01210_c0fp	0	0	0				rxn05059_c0pc	-0.000213532	0.00063943	0.000852962	rxn05059_c0pc	-0.000213267	0.000638637	0.000851904				rxn05417_c0lr	0	0	0	rxn05417_c0lr	0	0	0				rxn01219_c0ms	0	0	0	rxn01219_c0ms	0	0	0
	rxn00192_c0fp	0	0	0	rxn00192_c0fp	0	0	0				rxn05235_c0pc	0	0.000852573	0.000852573	rxn05235_c0pc	0	0.000851515	0.000851515				rxn08799_c0lr	0	0	0	rxn08799_c0lr	0	0	0				rxn00211_c0ms	0	0	0	rxn00211_c0ms	0	0	0
	rxn00545_c0fp	-1	1	2	rxn00545_c0fp	-1	1	2				rxn01682_c0pc	0	0.000629133	0.000629133	rxn01682_c0pc	0	0.000628352	0.000628352				rxn10256_c0lr	0	0	0	rxn10256_c0lr	0	0	0				rxn01218_c0ms	0	0	0	rxn01218_c0ms	0	0	0
	rxn00771_c0fp	0	0	0	rxn00771_c0fp	0	0	0				rxn00727_c0pc	0	0.000629133	0.000629133	rxn00727_c0pc	0	0.000628352	0.000628352				rxn04781_c0lr	0	0	0	rxn04781_c0lr	0	0	0				rxn10344_c0ms	0	0	0	rxn10344_c0ms	0	0	0
	rxn08807_c0fp	0	0	0	rxn08807_c0fp	0	0	0				rxn00474_c0pc	0	0.000629133	0.000629133	rxn00474_c0pc	0	0.000628352	0.000628352				rxn00758_c0lr	0	0	0	rxn00758_c0lr	0	0	0				rxn01486_c0ms	0	0	0	rxn01486_c0ms	0	0	0
	rxn05614_c0fp	0	0	0	rxn05614_c0fp	0	0	0				rxn00726_c0pc	0	0.000629133	0.000629133	rxn00726_c0pc	0	0.000628352	0.000628352				rxn02975_c0lr	0	0	0	rxn02975_c0lr	0	0	0				rxn01843_c0ms	0	0	0	rxn01843_c0ms	0	0	0
	rxn10344_c0fp	0	0	0	rxn10344_c0fp	0	0	0				rxn01964_c0pc	0	0.000629133	0.000629133	rxn01964_c0pc	0	0.000628352	0.000628352				rxn09111_c0lr	0	0	0	rxn09111_c0lr	0	0	0				rxn02988_c0ms	0	0	0	rxn02988_c0ms	0	0	0
	rxn06488_c0fp	0	0	0	rxn06488_c0fp	0	0	0				rxn03958_c0pc	-0.00465742	-0.00419168	0.000465742	rxn03958_c0pc	-0.00465164	-0.00418647	0.000465164				rxn06078_c0lr	0	0	0	rxn06078_c0lr	0	0	0				rxn10228_c0ms	0	0	0	rxn10228_c0ms	0	0	0
	rxn04082_c0fp	0	0	0	rxn04082_c0fp	0	0	0				rxn03910_c0pc	0.00419168	0.00465742	0.000465742	rxn03910_c0pc	0.00418647	0.00465164	0.000465164				rxn05607_c0lr	0	0	0	rxn05607_c0lr	0	0	0				rxn00539_c0ms	0	0	0	rxn00539_c0ms	0	0	0
	rxn02796_c0fp	0	0	0	rxn02796_c0fp	0	0	0				rxn03908_c0pc	0.00419168	0.00465742	0.000465742	rxn03908_c0pc	0.00418647	0.00465164	0.000465164				rxn03848_c0lr	0	0	0	rxn03848_c0lr	0	0	0				rxn00678_c0ms	0	0	0	rxn00678_c0ms	0	0	0
	rxn10262_c0fp	0	0	0	rxn10262_c0fp	0	0	0				rxn03907_c0pc	0.00419168	0.00465742	0.000465742	rxn03907_c0pc	0.00418647	0.00465164	0.000465164				rxn05348_c0lr	0	0	0	rxn05348_c0lr	0	0	0				rxn03667_c0ms	0	0	0	rxn03667_c0ms	0	0	0
	rxn10225_c0fp	0	0	0	rxn10225_c0fp	0	0	0				rxn03909_c0pc	0.00419168	0.00465742	0.000465742	rxn03909_c0pc	0.00418647	0.00465164	0.000465164				rxn00798_c0lr	0	0	0	rxn00798_c0lr	0	0	0				rxn06297_c0ms	0	0	0	rxn06297_c0ms	0	0	0
	rxn03463_c0fp	0	0	0	rxn03463_c0fp	0	0	0				rxn05293_c0pc	0.00419168	0.00465742	0.000465742	rxn05293_c0pc	0.00418647	0.00465164	0.000465164				rxn00907_c0lr	-1	1	2	rxn00907_c0lr	-1	1	2				rxn04114_c0ms	0	0	0	rxn04114_c0ms	0	0	0
	rxn01636_c0fp	0	0	0	rxn01636_c0fp	0	0	0				rxn05232_c0pc	0	0.000427065	0.000427065	rxn05232_c0pc	0	0.000426534	0.000426534				rxn05458_c0lr	0	0	0	rxn05458_c0lr	0	0	0				rxn02305_c0ms	0	0	0	rxn02305_c0ms	0	0	0
	rxn02090_c0fp	0	0	0	rxn02090_c0fp	0	0	0				rxn09562_c0pc	-0.000213299	0.000213532	0.000426831	rxn09562_c0pc	-0.000213034	0.000213267	0.000426301				rxn08300_c0lr	0	0	0	rxn08300_c0lr	0	0	0				rxn11944_c0ms	0	0	0	rxn11944_c0ms	0	0	0
	rxn00816_c0fp	0	0	0	rxn00816_c0fp	0	0	0				rxn01352_c0pc	-0.000213532	0.000213299	0.000426831	rxn01352_c0pc	-0.000213267	0.000213034	0.000426301				rxn08297_c0lr	0	0	0	rxn08297_c0lr	0	0	0				rxn00717_c0ms	0	0	0	rxn00717_c0ms	0	0	0
	rxn01021_c0fp	0	0	0	rxn01021_c0fp	0	0	0				rxn01127_c0pc	-0.000213532	0.000213299	0.000426831	rxn01127_c0pc	-0.000213267	0.000213034	0.000426301				rxn00012_c0lr	0	0	0	rxn00012_c0lr	0	0	0				rxn03373_c0ms	0	0	0	rxn03373_c0ms	0	0	0
	rxn01117_c0fp	0	0	0	rxn01117_c0fp	0	0	0				rxn01859_c0pc	-0.000213299	0.000213532	0.000426831	rxn01859_c0pc	-0.000213034	0.000213267	0.000426301				rxn01280_c0lr	-1	1	2	rxn01280_c0lr	-1	1	2				rxn01604_c0ms	0	0	0	rxn01604_c0ms	0	0	0
	rxn05814_c0fp	0	0	0	rxn05814_c0fp	0	0	0				rxn01446_c0pc	-0.000213532	0.000213299	0.000426831	rxn01446_c0pc	-0.000213267	0.000213034	0.000426301				rxn05581_c0lr	0	1	1	rxn05581_c0lr	0	1	1				rxn06493_c0ms	0	0	0	rxn06493_c0ms	0	0	0
	rxn03667_c0fp	0	0	0	rxn03667_c0fp	0	0	0				rxn10052_c0pc	-0.000213532	0.000213299	0.000426831	rxn10052_c0pc	-0.000213267	0.000213034	0.000426301				rxn07721_c0lr	0	0	0	rxn07721_c0lr	0	0	0				rxn12846_c0ms	0	0	0	rxn12846_c0ms	0	0	0
	rxn00001_c0fp	0	1	1	rxn00001_c0fp	0	1	1				rxn05234_c0pc	0	0.000426598	0.000426598	rxn05234_c0pc	0	0.000426068	0.000426068				rxn10322_c0lr	0	0	0	rxn10322_c0lr	0	0	0				rxn07680_c0ms	0	0	0	rxn07680_c0ms	0	0	0
	rxn01322_c0fp	0	0	0	rxn01322_c0fp	0	0	0				rxn00711_c0pc	0	0.000426598	0.000426598	rxn00711_c0pc	0	0.000426068	0.000426068				rxn05450_c0lr	0	0	0	rxn05450_c0lr	0	0	0				rxn05516_c0ms	0	0	0	rxn05516_c0ms	0	0	0
	rxn01331_c0fp	0	0	0	rxn01331_c0fp	0	0	0				rxn01799_c0pc	0	0.000426598	0.000426598	rxn01799_c0pc	0	0.000426068	0.000426068				rxn12847_c0lr	0	0	0	rxn12847_c0lr	0	0	0				rxn05142_c0ms	-1	1	2	rxn05142_c0ms	-1	1	2
	rxn01114_c0fp	0	0	0	rxn01114_c0fp	0	0	0				rxn00693_c0pc	0.00171879	0.00190977	0.000190977	rxn00693_c0pc	0.00171665	0.00190739	0.000190739				rxn09320_c0lr	0	0	0	rxn09320_c0lr	0	0	0				rxn05733_c0ms	0	0	0	rxn05733_c0ms	0	0	0
	rxn02305_c0fp	0	0	0	rxn02305_c0fp	0	0	0				rxn05957_c0pc	0.00157021	0.00174468	0.000174468	rxn05957_c0pc	0.00156826	0.00174251	0.000174251				rxn09114_c0lr	0	0	0	rxn09114_c0lr	0	0	0				rxn09206_c0ms	0	0	0	rxn09206_c0ms	0	0	0
	rxn08817_c0fp	0	0	0	rxn08817_c0fp	0	0	0				rxn01304_c0pc	0.00157021	0.00174468	0.000174468	rxn01304_c0pc	0.00156826	0.00174251	0.000174251				rxn05535_c0lr	0	0	0	rxn05535_c0lr	0	0	0				rxn09209_c0ms	0	0	0	rxn09209_c0ms	0	0	0
	rxn05647_c0fp	0	0	0	rxn05647_c0fp	0	0	0				rxn00141_c0pc	0	0.000165086	0.000165086	rxn00141_c0pc	0	0.000164881	0.000164881				rxn08822_c0lr	0	0	0	rxn08822_c0lr	0	0	0				rxn06672_c0ms	0	0	0	rxn06672_c0ms	0	0	0
	rxn04321_c0fp	0	0	0	rxn04321_c0fp	0	0	0				rxn05958_c0pc	0	0.000164968	0.000164968	rxn05958_c0pc	0	0.000164763	0.000164763				rxn02821_c0lr	0	0	0	rxn02821_c0lr	0	0	0				rxn02400_c0ms	0	0	0	rxn02400_c0ms	0	0	0
	rxn05459_c0fp	0	0	0	rxn05459_c0fp	0	0	0				rxn00143_c0pc	0	0.000164968	0.000164968	rxn00143_c0pc	0	0.000164763	0.000164763				rxn05345_c0lr	0	0	0	rxn05345_c0lr	0	0	0				rxn12641_c0ms	0	0	0	rxn12641_c0ms	0	0	0
	rxn05453_c0fp	0	0	0	rxn05453_c0fp	0	0	0				rxn05040_c0pc	0	0.000164783	0.000164783	rxn05040_c0pc	0	0.000164578	0.000164578				rxn04068_c0lr	0	0	0	rxn04068_c0lr	0	0	0				rxn04384_c0ms	0	0	0	rxn04384_c0ms	0	0	0
	rxn08796_c0fp	0	0	0	rxn08796_c0fp	0	0	0				rxn03080_c0pc	0	0.000164783	0.000164783	rxn03080_c0pc	0	0.000164578	0.000164578				rxn04457_c0lr	0	0	0	rxn04457_c0lr	0	0	0				rxn03887_c0ms	0	0	0	rxn03887_c0ms	0	0	0
	rxn12846_c0fp	0	0	0	rxn12846_c0fp	0	0	0				rxn00527_c0pc	-0.00160844	-0.0014476	0.000160844	rxn00527_c0pc	-0.00160645	-0.0014458	0.000160645				rxn00295_c0lr	0	0	0	rxn00295_c0lr	0	0	0				rxn02374_c0ms	0	0	0	rxn02374_c0ms	0	0	0
	rxn01231_c0fp	0	0	0	rxn01231_c0fp	0	0	0				rxn00686_c0pc	-0.000336048	-0.000192179	0.000143868	rxn00686_c0pc	-0.000335631	-0.000191941	0.000143691				rxn00499_c0lr	-1	1	2	rxn00499_c0lr	-1	1	2				rxn00292_c0ms	0	0	0	rxn00292_c0ms	0	0	0
	rxn08308_c0fp	0	0	0	rxn08308_c0fp	0	0	0				rxn01485_c0pc	-0.00133342	-0.00120008	0.000133342	rxn01485_c0pc	-0.00133176	-0.00119859	0.000133176				rxn08844_c0lr	0	0	0	rxn08844_c0lr	0	0	0				rxn01451_c0ms	-1	1	2	rxn01451_c0ms	-1	1	2
	rxn08823_c0fp	0	0	0	rxn08823_c0fp	0	0	0				rxn03511_c0pc	0.00120008	0.00133342	0.000133342	rxn03511_c0pc	0.00119859	0.00133176	0.000133176				rxn00707_c0lr	-1	1	2	rxn00707_c0lr	-1	1	2				rxn02687_c0ms	0	0	0	rxn02687_c0ms	0	0	0
	rxn05346_c0fp	0	0	0	rxn05346_c0fp	0	0	0				rxn03638_c0pc	0.00120008	0.00133342	0.000133342	rxn03638_c0pc	0.00119859	0.00133176	0.000133176				rxn00369_c0lr	-1	1	2	rxn00369_c0lr	-1	1	2				rxn03903_c0ms	0	0	0	rxn03903_c0ms	0	0	0
	rxn03248_c0fp	0	0	0	rxn03248_c0fp	0	0	0				rxn00213_c0pc	0.00120008	0.00133342	0.000133342	rxn00213_c0pc	0.00119859	0.00133176	0.000133176				rxn06937_c0lr	0	0	0	rxn06937_c0lr	0	0	0				rxn07670_c0ms	0	0	0	rxn07670_c0ms	0	0	0
	rxn08127_c0fp	0	0	0	rxn08127_c0fp	0	0	0				rxn03916_c0pc	0.00120008	0.00133342	0.000133342	rxn03916_c0pc	0.00119859	0.00133176	0.000133176				rxn03095_c0lr	0	0	0	rxn03095_c0lr	0	0	0				rxn10230_c0ms	0	0	0	rxn10230_c0ms	0	0	0
	rxn05516_c0fp	0	0	0	rxn05516_c0fp	0	0	0				rxn03919_c0pc	0.00120008	0.00133342	0.000133342	rxn03919_c0pc	0.00119859	0.00133176	0.000133176				rxn02639_c0lr	0	0	0	rxn02639_c0lr	0	0	0				rxn01997_c0ms	0	0	0	rxn01997_c0ms	0	0	0
	rxn05733_c0fp	0	0	0	rxn05733_c0fp	0	0	0				rxn03918_c0pc	0.00120008	0.00133342	0.000133342	rxn03918_c0pc	0.00119859	0.00133176	0.000133176				rxn03762_c0lr	0	0	0	rxn03762_c0lr	0	0	0				rxn03174_c0ms	0	0	0	rxn03174_c0ms	0	0	0
	rxn00658_c0fp	0	0	0	rxn00658_c0fp	0	0	0				rxn03917_c0pc	0.00120008	0.00133342	0.000133342	rxn03917_c0pc	0.00119859	0.00133176	0.000133176				rxn00747_c0lr	-1	1	2	rxn00747_c0lr	-1	1	2				rxn07875_c0ms	0	0	0	rxn07875_c0ms	0	0	0
	rxn02961_c0fp	0	0	0	rxn02961_c0fp	0	0	0				rxn00293_c0pc	0.00120008	0.00133342	0.000133342	rxn00293_c0pc	0.00119859	0.00133176	0.000133176				rxn01334_c0lr	-1	1	2	rxn01334_c0lr	-1	1	2				rxn01022_c0ms	0	0	0	rxn01022_c0ms	0	0	0
	rxn01287_c0fp	0	0	0	rxn01287_c0fp	0	0	0				rxn02504_c0pc	0	0.000123338	0.000123338	rxn02504_c0pc	0	0.000123185	0.000123185				rxn05219_c0lr	0	0	0	rxn05219_c0lr	0	0	0				rxn02933_c0ms	0	0	0	rxn02933_c0ms	0	0	0
	rxn00242_c0fp	0	0	0	rxn00242_c0fp	0	0	0				rxn03419_c0pc	0	0.000123338	0.000123338	rxn03419_c0pc	0	0.000123185	0.000123185				rxn03406_c0lr	0	0	0	rxn03406_c0lr	0	0	0				rxn12638_c0ms	0	0	0	rxn12638_c0ms	0	0	0
	rxn12641_c0fp	0	0	0	rxn12641_c0fp	0	0	0				rxn03421_c0pc	0	0.000123338	0.000123338	rxn03421_c0pc	0	0.000123185	0.000123185				rxn07488_c0lr	0	0	0	rxn07488_c0lr	0	0	0				rxn05127_c0ms	0	0	0	rxn05127_c0ms	0	0	0
	rxn01635_c0fp	0	0	0	rxn01635_c0fp	0	0	0				rxn00299_c0pc	0	0.000123338	0.000123338	rxn00299_c0pc	0	0.000123185	0.000123185				rxn06673_c0lr	0	0.0005	0.0005	rxn06673_c0lr	0	0.0005	0.0005				rxn01445_c0ms	0	0	0	rxn01445_c0ms	0	0	0
	rxn04384_c0fp	0	0	0	rxn04384_c0fp	0	0	0				rxn03167_c0pc	0	0.000123338	0.000123338	rxn03167_c0pc	0	0.000123185	0.000123185				rxn07734_c0lr	0	0	0	rxn07734_c0lr	0	0	0				rxn05248_c0ms	0	0	0	rxn05248_c0ms	0	0	0
	rxn03887_c0fp	0	0	0	rxn03887_c0fp	0	0	0				rxn03841_c0pc	0	0.000123338	0.000123338	rxn03841_c0pc	0	0.000123185	0.000123185				rxn12646_c0lr	0	0	0	rxn12646_c0lr	0	0	0				rxn07312_c0ms	0	0	0	rxn07312_c0ms	0	0	0
	rxn05350_c0fp	0	0	0	rxn05350_c0fp	0	0	0				rxn01257_c0pc	0	0.000123338	0.000123338	rxn01257_c0pc	0	0.000123185	0.000123185				rxn03869_c0lr	0	0	0	rxn03869_c0lr	0	0	0				rxn02159_c0ms	-6.26e-19	1	1	rxn02159_c0ms	-1.26e-19	1	1
	rxn08838_c0fp	0	0	0	rxn08838_c0fp	0	0	0				rxn00302_c0pc	0	0.000123338	0.000123338	rxn00302_c0pc	0	0.000123185	0.000123185				rxn05448_c0lr	0	0	0	rxn05448_c0lr	0	0	0				rxn05466_c0ms	-0.0032	0.0032	0.0064	rxn05466_c0ms	-0.0032	0.0032	0.0064
	rxn00148_c0fp	-1	1	2	rxn00148_c0fp	-1	1	2				rxn01603_c0pc	0	0.000123338	0.000123338	rxn01603_c0pc	0	0.000123185	0.000123185				rxn05446_c0lr	0	0	0	rxn05446_c0lr	0	0	0				rxn02026_c0ms	0	0	0	rxn02026_c0ms	0	0	0
	rxn03482_c0fp	0	0	0	rxn03482_c0fp	0	0	0				rxn03174_c0pc	1.55e-20	0.000123338	0.000123338	rxn03174_c0pc	0	0.000123185	0.000123185				rxn00020_c0lr	0	0	0	rxn00020_c0lr	0	0	0				rxn01157_c0ms	0	0	0	rxn01157_c0ms	0	0	0
	rxn02842_c0fp	0	0	0	rxn02842_c0fp	0	0	0				rxn05440_c0pc	0.00102185	0.00113538	0.000113538	rxn05440_c0pc	0.00102058	0.00113397	0.000113397				rxn01675_c0lr	0	0	0	rxn01675_c0lr	0	0	0				rxn05957_c0ms	0	0	0	rxn05957_c0ms	0	0	0
	rxn05560_c0fp	-1	1	2	rxn05560_c0fp	-1	1	2				rxn05392_c0pc	0.00102185	0.00113538	0.000113538	rxn05392_c0pc	0.00102058	0.00113397	0.000113397				rxn00146_c0lr	-1	1	2	rxn00146_c0lr	-1	1	2				rxn03419_c0ms	0	0	0	rxn03419_c0ms	0	0	0
	rxn05319_c0fp	0	1	1	rxn05319_c0fp	0	1	1				rxn05367_c0pc	0.00102185	0.00113538	0.000113538	rxn05367_c0pc	0.00102058	0.00113397	0.000113397				rxn08839_c0lr	0	0	0	rxn08839_c0lr	0	0	0				rxn11610_c0ms	0	0	0	rxn11610_c0ms	0	0	0
	rxn05408_c0fp	0	0	0	rxn05408_c0fp	0	0	0				rxn05404_c0pc	0.00102185	0.00113538	0.000113538	rxn05404_c0pc	0.00102058	0.00113397	0.000113397				rxn01454_c0lr	0	1	1	rxn01454_c0lr	0	1	1				rxn02975_c0ms	0	0	0	rxn02975_c0ms	0	0	0
	rxn03185_c0fp	-1	1	2	rxn03185_c0fp	-1	1	2				rxn05444_c0pc	0.00102185	0.00113538	0.000113538	rxn05444_c0pc	0.00102058	0.00113397	0.000113397				rxn02009_c0lr	0	0	0	rxn02009_c0lr	0	0	0				rxn06078_c0ms	0	0	0	rxn06078_c0ms	0	0	0
	rxn02687_c0fp	0	0	0	rxn02687_c0fp	0	0	0				rxn05400_c0pc	0.00102185	0.00113538	0.000113538	rxn05400_c0pc	0.00102058	0.00113397	0.000113397				rxn03282_c0lr	0	0	0	rxn03282_c0lr	0	0	0				rxn07721_c0ms	0	0	0	rxn07721_c0ms	0	0	0
	rxn03903_c0fp	0	0	0	rxn03903_c0fp	0	0	0				rxn05434_c0pc	0.00102185	0.00113538	0.000113538	rxn05434_c0pc	0.00102058	0.00113397	0.000113397				rxn10237_c0lr	0	0	0	rxn10237_c0lr	0	0	0				rxn12847_c0ms	0	0	0	rxn12847_c0ms	0	0	0
	rxn00097_c0fp	-1	1	2	rxn00097_c0fp	-1	1	2				rxn05358_c0pc	0.00102185	0.00113538	0.000113538	rxn05358_c0pc	0.00102058	0.00113397	0.000113397				rxn01044_c0lr	0	0	0	rxn01044_c0lr	0	0	0				rxn09320_c0ms	0	0	0	rxn09320_c0ms	0	0	0
	rxn00695_c0fp	-1	1	2	rxn00695_c0fp	-1	1	2				rxn05437_c0pc	0.00102185	0.00113538	0.000113538	rxn05437_c0pc	0.00102058	0.00113397	0.000113397				rxn00143_c0lr	0	1	1	rxn00143_c0lr	0	1	1				rxn01620_c0ms	0	0	0	rxn01620_c0ms	0	0	0
	rxn07670_c0fp	0	0	0	rxn07670_c0fp	0	0	0				rxn05435_c0pc	0.00102185	0.00113538	0.000113538	rxn05435_c0pc	0.00102058	0.00113397	0.000113397				rxn12644_c0lr	0	0	0	rxn12644_c0lr	0	0	0				rxn07476_c0ms	0	0	0	rxn07476_c0ms	0	0	0
	rxn05116_c0fp	0	1	1	rxn05116_c0fp	0	1	1				rxn05443_c0pc	0.00102185	0.00113538	0.000113538	rxn05443_c0pc	0.00102058	0.00113397	0.000113397				rxn01259_c0lr	0	0	0	rxn01259_c0lr	0	0	0				rxn04457_c0ms	0	0	0	rxn04457_c0ms	0	0	0
	rxn03535_c0fp	0	0	0	rxn03535_c0fp	0	0	0				rxn05359_c0pc	0.00102185	0.00113538	0.000113538	rxn05359_c0pc	0.00102058	0.00113397	0.000113397				rxn08843_c0lr	0	0	0	rxn08843_c0lr	0	0	0				rxn06937_c0ms	0	0	0	rxn06937_c0ms	0	0	0
	rxn01492_c0fp	-1	1	2	rxn01492_c0fp	-1	1	2				rxn05371_c0pc	0.00102185	0.00113538	0.000113538	rxn05371_c0pc	0.00102058	0.00113397	0.000113397				rxn04723_c0lr	0	0	0	rxn04723_c0lr	0	0	0				rxn00708_c0ms	0	0	0	rxn00708_c0ms	0	0	0
	rxn08802_c0fp	0	0	0	rxn08802_c0fp	0	0	0				rxn05396_c0pc	0.00102185	0.00113538	0.000113538	rxn05396_c0pc	0.00102058	0.00113397	0.000113397				rxn00213_c0lr	0	0	0	rxn00213_c0lr	0	0	0				rxn03406_c0ms	0	0	0	rxn03406_c0ms	0	0	0
	rxn08118_c0fp	0	0	0	rxn08118_c0fp	0	0	0				rxn05452_c0pc	0.00102185	0.00113538	0.000113538	rxn05452_c0pc	0.00102058	0.00113397	0.000113397				rxn05533_c0lr	0	0	0	rxn05533_c0lr	0	0	0				rxn00609_c0ms	0	0	0	rxn00609_c0ms	0	0	0
	rxn05413_c0fp	0	0	0	rxn05413_c0fp	0	0	0				rxn05388_c0pc	0.00102185	0.00113538	0.000113538	rxn05388_c0pc	0.00102058	0.00113397	0.000113397				rxn05327_c0lr	0	0	0	rxn05327_c0lr	0	0	0				rxn07734_c0ms	0	0	0	rxn07734_c0ms	0	0	0
	rxn01997_c0fp	0	0	0	rxn01997_c0fp	0	0	0				rxn05363_c0pc	0.00102185	0.00113538	0.000113538	rxn05363_c0pc	0.00102058	0.00113397	0.000113397				rxn02314_c0lr	-1	1	2	rxn02314_c0lr	-1	1	2				rxn12646_c0ms	0	0	0	rxn12646_c0ms	0	0	0
	rxn08521_c0fp	0	0	0	rxn08521_c0fp	0	0	0				rxn05442_c0pc	0.00102185	0.00113538	0.000113538	rxn05442_c0pc	0.00102058	0.00113397	0.000113397				rxn08801_c0lr	0	0	0	rxn08801_c0lr	0	0	0				rxn06777_c0ms	0	0	0	rxn06777_c0ms	0	0	0
	rxn00178_c0fp	0	0	0	rxn00178_c0fp	0	0	0				rxn05436_c0pc	0.00102185	0.00113538	0.000113538	rxn05436_c0pc	0.00102058	0.00113397	0.000113397				rxn02275_c0lr	0	0	0	rxn02275_c0lr	0	0	0				rxn03869_c0ms	0	0	0	rxn03869_c0ms	0	0	0
	rxn00549_c0fp	0	1	1	rxn00549_c0fp	0	1	1				rxn05379_c0pc	0.00102185	0.00113538	0.000113538	rxn05379_c0pc	0.00102058	0.00113397	0.000113397				rxn01545_c0lr	-1	1	2	rxn01545_c0lr	-1	1	2				rxn00245_c0ms	0	0	0	rxn00245_c0ms	0	0	0
	rxn03951_c0fp	0	1	1	rxn03951_c0fp	0	1	1				rxn05441_c0pc	0.00102185	0.00113538	0.000113538	rxn05441_c0pc	0.00102058	0.00113397	0.000113397				rxn04043_c0lr	-1	1	2	rxn04043_c0lr	-1	1	2				rxn03861_c0ms	0	0	0	rxn03861_c0ms	0	0	0
	rxn04779_c0fp	0	0	0	rxn04779_c0fp	0	0	0				rxn05454_c0pc	0.00102185	0.00113538	0.000113538	rxn05454_c0pc	0.00102058	0.00113397	0.000113397				rxn05122_c0lr	0	0	0	rxn05122_c0lr	0	0	0				rxn01675_c0ms	0	0	0	rxn01675_c0ms	0	0	0
	rxn07875_c0fp	0	0	0	rxn07875_c0fp	0	0	0				rxn05438_c0pc	0.00102185	0.00113538	0.000113538	rxn05438_c0pc	0.00102058	0.00113397	0.000113397				rxn07261_c0lr	0	0	0	rxn07261_c0lr	0	0	0				rxn03289_c0ms	0	0	0	rxn03289_c0ms	0	0	0
	rxn05617_c0fp	0	0	0	rxn05617_c0fp	0	0	0				rxn05375_c0pc	0.00102185	0.00113538	0.000113538	rxn05375_c0pc	0.00102058	0.00113397	0.000113397				rxn07100_c0lr	0	0	0	rxn07100_c0lr	0	0	0				rxn12644_c0ms	0	0	0	rxn12644_c0ms	0	0	0
	rxn12638_c0fp	0	0	0	rxn12638_c0fp	0	0	0				rxn05433_c0pc	0.00102185	0.00113538	0.000113538	rxn05433_c0pc	0.00102058	0.00113397	0.000113397				rxn08311_c0lr	0	0	0	rxn08311_c0lr	0	0	0				rxn04723_c0ms	0	0	0	rxn04723_c0ms	0	0	0
	rxn05127_c0fp	0	0	0	rxn05127_c0fp	0	0	0				rxn05384_c0pc	0.00102185	0.00113538	0.000113538	rxn05384_c0pc	0.00102058	0.00113397	0.000113397				rxn10264_c0lr	0	0	0	rxn10264_c0lr	0	0	0				rxn00213_c0ms	0	0	0	rxn00213_c0ms	0	0	0
	rxn05248_c0fp	0	0	0	rxn05248_c0fp	0	0	0				rxn05439_c0pc	0.00102185	0.00113538	0.000113538	rxn05439_c0pc	0.00102058	0.00113397	0.000113397				rxn09210_c0lr	0	0	0	rxn09210_c0lr	0	0	0				rxn02275_c0ms	0	0	0	rxn02275_c0ms	0	0	0
	rxn00612_c0fp	-1	1	2	rxn00612_c0fp	-1	1	2				rxn05383_c0pc	0.00102185	0.00113538	0.000113538	rxn05383_c0pc	0.00102058	0.00113397	0.000113397				rxn00162_c0lr	0	1	1	rxn00162_c0lr	0	1	1				rxn07261_c0ms	0	0	0	rxn07261_c0ms	0	0	0
	rxn05526_c0fp	0	0	0	rxn05526_c0fp	0	0	0				rxn05397_c0pc	0.00102185	0.00113538	0.000113538	rxn05397_c0pc	0.00102058	0.00113397	0.000113397				rxn04794_c0lr	0	0	0	rxn04794_c0lr	0	0	0				rxn00920_c0ms	0	0	0	rxn00920_c0ms	0	0	0
	rxn08841_c0fp	0	0	0	rxn08841_c0fp	0	0	0				rxn05398_c0pc	0.00102185	0.00113538	0.000113538	rxn05398_c0pc	0.00102058	0.00113397	0.000113397				rxn05567_c0lr	0	0	0	rxn05567_c0lr	0	0	0				rxn07100_c0ms	0	0	0	rxn07100_c0ms	0	0	0
	rxn01701_c0fp	0	0	0	rxn01701_c0fp	0	0	0				rxn05369_c0pc	0.00102185	0.00113538	0.000113538	rxn05369_c0pc	0.00102058	0.00113397	0.000113397				rxn01119_c0lr	0	0	0	rxn01119_c0lr	0	0	0				rxn01365_c0ms	0	0	0	rxn01365_c0ms	0	0	0
	rxn02159_c0fp	0	1	1	rxn02159_c0fp	0	1	1				rxn05365_c0pc	0.00102185	0.00113538	0.000113538	rxn05365_c0pc	0.00102058	0.00113397	0.000113397				rxn00532_c0lr	0	0	0	rxn00532_c0lr	0	0	0				rxn03421_c0ms	0	0	0	rxn03421_c0ms	0	0	0
	rxn04322_c0fp	0	0	0	rxn04322_c0fp	0	0	0				rxn05360_c0pc	0.00102185	0.00113538	0.000113538	rxn05360_c0pc	0.00102058	0.00113397	0.000113397				rxn01479_c0lr	0	0	0	rxn01479_c0lr	0	0	0				rxn01717_c0ms	0	0	0	rxn01717_c0ms	0	0	0
	rxn10222_c0fp	0	0	0	rxn10222_c0fp	0	0	0				rxn05405_c0pc	0.00102185	0.00113538	0.000113538	rxn05405_c0pc	0.00102058	0.00113397	0.000113397				rxn08615_c0lr	-1	0	1	rxn08615_c0lr	-1	0	1				rxn00532_c0ms	0	0	0	rxn00532_c0ms	0	0	0
	rxn10263_c0fp	0	0	0	rxn10263_c0fp	0	0	0				rxn05376_c0pc	0.00102185	0.00113538	0.000113538	rxn05376_c0pc	0.00102058	0.00113397	0.000113397				rxn12850_c0lr	0	0	0	rxn12850_c0lr	0	0	0				rxn07622_c0ms	0	0	0	rxn07622_c0ms	0	0	0
	rxn08814_c0fp	0	0	0	rxn08814_c0fp	0	0	0				rxn05377_c0pc	0.00102185	0.00113538	0.000113538	rxn05377_c0pc	0.00102058	0.00113397	0.000113397				rxn08815_c0lr	0	0	0	rxn08815_c0lr	0	0	0				rxn12844_c0ms	0	0	0	rxn12844_c0ms	0	0	0
	rxn08845_c0fp	0	0	0	rxn08845_c0fp	0	0	0				rxn05389_c0pc	0.00102185	0.00113538	0.000113538	rxn05389_c0pc	0.00102058	0.00113397	0.000113397				rxn01518_c0lr	0	0	0	rxn01518_c0lr	0	0	0				rxn06905_c0ms	0	0	0	rxn06905_c0ms	0	0	0
	rxn01292_c0fp	0	0	0	rxn01292_c0fp	0	0	0				rxn05394_c0pc	0.00102185	0.00113538	0.000113538	rxn05394_c0pc	0.00102058	0.00113397	0.000113397				rxn05649_c0lr	0	0	0	rxn05649_c0lr	0	0	0				rxn01883_c0ms	0	0	0	rxn01883_c0ms	0	0	0
	rxn02380_c0fp	-1	1	2	rxn02380_c0fp	-1	1	2				rxn05402_c0pc	0.00102185	0.00113538	0.000113538	rxn05402_c0pc	0.00102058	0.00113397	0.000113397				rxn00719_c0lr	0	0	0	rxn00719_c0lr	0	0	0				rxn00299_c0ms	0	0	0	rxn00299_c0ms	0	0	0
	rxn05417_c0fp	0	0	0	rxn05417_c0fp	0	0	0				rxn05372_c0pc	0.00102185	0.00113538	0.000113538	rxn05372_c0pc	0.00102058	0.00113397	0.000113397				rxn12844_c0lr	0	0	0	rxn12844_c0lr	0	0	0				rxn04737_c0ms	0	0	0	rxn04737_c0ms	0	0	0
	rxn08799_c0fp	0	0	0	rxn08799_c0fp	0	0	0				rxn05406_c0pc	0.00102185	0.00113538	0.000113538	rxn05406_c0pc	0.00102058	0.00113397	0.000113397				rxn08798_c0lr	0	0	0	rxn08798_c0lr	0	0	0				rxn03921_c0ms	0	0	0	rxn03921_c0ms	0	0	0
	rxn01157_c0fp	0	0	0	rxn01157_c0fp	0	0	0				rxn05380_c0pc	0.00102185	0.00113538	0.000113538	rxn05380_c0pc	0.00102058	0.00113397	0.000113397				rxn02584_c0lr	0	0	0	rxn02584_c0lr	0	0	0				rxn02484_c0ms	0	0	0	rxn02484_c0ms	0	0	0
	rxn05957_c0fp	0	0	0	rxn05957_c0fp	0	0	0				rxn05381_c0pc	0.00102185	0.00113538	0.000113538	rxn05381_c0pc	0.00102058	0.00113397	0.000113397				rxn08306_c0lr	0	0	0	rxn08306_c0lr	0	0	0				rxn02916_c0ms	0	0	0	rxn02916_c0ms	0	0	0
	rxn05938_c0fp	0	0	0	rxn05938_c0fp	0	0	0				rxn05390_c0pc	0.00102185	0.00113538	0.000113538	rxn05390_c0pc	0.00102058	0.00113397	0.000113397				rxn08821_c0lr	0	0	0	rxn08821_c0lr	0	0	0				rxn03618_c0ms	0	0	0	rxn03618_c0ms	0	0	0
	rxn11610_c0fp	0	0	0	rxn11610_c0fp	0	0	0				rxn05385_c0pc	0.00102185	0.00113538	0.000113538	rxn05385_c0pc	0.00102058	0.00113397	0.000113397				rxn05307_c0lr	-1	1	2	rxn05307_c0lr	-1	1	2				rxn01133_c0ms	0	0	0	rxn01133_c0ms	0	0	0
	rxn04781_c0fp	0	0	0	rxn04781_c0fp	0	0	0				rxn05364_c0pc	0.00102185	0.00113538	0.000113538	rxn05364_c0pc	0.00102058	0.00113397	0.000113397				rxn01169_c0lr	-1	1	2	rxn01169_c0lr	-1	1	2				rxn12639_c0ms	0	0	0	rxn12639_c0ms	0	0	0
	rxn00758_c0fp	0	0	0	rxn00758_c0fp	0	0	0				rxn05373_c0pc	0.00102185	0.00113538	0.000113538	rxn05373_c0pc	0.00102058	0.00113397	0.000113397				rxn01132_c0lr	-1	0	1	rxn01132_c0lr	-1	7.82e-17	1				rxn02377_c0ms	0	0	0	rxn02377_c0ms	0	0	0
	rxn09111_c0fp	0	0	0	rxn09111_c0fp	0	0	0				rxn05393_c0pc	0.00102185	0.00113538	0.000113538	rxn05393_c0pc	0.00102058	0.00113397	0.000113397				rxn04737_c0lr	0	0	0	rxn04737_c0lr	0	0	0				rxn01462_c0ms	0	0	0	rxn01462_c0ms	0	0	0
	rxn06078_c0fp	0	0	0	rxn06078_c0fp	0	0	0				rxn05401_c0pc	0.00102185	0.00113538	0.000113538	rxn05401_c0pc	0.00102058	0.00113397	0.000113397				rxn02379_c0lr	0	0	0	rxn02379_c0lr	0	0	0				rxn01670_c0ms	0	0	0	rxn01670_c0ms	0	0	0
	rxn05607_c0fp	0	0	0	rxn05607_c0fp	0	0	0				rxn05386_c0pc	0.00102185	0.00113538	0.000113538	rxn05386_c0pc	0.00102058	0.00113397	0.000113397				rxn03921_c0lr	0	0	0	rxn03921_c0lr	0	0	0				rxn12643_c0ms	0	0	0	rxn12643_c0ms	0	0	0
	rxn03848_c0fp	0	0	0	rxn03848_c0fp	0	0	0				rxn02269_c0pc	0.00102185	0.00113538	0.000113538	rxn02269_c0pc	0.00102058	0.00113397	0.000113397				rxn02916_c0lr	0	0	0	rxn02916_c0lr	0	0	0				rxn02334_c0ms	0	0	0	rxn02334_c0ms	0	0	0
	rxn05348_c0fp	0	0	0	rxn05348_c0fp	0	0	0				rxn05368_c0pc	0.00102185	0.00113538	0.000113538	rxn05368_c0pc	0.00102058	0.00113397	0.000113397				rxn03618_c0lr	0	0	0	rxn03618_c0lr	0	0	0				rxn03012_c0ms	0	0	0	rxn03012_c0ms	0	0	0
	rxn05458_c0fp	0	0	0	rxn05458_c0fp	0	0	0				rxn05361_c0pc	0.00102185	0.00113538	0.000113538	rxn05361_c0pc	0.00102058	0.00113397	0.000113397				rxn12639_c0lr	0	0	0	rxn12639_c0lr	0	0	0				rxn10195_c0ms	0	0	0	rxn10195_c0ms	0	0	0
	rxn00012_c0fp	0	0	0	rxn00012_c0fp	0	0	0				rxn01207_c0pc	0.00102185	0.00113538	0.000113538	rxn01207_c0pc	0.00102058	0.00113397	0.000113397				rxn10321_c0lr	0	0	0	rxn10321_c0lr	0	0	0				rxn03287_c0ms	0	0	0	rxn03287_c0ms	0	0	0
	rxn07721_c0fp	0	0	0	rxn07721_c0fp	0	0	0				rxn01117_c0pc	-0.00100007	-0.000900059	0.000100007	rxn01117_c0pc	-0.000998823	-0.000898941	9.98823e-05				rxn01281_c0lr	-1	1	2	rxn01281_c0lr	-1	1	2				rxn12634_c0ms	0	0	0	rxn12634_c0ms	0	0	0
	rxn12847_c0fp	0	0	0	rxn12847_c0fp	0	0	0				rxn02331_c0pc	0.000900059	0.00100007	0.000100007	rxn02331_c0pc	0.000898941	0.000998823	9.98823e-05				rxn01074_c0lr	0	0	0	rxn01074_c0lr	0	0	0				rxn04727_c0ms	0	0	0	rxn04727_c0ms	0	0	0
	rxn09320_c0fp	0	0	0	rxn09320_c0fp	0	0	0				rxn02404_c0pc	0.000900059	0.00100007	0.000100007	rxn02404_c0pc	0.000898941	0.000998823	9.98823e-05				rxn12643_c0lr	0	0	0	rxn12643_c0lr	0	0	0				rxn05251_c0ms	0	0	0	rxn05251_c0ms	0	0	0
	rxn09114_c0fp	0	0	0	rxn09114_c0fp	0	0	0				rxn02405_c0pc	0.000900059	0.00100007	0.000100007	rxn02405_c0pc	0.000898941	0.000998823	9.98823e-05				rxn05183_c0lr	0	0	0	rxn05183_c0lr	0	0	0				rxn03126_c0ms	0	0	0	rxn03126_c0ms	0	0	0
	rxn08822_c0fp	0	0	0	rxn08822_c0fp	0	0	0				rxn09177_c0pc	0	8.25429e-05	8.25429e-05	rxn09177_c0pc	0	8.24404e-05	8.24404e-05				rxn14054_c0lr	0	0	0	rxn14054_c0lr	0	0	0				rxn00214_c0ms	0	0	0	rxn00214_c0ms	0	0	0
	rxn02821_c0fp	0	0	0	rxn02821_c0fp	0	0	0				rxn12512_c0pc	0	8.25429e-05	8.25429e-05	rxn12512_c0pc	0	8.24404e-05	8.24404e-05				rxn03012_c0lr	0	0	0	rxn03012_c0lr	0	0	0				rxn01895_c0ms	0	0	0	rxn01895_c0ms	0	0	0
	rxn05345_c0fp	0	0	0	rxn05345_c0fp	0	0	0				rxn00190_c0pc	0	8.25429e-05	8.25429e-05	rxn00190_c0pc	0	8.24404e-05	8.24404e-05				rxn09197_c0lr	0	0	0	rxn09197_c0lr	0	0	0				rxn00109_c0ms	0	0	0	rxn00109_c0ms	0	0	0
	rxn04068_c0fp	0	0	0	rxn04068_c0fp	0	0	0				rxn00138_c0pc	0	8.25429e-05	8.25429e-05	rxn00138_c0pc	0	8.24404e-05	8.24404e-05				rxn02283_c0lr	0	0	0	rxn02283_c0lr	0	0	0				rxn01316_c0ms	0	0	0	rxn01316_c0ms	0	0	0
	rxn04457_c0fp	0	0	0	rxn04457_c0fp	0	0	0				rxn05645_c0pc	0	8.25429e-05	8.25429e-05	rxn05645_c0pc	0	8.24404e-05	8.24404e-05				rxn12634_c0lr	0	0	0	rxn12634_c0lr	0	0	0				rxn05119_c0ms	0	0	0	rxn05119_c0ms	0	0	0
	rxn02170_c0fp	0	0	0	rxn02170_c0fp	0	0	0				rxn00048_c0pc	0	8.23915e-05	8.23915e-05	rxn00048_c0pc	0	8.22892e-05	8.22892e-05				rxn00883_c0lr	0	0	0	rxn00883_c0lr	0	0	0				rxn04270_c0ms	0	0	0	rxn04270_c0ms	0	0	0
	rxn08844_c0fp	0	0	0	rxn08844_c0fp	0	0	0				rxn01791_c0pc	0	0.00508103	0.00508103	rxn01791_c0pc	0	0.00508092	0.00508092				rxn05872_c0lr	0	0	0	rxn05872_c0lr	0	0	0				rxn01145_c0ms	0	0	0	rxn01145_c0ms	0	0	0
	rxn00369_c0fp	-1	1	2	rxn00369_c0fp	-1	1	2				rxn01790_c0pc	0	0.00508103	0.00508103	rxn01790_c0pc	0	0.00508092	0.00508092				rxn04727_c0lr	0	0	0	rxn04727_c0lr	0	0	0				rxn09205_c0ms	0	0	0	rxn09205_c0ms	0	0	0
	rxn06937_c0fp	0	0	0	rxn06937_c0fp	0	0	0				rxn06723_c0pc	0.000600039	0.00066671	6.6671e-05	rxn06723_c0pc	0.000599294	0.000665882	6.65882e-05				rxn14089_c0lr	0	0	0	rxn14089_c0lr	0	0	0				rxn02431_c0ms	0	0	0	rxn02431_c0ms	0	0	0
	rxn14017_c0fp	0	0	0	rxn14017_c0fp	0	0	0				rxn00283_c0pc	0.000600039	0.00066671	6.6671e-05	rxn00283_c0pc	0.000599294	0.000665882	6.65882e-05				rxn00214_c0lr	0	0	0	rxn00214_c0lr	0	0	0				rxn01135_c0ms	0	0	0	rxn01135_c0ms	0	0	0
	rxn03095_c0fp	0	0	0	rxn03095_c0fp	0	0	0				rxn03146_c0pc	0.000600039	0.00066671	6.6671e-05	rxn03146_c0pc	0.000599294	0.000665882	6.65882e-05				rxn01211_c0lr	-1	1	2	rxn01211_c0lr	-1	1	2				rxn02182_c0ms	0	0	0	rxn02182_c0ms	0	0	0
	rxn00708_c0fp	0	1	1	rxn00708_c0fp	0	1	1				rxn06729_c0pc	0.000600039	0.00066671	6.6671e-05	rxn06729_c0pc	0.000599294	0.000665882	6.65882e-05				rxn01215_c0lr	0	0	0	rxn01215_c0lr	0	0	0				rxn00863_c0ms	0	1	1	rxn00863_c0ms	0	1	1
	rxn02639_c0fp	0	0	0	rxn02639_c0fp	0	0	0				rxn02508_c0pc	0.00056622	0.000629133	6.29133e-05	rxn02508_c0pc	0.000565517	0.000628352	6.28352e-05				rxn12848_c0lr	0	0	0	rxn12848_c0lr	0	0	0				rxn01270_c0ms	0	0	0	rxn01270_c0ms	0	0	0
	rxn03762_c0fp	0	0	0	rxn03762_c0fp	0	0	0				rxn00791_c0pc	0.00056622	0.000629133	6.29133e-05	rxn00791_c0pc	0.000565517	0.000628352	6.28352e-05				rxn08804_c0lr	0	0	0	rxn08804_c0lr	0	0	0				rxn00751_c0ms	0	0	0	rxn00751_c0ms	0	0	0
	rxn00747_c0fp	-1	1	2	rxn00747_c0fp	-1	1	2				rxn02507_c0pc	0.00056622	0.000629133	6.29133e-05	rxn02507_c0pc	0.000565517	0.000628352	6.28352e-05				rxn04270_c0lr	0	0	0	rxn04270_c0lr	0	0	0				rxn02402_c0ms	0	0	0	rxn02402_c0ms	0	0	0
	rxn05219_c0fp	0	0	0	rxn05219_c0fp	0	0	0				rxn00077_c0pc	0.000529343	0.000588159	5.88159e-05	rxn00077_c0pc	0.000528686	0.000587429	5.87429e-05				rxn00554_c0lr	-1	1	2	rxn00554_c0lr	-1	1	2				rxn12845_c0ms	0	0	0	rxn12845_c0ms	0	0	0
	rxn03406_c0fp	0	0	0	rxn03406_c0fp	0	0	0				rxn10221_c0pc	0.000510923	0.000567692	5.67692e-05	rxn10221_c0pc	0.000510288	0.000566987	5.66987e-05				rxn11838_c0lr	0	0	0	rxn11838_c0lr	0	0	0				rxn05347_c0ms	0	0	0	rxn05347_c0ms	0	0	0
	rxn07488_c0fp	0	0	0	rxn07488_c0fp	0	0	0				rxn10220_c0pc	0.000510923	0.000567692	5.67692e-05	rxn10220_c0pc	0.000510288	0.000566987	5.66987e-05				rxn01951_c0lr	0	0	0	rxn01951_c0lr	0	0	0				rxn03407_c0ms	0	0	0	rxn03407_c0ms	0	0	0
	rxn07734_c0fp	0	0	0	rxn07734_c0fp	0	0	0				rxn10206_c0pc	0.000510923	0.000567692	5.67692e-05	rxn10206_c0pc	0.000510288	0.000566987	5.66987e-05				rxn10236_c0lr	0	0	0	rxn10236_c0lr	0	0	0				rxn05143_c0ms	-1	1	2	rxn05143_c0ms	-1	1	2
	rxn12646_c0fp	0	0	0	rxn12646_c0fp	0	0	0				rxn10215_c0pc	0.000510923	0.000567692	5.67692e-05	rxn10215_c0pc	0.000510288	0.000566987	5.66987e-05				rxn05501_c0lr	0	0	0	rxn05501_c0lr	0	0	0				rxn00297_c0ms	0	0	0	rxn00297_c0ms	0	0	0
	rxn00245_c0fp	0	0	0	rxn00245_c0fp	0	0	0				rxn10214_c0pc	0.000510923	0.000567692	5.67692e-05	rxn10214_c0pc	0.000510288	0.000566987	5.66987e-05				rxn09205_c0lr	0	0	0	rxn09205_c0lr	0	0	0				rxn02131_c0ms	0	0	0	rxn02131_c0ms	0	0	0
	rxn00020_c0fp	0	0	0	rxn00020_c0fp	0	0	0				rxn10205_c0pc	0.000510923	0.000567692	5.67692e-05	rxn10205_c0pc	0.000510288	0.000566987	5.66987e-05				rxn09201_c0lr	0	0	0	rxn09201_c0lr	0	0	0				rxn12640_c0ms	0	0	0	rxn12640_c0ms	0	0	0
	rxn02456_c0fp	0	0	0	rxn02456_c0fp	0	0	0				rxn10060_c0pc	-0.000546888	-0.000492199	5.46888e-05	rxn10060_c0pc	-0.000546208	-0.000491588	5.46208e-05				rxn00508_c0lr	0	0	0	rxn00508_c0lr	0	0	0				rxn00931_c0ms	0	0	0	rxn00931_c0ms	0	0	0
	rxn03884_c0fp	0	0	0	rxn03884_c0fp	0	0	0				rxn01213_c0pc	0.000411452	0.000457169	4.57169e-05	rxn01213_c0pc	0.000410942	0.000456602	4.56602e-05				rxn02115_c0lr	0	0	0	rxn02115_c0lr	0	0	0				rxn02418_c0ms	0	0	0	rxn02418_c0ms	0	0	0
	rxn04385_c0fp	0	0	0	rxn04385_c0fp	0	0	0				rxn01466_c0pc	0.000411452	0.000457169	4.57169e-05	rxn01466_c0pc	0.000410942	0.000456602	4.56602e-05				rxn05547_c0lr	0	0	0	rxn05547_c0lr	0	0	0				rxn06304_c0ms	0	0	0	rxn06304_c0ms	0	0	0
	rxn03861_c0fp	0	0	0	rxn03861_c0fp	0	0	0				rxn10265_c0pc	0.000383192	0.000425769	4.25769e-05	rxn10265_c0pc	0.000382716	0.00042524	4.2524e-05				rxn09106_c0lr	0	0	0	rxn09106_c0lr	0	0	0				rxn09450_c0ms	0	0	0	rxn09450_c0ms	0	0	0
	rxn01675_c0fp	0	0	0	rxn01675_c0fp	0	0	0				rxn10266_c0pc	0.000383192	0.000425769	4.25769e-05	rxn10266_c0pc	0.000382716	0.00042524	4.2524e-05				rxn00187_c0lr	0	1	1	rxn00187_c0lr	0	1	1				rxn00412_c0ms	0	1	1	rxn00412_c0ms	0	1	1
	rxn00324_c0fp	-1	1	2	rxn00324_c0fp	-1	1	2				rxn10260_c0pc	0.000383192	0.000425769	4.25769e-05	rxn10260_c0pc	0.000382716	0.00042524	4.2524e-05				rxn00376_c0lr	0	0	0	rxn00376_c0lr	0	0	0				rxn02339_c0ms	0	0	0	rxn02339_c0ms	0	0	0
	rxn08839_c0fp	0	0	0	rxn08839_c0fp	0	0	0				rxn10259_c0pc	0.000383192	0.000425769	4.25769e-05	rxn10259_c0pc	0.000382716	0.00042524	4.2524e-05				rxn08850_c0lr	0	0	0	rxn08850_c0lr	0	0	0				rxn00650_c0ms	0	0	0	rxn00650_c0ms	0	0	0
	rxn10335_c0fp	0	0	0	rxn10335_c0fp	0	0	0				rxn02305_c0pc	0	4.126e-05	4.126e-05	rxn02305_c0pc	0	4.12088e-05	4.12088e-05				rxn00500_c0lr	-1	1	2	rxn00500_c0lr	-1	1	2				rxn02737_c0ms	0	0	0	rxn02737_c0ms	0	0	0
	rxn02009_c0fp	0	0	0	rxn02009_c0fp	0	0	0				rxn02484_c0pc	0	4.126e-05	4.126e-05	rxn02484_c0pc	0	4.12088e-05	4.12088e-05				rxn09103_c0lr	0	0	0	rxn09103_c0lr	0	0	0				rxn04604_c0ms	0	0	0	rxn04604_c0ms	0	0	0
	rxn03282_c0fp	0	0	0	rxn03282_c0fp	0	0	0				rxn03108_c0pc	0	4.126e-05	4.126e-05	rxn03108_c0pc	0	4.12088e-05	4.12088e-05				rxn08812_c0lr	0	0	0	rxn08812_c0lr	0	0	0				rxn01353_c0ms	0	0	0	rxn01353_c0ms	0	0	0
	rxn01044_c0fp	0	0	0	rxn01044_c0fp	0	0	0				rxn01537_c0pc	0	4.126e-05	4.126e-05	rxn01537_c0pc	0	4.12088e-05	4.12088e-05				rxn05682_c0lr	0	0	0	rxn05682_c0lr	0	0	0				rxn12633_c0ms	0	0	0	rxn12633_c0ms	0	0	0
	rxn12644_c0fp	0	0	0	rxn12644_c0fp	0	0	0				rxn03075_c0pc	0	4.126e-05	4.126e-05	rxn03075_c0pc	0	4.12088e-05	4.12088e-05				rxn02262_c0lr	0	0	0	rxn02262_c0lr	0	0	0				rxn03244_c0ms	0	0	0	rxn03244_c0ms	0	0	0
	rxn08843_c0fp	0	0	0	rxn08843_c0fp	0	0	0				rxn09657_c0pc	0	4.126e-05	4.126e-05	rxn09657_c0pc	0	4.12088e-05	4.12088e-05				rxn00627_c0lr	-1	1	2	rxn00627_c0lr	-1	1	2				rxn00735_c0ms	0	0	0	rxn00735_c0ms	0	0	0
	rxn04723_c0fp	0	0	0	rxn04723_c0fp	0	0	0				rxn03408_c0pc	0.00030002	0.000333355	3.33355e-05	rxn03408_c0pc	0.000299647	0.000332941	3.32941e-05				rxn01345_c0lr	0	1	1	rxn01345_c0lr	0	1	1				rxn04750_c0ms	0	0	0	rxn04750_c0ms	0	0	0
	rxn01013_c0fp	-1	1	2	rxn01013_c0fp	-1	1	2				rxn02000_c0pc	0.00030002	0.000333355	3.33355e-05	rxn02000_c0pc	0.000299647	0.000332941	3.32941e-05				rxn05429_c0lr	0	0	0	rxn05429_c0lr	0	0	0				rxn03366_c0ms	-1	1	2	rxn03366_c0ms	-1	1	2
	rxn05655_c0fp	0	0	0	rxn05655_c0fp	0	0	0				rxn03181_c0pc	0.00030002	0.000333355	3.33355e-05	rxn03181_c0pc	0.000299647	0.000332941	3.32941e-05				rxn08310_c0lr	0	0	0	rxn08310_c0lr	0	0	0				rxn07688_c0ms	0	0	0	rxn07688_c0ms	0	0	0
	rxn02314_c0fp	0	0	0	rxn02314_c0fp	0	0	0				rxn01997_c0pc	0.00030002	0.000333355	3.33355e-05	rxn01997_c0pc	0.000299647	0.000332941	3.32941e-05				rxn01967_c0lr	-1	0	1	rxn01967_c0lr	-1	0	1				rxn00428_c0ms	0	0	0	rxn00428_c0ms	0	0	0
	rxn02161_c0fp	0	0	0	rxn02161_c0fp	0	0	0				rxn01675_c0pc	0.00030002	0.000333355	3.33355e-05	rxn01675_c0pc	0.000299647	0.000332941	3.32941e-05				rxn06752_c0lr	0	0	0	rxn06752_c0lr	0	0	0				rxn07876_c0ms	0	0	0	rxn07876_c0ms	0	0	0
	rxn04043_c0fp	-1	1	2	rxn04043_c0fp	-1	1	2				rxn03159_c0pc	0.00030002	0.000333355	3.33355e-05	rxn03159_c0pc	0.000299647	0.000332941	3.32941e-05				rxn03462_c0lr	0	0	0	rxn03462_c0lr	0	0	0				rxn00379_c0ms	0	0	0	rxn00379_c0ms	0	0	0
	rxn07261_c0fp	0	0	0	rxn07261_c0fp	0	0	0				rxn02285_c0pc	-0.000333355	-0.00030002	3.33355e-05	rxn02285_c0pc	-0.000332941	-0.000299647	3.32941e-05				rxn10224_c0lr	0	0	0	rxn10224_c0lr	0	0	0				rxn01025_c0ms	0	0	0	rxn01025_c0ms	0	0	0
	rxn05612_c0fp	0	0	0	rxn05612_c0fp	0	0	0				rxn00461_c0pc	0.00030002	0.000333355	3.33355e-05	rxn00461_c0pc	0.000299647	0.000332941	3.32941e-05				rxn01593_c0lr	0	0	0	rxn01593_c0lr	0	0	0				rxn03108_c0ms	0	0	0	rxn03108_c0ms	0	0	0
	rxn07100_c0fp	0	0	0	rxn07100_c0fp	0	0	0				rxn06865_c0pc	0.00030002	0.000333355	3.33355e-05	rxn06865_c0pc	0.000299647	0.000332941	3.32941e-05				rxn01653_c0lr	0	1	1	rxn01653_c0lr	0	1	1				rxn07449_c0ms	0	0	0	rxn07449_c0ms	0	0	0
	rxn10342_c0fp	0	0	0	rxn10342_c0fp	0	0	0				rxn02003_c0pc	-0.000333355	-0.00030002	3.33355e-05	rxn02003_c0pc	-0.000332941	-0.000299647	3.32941e-05				rxn03147_c0lr	0	0.0005	0.0005	rxn03147_c0lr	0	0.0005	0.0005				rxn04132_c0ms	0	0	0	rxn04132_c0ms	0	0	0
	rxn03540_c0fp	0	0	0	rxn03540_c0fp	0	0	0				rxn09345_c0pc	0.00030002	0.000333355	3.33355e-05	rxn09345_c0pc	0.000299647	0.000332941	3.32941e-05				rxn03843_c0lr	0	0	0	rxn03843_c0lr	0	0	0				rxn00947_c0ms	0	0	0	rxn00947_c0ms	0	0	0
	rxn08311_c0fp	0	0	0	rxn08311_c0fp	0	0	0				rxn03904_c0pc	0.00030002	0.000333355	3.33355e-05	rxn03904_c0pc	0.000299647	0.000332941	3.32941e-05				rxn02317_c0lr	-1	1	2	rxn02317_c0lr	-1	1	2				rxn03666_c0ms	0	0	0	rxn03666_c0ms	0	0	0
	rxn10264_c0fp	0	0	0	rxn10264_c0fp	0	0	0				rxn10199_c0pc	0.00030002	0.000333355	3.33355e-05	rxn10199_c0pc	0.000299647	0.000332941	3.32941e-05				rxn11809_c0lr	0	0	0	rxn11809_c0lr	0	0	0				rxn00988_c0ms	0	0	0	rxn00988_c0ms	0	0	0
	rxn01023_c0fp	0	0	0	rxn01023_c0fp	0	0	0				rxn03901_c0pc	0.00030002	0.000333355	3.33355e-05	rxn03901_c0pc	0.000299647	0.000332941	3.32941e-05				rxn00606_c0lr	-1	1	2	rxn00606_c0lr	-1	1	2				rxn03063_c0ms	0	0	0	rxn03063_c0ms	0	0	0
	rxn01124_c0fp	0	0	0	rxn01124_c0fp	0	0	0				rxn00193_c0pc	0.00030002	0.000333355	3.33355e-05	rxn00193_c0pc	0.000299647	0.000332941	3.32941e-05				rxn02182_c0lr	0	0	0	rxn02182_c0lr	0	0	0				rxn07684_c0ms	0	0	0	rxn07684_c0ms	0	0	0
	rxn04794_c0fp	0	0	0	rxn04794_c0fp	0	0	0				rxn03130_c0pc	0.00030002	0.000333355	3.33355e-05	rxn03130_c0pc	0.000299647	0.000332941	3.32941e-05				rxn10258_c0lr	0	0	0	rxn10258_c0lr	0	0	0				rxn03970_c0ms	-1	1	2	rxn03970_c0ms	-1	1	2
	rxn01717_c0fp	0	0	0	rxn01717_c0fp	0	0	0				rxn03182_c0pc	0.00030002	0.000333355	3.33355e-05	rxn03182_c0pc	0.000299647	0.000332941	3.32941e-05				rxn08847_c0lr	0	0	0	rxn08847_c0lr	0	0	0				rxn00358_c0ms	0	0	0	rxn00358_c0ms	0	0	0
	rxn05567_c0fp	0	0	0	rxn05567_c0fp	0	0	0				rxn00851_c0pc	0.00030002	0.000333355	3.33355e-05	rxn00851_c0pc	0.000299647	0.000332941	3.32941e-05				rxn00572_c0lr	0	0	0	rxn00572_c0lr	0	0	0				rxn03446_c0ms	0	0	0	rxn03446_c0ms	0	0	0
	rxn01119_c0fp	0	0	0	rxn01119_c0fp	0	0	0				rxn08709_c0pc	0.00030002	0.000333355	3.33355e-05	rxn08709_c0pc	0.000299647	0.000332941	3.32941e-05				rxn00670_c0lr	0	0	0	rxn00670_c0lr	0	0	0				rxn03486_c0ms	0	0	0	rxn03486_c0ms	0	0	0
	rxn07622_c0fp	0	0	0	rxn07622_c0fp	0	0	0				rxn02011_c0pc	0.00030002	0.000333355	3.33355e-05	rxn02011_c0pc	0.000299647	0.000332941	3.32941e-05				rxn00863_c0lr	0	1	1	rxn00863_c0lr	0	1	1				rxn00784_c0ms	0	0	0	rxn00784_c0ms	0	0	0
	rxn01479_c0fp	0	0	0	rxn01479_c0fp	0	0	0				rxn09225_c0pc	0.00030002	0.000333355	3.33355e-05	rxn09225_c0pc	0.000299647	0.000332941	3.32941e-05				rxn09113_c0lr	0	0	0	rxn09113_c0lr	0	0	0				rxn12188_c0ms	0	0	0	rxn12188_c0ms	0	0	0
	rxn08615_c0fp	-1	1	2	rxn08615_c0fp	-1	1	2				rxn08620_c0pc	0.00030002	0.000333355	3.33355e-05	rxn08620_c0pc	0.000299647	0.000332941	3.32941e-05				rxn10316_c0lr	0	0	0	rxn10316_c0lr	0	0	0				rxn07883_c0ms	0	0	0	rxn07883_c0ms	0	0	0
	rxn08815_c0fp	0	0	0	rxn08815_c0fp	0	0	0				rxn08713_c0pc	0.00030002	0.000333355	3.33355e-05	rxn08713_c0pc	0.000299647	0.000332941	3.32941e-05				rxn10184_c0lr	0	0	0	rxn10184_c0lr	0	0	0				rxn10194_c0ms	0	0	0	rxn10194_c0ms	0	0	0
	rxn12844_c0fp	0	0	0	rxn12844_c0fp	0	0	0				rxn08711_c0pc	0.00030002	0.000333355	3.33355e-05	rxn08711_c0pc	0.000299647	0.000332941	3.32941e-05				rxn01270_c0lr	0	0	0	rxn01270_c0lr	0	0	0				rxn07609_c0ms	0	0	0	rxn07609_c0ms	0	0	0
	rxn08798_c0fp	0	0	0	rxn08798_c0fp	0	0	0				rxn06848_c0pc	0.00030002	0.000333355	3.33355e-05	rxn06848_c0pc	0.000299647	0.000332941	3.32941e-05				rxn00751_c0lr	0	0	0	rxn00751_c0lr	0	0	0				rxn03538_c0ms	0	0	0	rxn03538_c0ms	0	0	0
	rxn06905_c0fp	0	0	0	rxn06905_c0fp	0	0	0				rxn08710_c0pc	0.00030002	0.000333355	3.33355e-05	rxn08710_c0pc	0.000299647	0.000332941	3.32941e-05				rxn08299_c0lr	0	0	0	rxn08299_c0lr	0	0	0				rxn09310_c0ms	0	0	0	rxn09310_c0ms	0	0	0
	rxn02584_c0fp	0	0	0	rxn02584_c0fp	0	0	0				rxn08708_c0pc	0.00030002	0.000333355	3.33355e-05	rxn08708_c0pc	0.000299647	0.000332941	3.32941e-05				rxn14090_c0lr	0	0	0	rxn14090_c0lr	0	0	0				rxn03860_c0ms	0	0	0	rxn03860_c0ms	0	0	0
	rxn08306_c0fp	0	0	0	rxn08306_c0fp	0	0	0				rxn03164_c0pc	0.00030002	0.000333355	3.33355e-05	rxn03164_c0pc	0.000299647	0.000332941	3.32941e-05				rxn10324_c0lr	0	0	0	rxn10324_c0lr	0	0	0				rxn04238_c0ms	0	0	0	rxn04238_c0ms	0	0	0
	rxn08821_c0fp	0	0	0	rxn08821_c0fp	0	0	0				rxn08619_c0pc	0.00030002	0.000333355	3.33355e-05	rxn08619_c0pc	0.000299647	0.000332941	3.32941e-05				rxn12845_c0lr	0	0	0	rxn12845_c0lr	0	0	0				rxn06037_c0ms	0	0	0	rxn06037_c0ms	0	0	0
	rxn06869_c0fp	0	0	0	rxn06869_c0fp	0	0	0				rxn02008_c0pc	0.00030002	0.000333355	3.33355e-05	rxn02008_c0pc	0.000299647	0.000332941	3.32941e-05				rxn08820_c0lr	0	0	0	rxn08820_c0lr	0	0	0				rxn00181_c0ms	0	0	0	rxn00181_c0ms	0	0	0
	rxn00405_c0fp	0	0	0	rxn00405_c0fp	0	0	0				rxn08618_c0pc	0.00030002	0.000333355	3.33355e-05	rxn08618_c0pc	0.000299647	0.000332941	3.32941e-05				rxn00145_c0lr	-1	1	2	rxn00145_c0lr	-1	1	2				rxn05247_c0ms	0	0	0	rxn05247_c0ms	0	0	0
	rxn01169_c0fp	-1	1	2	rxn01169_c0fp	-1	1	2				rxn02286_c0pc	0.00030002	0.000333355	3.33355e-05	rxn02286_c0pc	0.000299647	0.000332941	3.32941e-05				rxn14112_c0lr	0	0	0	rxn14112_c0lr	0	0	0				rxn00858_c0ms	0	0	0	rxn00858_c0ms	0	0	0
	rxn04737_c0fp	0	0	0	rxn04737_c0fp	0	0	0				rxn08583_c0pc	0.00030002	0.000333355	3.33355e-05	rxn08583_c0pc	0.000299647	0.000332941	3.32941e-05				rxn03407_c0lr	0	0	0	rxn03407_c0lr	0	0	0				rxn07307_c0ms	0	0	0	rxn07307_c0ms	0	0	0
	rxn03921_c0fp	0	0	0	rxn03921_c0fp	0	0	0				rxn03439_c0pc	0.00030002	0.000333355	3.33355e-05	rxn03439_c0pc	0.000299647	0.000332941	3.32941e-05				rxn01870_c0lr	-1	1	2	rxn01870_c0lr	-1	1	2				rxn10229_c0ms	0	0	0	rxn10229_c0ms	0	0	0
	rxn05671_c0fp	0	0	0	rxn05671_c0fp	0	0	0				rxn08954_c0pc	0.00030002	0.000333355	3.33355e-05	rxn08954_c0pc	0.000299647	0.000332941	3.32941e-05				rxn04736_c0lr	0	0	0	rxn04736_c0lr	0	0	0				rxn00621_c0ms	0	0	0	rxn00621_c0ms	0	0	0
	rxn00013_c0fp	0	0	0	rxn00013_c0fp	0	0	0				rxn08712_c0pc	0.00030002	0.000333355	3.33355e-05	rxn08712_c0pc	0.000299647	0.000332941	3.32941e-05				rxn07579_c0lr	0	0	0	rxn07579_c0lr	0	0	0				rxn10343_c0ms	0	0	0	rxn10343_c0ms	0	0	0
	rxn02916_c0fp	0	0	0	rxn02916_c0fp	0	0	0				rxn00763_c0pc	0.000255461	0.000283846	2.83846e-05	rxn00763_c0pc	0.000255144	0.000283494	2.83494e-05				rxn00297_c0lr	0	0	0	rxn00297_c0lr	0	0	0				rxn09211_c0ms	0	0	0	rxn09211_c0ms	0	0	0
	rxn03618_c0fp	0	0	0	rxn03618_c0fp	0	0	0				rxn01513_c0pc	0.000192179	0.000213532	2.13532e-05	rxn01513_c0pc	0.000191941	0.000213267	2.13267e-05				rxn03481_c0lr	0	1	1	rxn03481_c0lr	0	1	1				rxn12206_c0ms	0	0	0	rxn12206_c0ms	0	0	0
	rxn12639_c0fp	0	0	0	rxn12639_c0fp	0	0	0				rxn01520_c0pc	0.000192179	0.000213532	2.13532e-05	rxn01520_c0pc	0.000191941	0.000213267	2.13267e-05				rxn00611_c0lr	-1	1	2	rxn00611_c0lr	-1	1	2				rxn02107_c0ms	0	0	0	rxn02107_c0ms	0	0	0
	rxn00363_c0fp	0	1	1	rxn00363_c0fp	0	1	1				rxn00126_c0pc	0.000185721	0.000206357	2.06357e-05	rxn00126_c0pc	0.000185491	0.000206101	2.06101e-05				rxn05746_c0lr	0	0	0	rxn05746_c0lr	0	0	0				rxn03249_c0ms	0	0	0	rxn03249_c0ms	0	0	0
	rxn08128_c0fp	0	0	0	rxn08128_c0fp	0	0	0				rxn10227_c0pc	0.000127731	0.000141923	1.41923e-05	rxn10227_c0pc	0.000127572	0.000141747	1.41747e-05				rxn05919_c0lr	0	0	0	rxn05919_c0lr	0	0	0				rxn01216_c0ms	0	0	0	rxn01216_c0ms	0	0	0
	rxn05188_c0fp	0	0	0	rxn05188_c0fp	0	0	0				rxn10226_c0pc	0.000127731	0.000141923	1.41923e-05	rxn10226_c0pc	0.000127572	0.000141747	1.41747e-05				rxn05871_c0lr	0	0	0	rxn05871_c0lr	0	0	0				rxn03365_c0ms	-1	1	2	rxn03365_c0ms	-1	1	2
	rxn01670_c0fp	0	1	1	rxn01670_c0fp	0	1	1				rxn10233_c0pc	0.000127731	0.000141923	1.41923e-05	rxn10233_c0pc	0.000127572	0.000141747	1.41747e-05				rxn01106_c0lr	-1	1	2	rxn01106_c0lr	-1	1	2				rxn03114_c0ms	0	0	0	rxn03114_c0ms	0	0	0
	rxn12643_c0fp	0	0	0	rxn12643_c0fp	0	0	0				rxn10232_c0pc	0.000127731	0.000141923	1.41923e-05	rxn10232_c0pc	0.000127572	0.000141747	1.41747e-05				rxn12640_c0lr	0	0	0	rxn12640_c0lr	0	0	0				rxn03971_c0ms	-1	1	2	rxn03971_c0ms	-1	1	2
	rxn05183_c0fp	0	0	0	rxn05183_c0fp	0	0	0				rxn10338_c0pc	0.000127731	0.000141923	1.41923e-05	rxn10338_c0pc	0.000127572	0.000141747	1.41747e-05				rxn00690_c0lr	-1	1	2	rxn00690_c0lr	-1	1	2				rxn07438_c0ms	0	0	0	rxn07438_c0ms	0	0	0
	rxn14054_c0fp	0	0	0	rxn14054_c0fp	0	0	0				rxn10337_c0pc	0.000127731	0.000141923	1.41923e-05	rxn10337_c0pc	0.000127572	0.000141747	1.41747e-05				rxn00931_c0lr	-1	1	2	rxn00931_c0lr	-1	1	2				rxn00704_c0ms	0	0	0	rxn00704_c0ms	0	0	0
	rxn03012_c0fp	0	0	0	rxn03012_c0fp	0	0	0				rxn09037_c0pc	0.000111433	0.000123814	1.23814e-05	rxn09037_c0pc	0.000111294	0.000123661	1.23661e-05				rxn00938_c0lr	0	0	0	rxn00938_c0lr	0	0	0				rxn05252_c0ms	0	0	0	rxn05252_c0ms	0	0	0
	rxn02283_c0fp	0	0	0	rxn02283_c0fp	0	0	0				rxn02898_c0pc	7.42886e-05	8.25429e-05	8.25429e-06	rxn02898_c0pc	7.41963e-05	8.24404e-05	8.24403e-06				rxn05527_c0lr	0	0	0	rxn05527_c0lr	0	0	0				rxn12642_c0ms	0	0	0	rxn12642_c0ms	0	0	0
	rxn00512_c0fp	-1	1	2	rxn00512_c0fp	-1	1	2				rxn02988_c0pc	7.42886e-05	8.25429e-05	8.25429e-06	rxn02988_c0pc	7.41963e-05	8.24404e-05	8.24403e-06				rxn00412_c0lr	0	1	1	rxn00412_c0lr	0	1	1				rxn06306_c0ms	0	0	0	rxn06306_c0ms	0	0	0
	rxn00748_c0fp	0	0	0	rxn00748_c0fp	0	0	0				rxn00100_c0pc	7.42886e-05	8.25429e-05	8.25429e-06	rxn00100_c0pc	7.41963e-05	8.24404e-05	8.24403e-06				rxn02339_c0lr	0	0	0	rxn02339_c0lr	0	0	0				rxn07673_c0ms	0	0	0	rxn07673_c0ms	0	0	0
	rxn12634_c0fp	0	0	0	rxn12634_c0fp	0	0	0				rxn02175_c0pc	7.42886e-05	8.25429e-05	8.25429e-06	rxn02175_c0pc	7.41963e-05	8.24404e-05	8.24403e-06				rxn09989_c0lr	0	0	0	rxn09989_c0lr	0	0	0				rxn05117_c0ms	0	0	0	rxn05117_c0ms	0	0	0
	rxn01457_c0fp	0	0	0	rxn01457_c0fp	0	0	0				rxn02402_c0pc	7.42886e-05	8.25429e-05	8.25429e-06	rxn02402_c0pc	7.41963e-05	8.24404e-05	8.24403e-06				rxn02737_c0lr	0	0	0	rxn02737_c0lr	0	0	0				rxn02045_c0ms	0	0	0	rxn02045_c0ms	0	0	0
	rxn05872_c0fp	0	0	0	rxn05872_c0fp	0	0	0				rxn02155_c0pc	7.42886e-05	8.25429e-05	8.25429e-06	rxn02155_c0pc	7.41963e-05	8.24404e-05	8.24403e-06				rxn03816_c0lr	0	0	0	rxn03816_c0lr	0	0	0				rxn02310_c0ms	0	0	0	rxn02310_c0ms	0	0	0
	rxn04727_c0fp	0	0	0	rxn04727_c0fp	0	0	0				rxn12510_c0pc	7.42886e-05	8.25429e-05	8.25429e-06	rxn12510_c0pc	7.41963e-05	8.24404e-05	8.24403e-06				rxn08846_c0lr	0	0	0	rxn08846_c0lr	0	0	0				rxn12635_c0ms	0	0	0	rxn12635_c0ms	0	0	0
	rxn05251_c0fp	0	0	0	rxn05251_c0fp	0	0	0				rxn05195_c0pc	7.42886e-05	8.25429e-05	8.25429e-06	rxn05195_c0pc	7.41963e-05	8.24404e-05	8.24403e-06				rxn03005_c0lr	-1	1	2	rxn03005_c0lr	-1	1	2				rxn00550_c0ms	0	0	0	rxn00550_c0ms	0	0	0
	rxn14089_c0fp	0	0	0	rxn14089_c0fp	0	0	0				rxn00338_c0pc	7.42886e-05	8.25429e-05	8.25429e-06	rxn00338_c0pc	7.41963e-05	8.24404e-05	8.24403e-06				rxn05012_c0lr	0	0	0	rxn05012_c0lr	0	0	0				rxn03127_c0ms	0	0	0	rxn03127_c0ms	0	0	0
	rxn00214_c0fp	0	0	0	rxn00214_c0fp	0	0	0				rxn02831_c0pc	7.42886e-05	8.25429e-05	8.25429e-06	rxn02831_c0pc	7.41963e-05	8.24404e-05	8.24403e-06				rxn10235_c0lr	0	0	0	rxn10235_c0lr	0	0	0				rxn02199_c0ms	0	0	0	rxn02199_c0ms	0	0	0
	rxn01895_c0fp	0	0	0	rxn01895_c0fp	0	0	0				rxn01258_c0pc	7.42886e-05	8.25429e-05	8.25429e-06	rxn01258_c0pc	7.41963e-05	8.24404e-05	8.24403e-06				rxn12633_c0lr	0	0	0	rxn12633_c0lr	0	0	0				rxn01851_c0ms	0	0	0	rxn01851_c0ms	0	0	0
	rxn01211_c0fp	-1	1	2	rxn01211_c0fp	-1	1	2				rxn02832_c0pc	-8.25429e-05	-7.42886e-05	8.25429e-06	rxn02832_c0pc	-8.24404e-05	-7.41963e-05	8.24403e-06				rxn00882_c0lr	0	0	0	rxn00882_c0lr	0	0	0				rxn09449_c0ms	0	0	0	rxn09449_c0ms	0	0	0
	rxn00109_c0fp	0	0	0	rxn00109_c0fp	0	0	0				rxn02341_c0pc	7.42886e-05	8.25429e-05	8.25429e-06	rxn02341_c0pc	7.41963e-05	8.24404e-05	8.24403e-06				rxn00552_c0lr	0	1	1	rxn00552_c0lr	0	1	1				rxn01507_c0ms	0	0	0	rxn01507_c0ms	0	0	0
	rxn08804_c0fp	0	0	0	rxn08804_c0fp	0	0	0				rxn08333_c0pc	7.42886e-05	8.25429e-05	8.25429e-06	rxn08333_c0pc	7.41963e-05	8.24404e-05	8.24403e-06				rxn01639_c0lr	0	0	0	rxn01639_c0lr	0	0	0				rxn00077_c0ms	-1	1	2	rxn00077_c0ms	-1	1	2
	rxn04270_c0fp	0	0	0	rxn04270_c0fp	0	0	0				rxn00470_c0pc	3.71443e-05	4.12714e-05	4.12714e-06	rxn00470_c0pc	3.70982e-05	4.12202e-05	4.12202e-06				rxn05409_c0lr	0	0	0	rxn05409_c0lr	0	0	0				rxn02391_c0ms	0	0	0	rxn02391_c0ms	0	0	0
	rxn01654_c0fp	0	0	0	rxn01654_c0fp	0	0	0				rxn00392_c0pc	3.71443e-05	4.12714e-05	4.12714e-06	rxn00392_c0pc	3.70982e-05	4.12202e-05	4.12202e-06				rxn00775_c0lr	0	1	1	rxn00775_c0lr	0	1	1				rxn02897_c0ms	0	0	0	rxn02897_c0ms	0	0	0
	rxn11838_c0fp	0	0	0	rxn11838_c0fp	0	0	0				rxn05150_c0pc	3.71443e-05	4.12714e-05	4.12714e-06	rxn05150_c0pc	3.70982e-05	4.12202e-05	4.12202e-06				rxn00547_c0lr	-1	1	2	rxn00547_c0lr	-1	1	2				rxn05126_c0ms	0	0	0	rxn05126_c0ms	0	0	0
	rxn05501_c0fp	0	0	0	rxn05501_c0fp	0	0	0				rxn06023_c0pc	3.71443e-05	4.12714e-05	4.12714e-06	rxn06023_c0pc	3.70982e-05	4.12202e-05	4.12202e-06				rxn08647_c0lr	-1	1	2	rxn08647_c0lr	-1	1	2				rxn05249_c0ms	0	0	0	rxn05249_c0ms	0	0	0
	rxn01145_c0fp	0	1	1	rxn01145_c0fp	0	1	1				rxn10571_c0pc	3.71443e-05	4.12714e-05	4.12714e-06	rxn10571_c0pc	3.70982e-05	4.12202e-05	4.12202e-06				rxn11040_c0lr	-1	1	2	rxn11040_c0lr	-1	1	2				rxn04658_c0ms	0	0	0	rxn04658_c0ms	0	0	0
	rxn02115_c0fp	0	0	0	rxn02115_c0fp	0	0	0				rxn10473_c0pc	-4.12714e-05	-3.71443e-05	4.12714e-06	rxn10473_c0pc	-4.12202e-05	-3.70982e-05	4.12202e-06				rxn05610_c0lr	-1	1	2	rxn05610_c0lr	-1	1	2				rxn03915_c0ms	0	0	0	rxn03915_c0ms	0	0	0
	rxn00187_c0fp	0	1	1	rxn00187_c0fp	0	1	1				rxn05651_c0pc	3.71443e-05	4.12714e-05	4.12714e-06	rxn05651_c0pc	3.70982e-05	4.12202e-05	4.12202e-06				rxn03366_c0lr	-1	1	2	rxn03366_c0lr	-1	1	2				rxn03242_c0ms	0	0	0	rxn03242_c0ms	0	0	0
	rxn00772_c0fp	0	0	0	rxn00772_c0fp	0	0	0				rxn00438_c0pc	3.71443e-05	4.12714e-05	4.12714e-06	rxn00438_c0pc	3.70982e-05	4.12202e-05	4.12202e-06				rxn02421_c0lr	0	0	0	rxn02421_c0lr	0	0	0				rxn03075_c0ms	0	0	0	rxn03075_c0ms	0	0	0
	rxn08812_c0fp	0	0	0	rxn08812_c0fp	0	0	0				rxn00122_c0pc	3.71443e-05	4.12714e-05	4.12714e-06	rxn00122_c0pc	3.70982e-05	4.12202e-05	4.12202e-06				rxn08803_c0lr	0	0	0	rxn08803_c0lr	0	0	0				rxn01480_c0ms	0	0	0	rxn01480_c0ms	0	0	0
	rxn02262_c0fp	0	0	0	rxn02262_c0fp	0	0	0				rxn05206_c0pc	3.71443e-05	4.12714e-05	4.12714e-06	rxn05206_c0pc	3.70982e-05	4.12202e-05	4.12202e-06				rxn08025_c0lr	-1	0	1	rxn08025_c0lr	-1	0	1				rxn02003_c0ms	0	0	0	rxn02003_c0ms	0	0	0
	rxn01345_c0fp	0	1	1	rxn01345_c0fp	0	1	1				rxn10094_c0pc	3.71443e-05	4.12714e-05	4.12714e-06	rxn10094_c0pc	3.70982e-05	4.12202e-05	4.12202e-06				rxn06062_c0lr	0	0	0	rxn06062_c0lr	0	0	0				rxn07056_c0ms	0	0	0	rxn07056_c0ms	0	0	0
	rxn05429_c0fp	0	0	0	rxn05429_c0fp	0	0	0				rxn03893_c0pc	3.71443e-05	4.12714e-05	4.12714e-06	rxn03893_c0pc	3.70982e-05	4.12202e-05	4.12202e-06				rxn02895_c0lr	8.85e-20	0.0005	0.0005	rxn02895_c0lr	1.05e-19	0.0005	0.0005				rxn14294_c0ms	0	0	0	rxn14294_c0ms	0	0	0
	rxn08310_c0fp	0	0	0	rxn08310_c0fp	0	0	0				rxn10474_c0pc	3.71443e-05	4.12714e-05	4.12714e-06	rxn10474_c0pc	3.70982e-05	4.12202e-05	4.12202e-06				rxn01508_c0lr	0	0	0	rxn01508_c0lr	0	0	0				rxn00186_c0ms	0	0	0	rxn00186_c0ms	0	0	0
	rxn10224_c0fp	0	0	0	rxn10224_c0fp	0	0	0				rxn03395_c0pc	3.71443e-05	4.12714e-05	4.12714e-06	rxn03395_c0pc	3.70982e-05	4.12202e-05	4.12202e-06				rxn10269_c0lr	0	0	0	rxn10269_c0lr	0	0	0				rxn01241_c0ms	0	0	0	rxn01241_c0ms	0	0	0
	rxn01135_c0fp	0	0	0	rxn01135_c0fp	0	0	0				rxn05514_c0pc	3.71443e-05	4.12714e-05	4.12714e-06	rxn05514_c0pc	3.70982e-05	4.12202e-05	4.12202e-06				rxn00543_c0lr	0	0	0	rxn00543_c0lr	0	0	0				rxn07346_c0ms	0	0	0	rxn07346_c0ms	0	0	0
	rxn01653_c0fp	0	1	1	rxn01653_c0fp	0	1	1				rxn03393_c0pc	3.71443e-05	4.12714e-05	4.12714e-06	rxn03393_c0pc	3.70982e-05	4.12202e-05	4.12202e-06				rxn09992_c0lr	0	0	0	rxn09992_c0lr	0	0	0				rxn04744_c0ms	0	0	0	rxn04744_c0ms	0	0	0
	rxn03843_c0fp	0	0	0	rxn03843_c0fp	0	0	0				rxn05618_c0pc	3.71443e-05	4.12714e-05	4.12714e-06	rxn05618_c0pc	3.70982e-05	4.12202e-05	4.12202e-06				rxn10253_c0lr	0	0	0	rxn10253_c0lr	0	0	0				rxn03665_c0ms	0	0	0	rxn03665_c0ms	0	0	0
	rxn11809_c0fp	0	0	0	rxn11809_c0fp	0	0	0				rxn11946_c0pc	3.71443e-05	4.12714e-05	4.12714e-06	rxn11946_c0pc	3.70982e-05	4.12202e-05	4.12202e-06				rxn05451_c0lr	0	0	0	rxn05451_c0lr	0	0	0				rxn06060_c0ms	0	0	0	rxn06060_c0ms	0	0	0
	rxn00606_c0fp	-1	1	2	rxn00606_c0fp	-1	1	2				rxn12224_c0pc	3.71443e-05	4.12714e-05	4.12714e-06	rxn12224_c0pc	3.70982e-05	4.12202e-05	4.12202e-06				rxn08935_c0lr	0	0	0	rxn08935_c0lr	0	0	0				rxn06299_c0ms	0	0	0	rxn06299_c0ms	0	0	0
	rxn02182_c0fp	0	0	0	rxn02182_c0fp	0	0	0				rxn04139_c0pc	3.71443e-05	4.12714e-05	4.12714e-06	rxn04139_c0pc	3.70982e-05	4.12202e-05	4.12202e-06				rxn00548_c0lr	0	1	1	rxn00548_c0lr	0	1	1				rxn12147_c0ms	0	0	0	rxn12147_c0ms	0	0	0
	rxn01046_c0fp	0	0	0	rxn01046_c0fp	0	0	0				rxn00137_c0pc	3.71443e-05	4.12714e-05	4.12714e-06	rxn00137_c0pc	3.70982e-05	4.12202e-05	4.12202e-06				rxn02795_c0lr	0	0	0	rxn02795_c0lr	0	0	0				rxn03512_c0ms	0	0	0	rxn03512_c0ms	0	0	0
	rxn08847_c0fp	0	0	0	rxn08847_c0fp	0	0	0				rxn03397_c0pc	3.71443e-05	4.12714e-05	4.12714e-06	rxn03397_c0pc	3.70982e-05	4.12202e-05	4.12202e-06				rxn07876_c0lr	0	0	0	rxn07876_c0lr	0	0	0				rxn11938_c0ms	0	0	0	rxn11938_c0ms	0	0	0
	rxn05608_c0fp	0	0	0	rxn05608_c0fp	0	0	0				rxn00966_c0pc	3.71443e-05	4.12714e-05	4.12714e-06	rxn00966_c0pc	3.70982e-05	4.12202e-05	4.12202e-06				rxn12191_c0lr	-1	1	2	rxn12191_c0lr	-1	1	2				rxn07720_c0ms	0	0	0	rxn07720_c0ms	0	0	0
	rxn00670_c0fp	0	0	0	rxn00670_c0fp	0	0	0				rxn12225_c0pc	1.85721e-05	2.06357e-05	2.06357e-06	rxn12225_c0pc	1.85491e-05	2.06101e-05	2.06101e-06				rxn09200_c0lr	0	0	0	rxn09200_c0lr	0	0	0				rxn05223_c0ms	0	0	0	rxn05223_c0ms	0	0	0
	rxn02457_c0fp	0	0	0	rxn02457_c0fp	0	0	0				rxn00056_c0pc	9.28607e-06	1.03179e-05	1.03179e-06	rxn00056_c0pc	9.27454e-06	1.0305e-05	1.0305e-06				rxn00184_c0lr	-1	1	2	rxn00184_c0lr	-1	1	2				rxn03020_c0ms	0	0	0	rxn03020_c0ms	0	0	0
	rxn00863_c0fp	0	1	1	rxn00863_c0fp	0	1	1				rxn00818_c0pc	0	1.35e-16	1.35e-16	rxn00818_c0pc	0	0	0				rxn08851_c0lr	0	0	0	rxn08851_c0lr	0	0	0				rxn05344_c0ms	0	0	0	rxn05344_c0ms	0	0	0
	rxn09113_c0fp	0	0	0	rxn09113_c0fp	0	0	0				rxn02596_c0pc	-1.35e-16	0	1.35e-16	rxn02596_c0pc	0	0	0				rxn09102_c0lr	0	0	0	rxn09102_c0lr	0	0	0				rxn01521_c0ms	0	0	0	rxn01521_c0ms	0	0	0
	rxn10184_c0fp	0	0	0	rxn10184_c0fp	0	0	0				rxn05318_c0pc	0	0	0	rxn05318_c0pc	0	0	0				rxn02228_c0lr	0	0	0	rxn02228_c0lr	0	0	0				rxn12636_c0ms	0	0	0	rxn12636_c0ms	0	0	0
	rxn14090_c0fp	0	0	0	rxn14090_c0fp	0	0	0				rxn11567_c0pc	0	0	0	rxn11567_c0pc	0	0	0				rxn00575_c0lr	0	0	0	rxn00575_c0lr	0	0	0				rxn11759_c0ms	0	0	0	rxn11759_c0ms	0	0	0
	rxn01607_c0fp	0	0	0	rxn01607_c0fp	0	0	0				rxn05250_c0pc	0	0	0	rxn05250_c0pc	0	0	0				rxn05460_c0lr	0	0	0	rxn05460_c0lr	0	0	0				rxn01649_c0ms	0	0	0	rxn01649_c0ms	0	0	0
	rxn12845_c0fp	0	0	0	rxn12845_c0fp	0	0	0				rxn00642_c0pc	0	0	0	rxn00642_c0pc	0	0	0				rxn04132_c0lr	0	0	0	rxn04132_c0lr	0	0	0				rxn03839_c0ms	0	0	0	rxn03839_c0ms	0	0	0
	rxn08820_c0fp	0	0	0	rxn08820_c0fp	0	0	0				rxn00973_c0pc	-1	1	2	rxn00973_c0pc	-1	1	2				rxn08813_c0lr	0	0	0	rxn08813_c0lr	0	0	0				rxn03873_c0ms	0	0	0	rxn03873_c0ms	0	0	0
	rxn05347_c0fp	0	0	0	rxn05347_c0fp	0	0	0				rxn04271_c0pc	0	0	0	rxn04271_c0pc	0	0	0				rxn08793_c0lr	0	0	0	rxn08793_c0lr	0	0	0				rxn04453_c0ms	0	0	0	rxn04453_c0ms	0	0	0
	rxn00145_c0fp	0	0	0	rxn00145_c0fp	0	0	0				rxn00557_c0pc	-1	1	2	rxn00557_c0pc	-1	1	2				rxn01476_c0lr	0	1	1	rxn01476_c0lr	0	1	1				rxn03409_c0ms	0	0	0	rxn03409_c0ms	0	0	0
	rxn08126_c0fp	0	0	0	rxn08126_c0fp	0	0	0				rxn10231_c0pc	0	0	0	rxn10231_c0pc	0	0	0				rxn02576_c0lr	0	0	0	rxn02576_c0lr	0	0	0				rxn07885_c0ms	0	0	0	rxn07885_c0ms	0	0	0
	rxn14112_c0fp	0	0	0	rxn14112_c0fp	0	0	0				rxn10270_c0pc	0	0	0	rxn10270_c0pc	0	0	0				rxn01600_c0lr	0	0	0	rxn01600_c0lr	0	0	0				rxn07672_c0ms	0	0	0	rxn07672_c0ms	0	0	0
	rxn03407_c0fp	0	0	0	rxn03407_c0fp	0	0	0				rxn12637_c0pc	0	0	0	rxn12637_c0pc	0	0	0				rxn05455_c0lr	0	0	0	rxn05455_c0lr	0	0	0				rxn04133_c0ms	0	0	0	rxn04133_c0ms	0	0	0
	rxn02527_c0fp	0	0	0	rxn02527_c0fp	0	0	0				rxn13971_c0pc	0	0	0	rxn13971_c0pc	0	0	0				rxn03063_c0lr	0	0	0	rxn03063_c0lr	0	0	0				rxn05155_c0ms	0	0	0	rxn05155_c0ms	0	0	0
	rxn04736_c0fp	0	0	0	rxn04736_c0fp	0	0	0				rxn01219_c0pc	0	0	0	rxn01219_c0pc	0	0	0				rxn10257_c0lr	0	0	0	rxn10257_c0lr	0	0	0				rxn00138_c0ms	0	0	0	rxn00138_c0ms	0	0	0
	rxn03481_c0fp	0	1	1	rxn03481_c0fp	0	1	1				rxn00211_c0pc	0	0	0	rxn00211_c0pc	0	0	0				rxn06394_c0lr	0	0	0	rxn06394_c0lr	0	0	0				rxn00231_c0ms	0	0	0	rxn00231_c0ms	0	0	0
	rxn00611_c0fp	-1	1	2	rxn00611_c0fp	-1	1	2				rxn01210_c0pc	0	0	0	rxn01210_c0pc	0	0	0				rxn03933_c0lr	0	0	0	rxn03933_c0lr	0	0	0				rxn03079_c0ms	0	0	0	rxn03079_c0ms	0	0	0
	rxn05919_c0fp	0	0	0	rxn05919_c0fp	0	0	0				rxn01218_c0pc	0	0	0	rxn01218_c0pc	0	0	0				rxn04780_c0lr	0	0	0	rxn04780_c0lr	0	0	0				rxn09207_c0ms	0	0	0	rxn09207_c0ms	0	0	0
	rxn05871_c0fp	0	0	0	rxn05871_c0fp	0	0	0				rxn01199_c0pc	-0.05	0.05	0.1	rxn01199_c0pc	-0.05	0.05	0.1				rxn00414_c0lr	0	0.0005	0.0005	rxn00414_c0lr	0	0.0005	0.0005				rxn00302_c0ms	0	0	0	rxn00302_c0ms	0	0	0
	rxn12640_c0fp	0	0	0	rxn12640_c0fp	0	0	0				rxn00545_c0pc	-1	1	2	rxn00545_c0pc	-1	1	2				rxn09110_c0lr	0	0	0	rxn09110_c0lr	0	0	0				rxn02222_c0ms	0	0	0	rxn02222_c0ms	0	0	0
	rxn09450_c0fp	0	0	0	rxn09450_c0fp	0	0	0				rxn00771_c0pc	0	0	0	rxn00771_c0pc	0	0	0				rxn05349_c0lr	0	0	0	rxn05349_c0lr	0	0	0				rxn06526_c0ms	0	0	0	rxn06526_c0ms	0	0	0
	rxn00412_c0fp	0	1	1	rxn00412_c0fp	0	1	1				rxn02316_c0pc	-1	1	2	rxn02316_c0pc	-1	1	2				rxn00303_c0lr	0	0	0	rxn00303_c0lr	0	0	0				rxn01329_c0ms	0	0	0	rxn01329_c0ms	0	0	0
	rxn02339_c0fp	0	0	0	rxn02339_c0fp	0	0	0				rxn10344_c0pc	0	0	0	rxn10344_c0pc	0	0	0				rxn01977_c0lr	-1	1	2	rxn01977_c0lr	-1	1	2				rxn00542_c0ms	0	0	0	rxn00542_c0ms	0	0	0
	rxn02737_c0fp	0	0	0	rxn02737_c0fp	0	0	0				rxn04082_c0pc	0	0	0	rxn04082_c0pc	0	0	0				rxn01073_c0lr	0	0	0	rxn01073_c0lr	0	0	0				rxn02480_c0ms	0	0	0	rxn02480_c0ms	0	0	0
	rxn04604_c0fp	0	0	0	rxn04604_c0fp	0	0	0				rxn02796_c0pc	0	0	0	rxn02796_c0pc	0	0	0				rxn02405_c0lr	0	0	0	rxn02405_c0lr	0	0	0				rxn02862_c0ms	0	0	0	rxn02862_c0ms	0	0	0
	rxn03816_c0fp	0	0	0	rxn03816_c0fp	0	0	0				rxn10225_c0pc	0	0	0	rxn10225_c0pc	0	0	0				rxn10323_c0lr	0	0	0	rxn10323_c0lr	0	0	0				rxn06591_c0ms	0	0	0	rxn06591_c0ms	0	0	0
	rxn08846_c0fp	0	0	0	rxn08846_c0fp	0	0	0				rxn01486_c0pc	0	0	0	rxn01486_c0pc	0	0	0				rxn05108_c0lr	0	0	0	rxn05108_c0lr	0	0	0				rxn14293_c0ms	0	0	0	rxn14293_c0ms	0	0	0
	rxn12633_c0fp	0	0	0	rxn12633_c0fp	0	0	0				rxn02090_c0pc	0	0	0	rxn02090_c0pc	0	0	0				rxn00365_c0lr	-1	1	2	rxn00365_c0lr	-1	1	2				rxn03246_c0ms	0	0	0	rxn03246_c0ms	0	0	0
	rxn00552_c0fp	0	1	1	rxn00552_c0fp	0	1	1				rxn00816_c0pc	0	0	0	rxn00816_c0pc	0	0	0				rxn08783_c0lr	0	0	0	rxn08783_c0lr	0	0	0				rxn12645_c0ms	0	0	0	rxn12645_c0ms	0	0	0
	rxn01639_c0fp	0	0	0	rxn01639_c0fp	0	0	0				rxn01021_c0pc	0	0	0	rxn01021_c0pc	0	0	0				rxn00358_c0lr	0	0	0	rxn00358_c0lr	0	0	0				rxn09448_c0ms	0	0	0	rxn09448_c0ms	0	0	0
	rxn05409_c0fp	0	0	0	rxn05409_c0fp	0	0	0				rxn10228_c0pc	0	0	0	rxn10228_c0pc	0	0	0				rxn02321_c0lr	0	0	0	rxn02321_c0lr	0	0	0				rxn09208_c0ms	0	0	0	rxn09208_c0ms	0	0	0
	rxn01857_c0fp	0	0	0	rxn01857_c0fp	0	0	0				rxn05814_c0pc	0	0	0	rxn05814_c0pc	0	0	0				rxn03378_c0lr	0	0	0	rxn03378_c0lr	0	0	0				rxn00055_c0ms	0	0	0	rxn00055_c0ms	0	0	0
	rxn00735_c0fp	0	0	0	rxn00735_c0fp	0	0	0				rxn00539_c0pc	0	0	0	rxn00539_c0pc	0	0	0				rxn00105_c0lr	0	0	0	rxn00105_c0lr	0	0	0				rxn05736_c0ms	0	0	0	rxn05736_c0ms	0	0	0
	rxn00215_c0fp	0	0	0	rxn00215_c0fp	0	0	0				rxn09685_c0pc	0	0	0	rxn09685_c0pc	0	0	0				rxn03446_c0lr	0	0	0	rxn03446_c0lr	0	0	0				rxn01834_c0ms	0	0	0	rxn01834_c0ms	0	0	0
	rxn00775_c0fp	0	0	0	rxn00775_c0fp	0	0	0				rxn01331_c0pc	0	0	0	rxn01331_c0pc	0	0	0				rxn08933_c0lr	0	0	0	rxn08933_c0lr	0	0	0				rxn00839_c0ms	0	0	0	rxn00839_c0ms	0	0	0
	rxn02680_c0fp	0	0	0	rxn02680_c0fp	0	0	0				rxn06297_c0pc	0	0	0	rxn06297_c0pc	0	0	0				rxn05060_c0lr	0	0	0	rxn05060_c0lr	0	0	0				rxn03916_c0ms	0	0	0	rxn03916_c0ms	0	0	0
	rxn00547_c0fp	-1	1	2	rxn00547_c0fp	-1	1	2				rxn11268_c0pc	0	0	0	rxn11268_c0pc	0	0	0				rxn00223_c0lr	-1	1	2	rxn00223_c0lr	-1	1	2				rxn03919_c0ms	0	0	0	rxn03919_c0ms	0	0	0
	rxn14229_c0fp	0	0	0	rxn14229_c0fp	0	0	0				rxn05459_c0pc	0	0	0	rxn05459_c0pc	0	0	0				rxn00368_c0lr	-1	1	2	rxn00368_c0lr	-1	1	2				rxn08712_c0ms	0	0	0	rxn08712_c0ms	0	0	0
	rxn05610_c0fp	-1	1	2	rxn05610_c0fp	-1	1	2				rxn05453_c0pc	0	0	0	rxn05453_c0pc	0	0	0				rxn03273_c0lr	0	0	0	rxn03273_c0lr	0	0	0				rxn08434_c0ms	0	0	0	rxn08434_c0ms	0	0	0
	rxn03366_c0fp	-1	1	2	rxn03366_c0fp	-1	1	2				rxn01604_c0pc	0	0	0	rxn01604_c0pc	0	0	0				rxn01537_c0lr	0	0	0	rxn01537_c0lr	0	0	0				rxn06865_c0ms	0	0	0	rxn06865_c0ms	0	0	0
	rxn02421_c0fp	0	0	0	rxn02421_c0fp	0	0	0				rxn12846_c0pc	0	0	0	rxn12846_c0pc	0	0	0				rxn08936_c0lr	0	0	0	rxn08936_c0lr	0	0	0				rxn03511_c0ms	0	0	0	rxn03511_c0ms	0	0	0
	rxn08803_c0fp	0	0	0	rxn08803_c0fp	0	0	0				rxn08308_c0pc	0	0	0	rxn08308_c0pc	0	0	0				rxn03047_c0lr	0	0	0	rxn03047_c0lr	0	0	0				rxn02405_c0ms	0	0	0	rxn02405_c0ms	0	0	0
	rxn07879_c0fp	0	0	0	rxn07879_c0fp	0	0	0				rxn08127_c0pc	0	0	0	rxn08127_c0pc	0	0	0				rxn00559_c0lr	-1	1	2	rxn00559_c0lr	-1	1	2				rxn08713_c0ms	0	0	0	rxn08713_c0ms	0	0	0
	rxn08025_c0fp	-1	-1.14e-16	1	rxn08025_c0fp	-1	0	1				rxn05516_c0pc	0	0	0	rxn05516_c0pc	0	0	0				rxn08848_c0lr	0	0	0	rxn08848_c0lr	0	0	0				rxn02303_c0ms	0	0	0	rxn02303_c0ms	0	0	0
	rxn00189_c0fp	0	1	1	rxn00189_c0fp	0	1	1				rxn05733_c0pc	0	0	0	rxn05733_c0pc	0	0	0				rxn08840_c0lr	0	0	0	rxn08840_c0lr	0	0	0				rxn01987_c0ms	0	0	0	rxn01987_c0ms	0	0	0
	rxn00543_c0fp	0	0	0	rxn00543_c0fp	0	0	0				rxn09206_c0pc	0	0	0	rxn09206_c0pc	0	0	0				rxn03907_c0lr	0	0	0	rxn03907_c0lr	0	0	0				rxn12649_c0ms	0	0	0	rxn12649_c0ms	0	0	0
	rxn00428_c0fp	0	0	0	rxn00428_c0fp	0	0	0				rxn09209_c0pc	0	0	0	rxn09209_c0pc	0	0	0				rxn01987_c0lr	0	0	0	rxn01987_c0lr	0	0	0				rxn08709_c0ms	0	0	0	rxn08709_c0ms	0	0	0
	rxn09992_c0fp	0	0	0	rxn09992_c0fp	0	0	0				rxn02961_c0pc	0	0	0	rxn02961_c0pc	0	0	0				rxn09310_c0lr	0	0	0	rxn09310_c0lr	0	0	0				rxn10822_c0ms	0	0	0	rxn10822_c0ms	0	0	0
	rxn10340_c0fp	0	0	0	rxn10340_c0fp	0	0	0				rxn02400_c0pc	0	0	0	rxn02400_c0pc	0	0	0				rxn00459_c0lr	-1	1	2	rxn00459_c0lr	-1	1	2				rxn05549_c0ms	0	0	0	rxn05549_c0ms	0	0	0
	rxn06205_c0fp	0	0	0	rxn06205_c0fp	0	0	0				rxn00641_c0pc	0	0	0	rxn00641_c0pc	0	0	0				rxn12851_c0lr	0	0	0	rxn12851_c0lr	0	0	0				rxn08583_c0ms	0	0	0	rxn08583_c0ms	0	0	0
	rxn04045_c0fp	0	0	0	rxn04045_c0fp	0	0	0				rxn01287_c0pc	0	0	0	rxn01287_c0pc	0	0	0				rxn08806_c0lr	0	0	0	rxn08806_c0lr	0	0	0				rxn03439_c0ms	0	0	0	rxn03439_c0ms	0	0	0
	rxn05451_c0fp	0	0	0	rxn05451_c0fp	0	0	0				rxn00242_c0pc	0	0	0	rxn00242_c0pc	0	0	0				rxn10234_c0lr	0	0	0	rxn10234_c0lr	0	0	0				rxn05546_c0ms	0	0	0	rxn05546_c0ms	0	0	0
	rxn02804_c0fp	0	0	0	rxn02804_c0fp	0	0	0				rxn12641_c0pc	0	0	0	rxn12641_c0pc	0	0	0				rxn06197_c0lr	0	0	0	rxn06197_c0lr	0	0	0				rxn05544_c0ms	0	0	0	rxn05544_c0ms	0	0	0
	rxn02795_c0fp	0	0	0	rxn02795_c0fp	0	0	0				rxn01635_c0pc	0	0	0	rxn01635_c0pc	0	0	0				rxn01143_c0lr	0	0	0	rxn01143_c0lr	0	0	0				rxn06848_c0ms	0	0	0	rxn06848_c0ms	0	0	0
	rxn07876_c0fp	0	0	0	rxn07876_c0fp	0	0	0				rxn03887_c0pc	0	0	0	rxn03887_c0pc	0	0	0				rxn00260_c0lr	-1	1	2	rxn00260_c0lr	-1	1	2				rxn03182_c0ms	0	0	0	rxn03182_c0ms	0	0	0
	rxn12191_c0fp	-1	1	2	rxn12191_c0fp	-1	1	2				rxn14372_c0pc	0	0	0	rxn14372_c0pc	0	0	0				rxn04757_c0lr	0	0	0	rxn04757_c0lr	0	0	0				rxn09468_c0ms	0	0	0	rxn09468_c0ms	0	0	0
	rxn08851_c0fp	0	0	0	rxn08851_c0fp	0	0	0				rxn05350_c0pc	0	0	0	rxn05350_c0pc	0	0	0				rxn07454_c0lr	0	0	0	rxn07454_c0lr	0	0	0				rxn05168_c0ms	0.0002	0.0002	0	rxn05168_c0ms	0.0002	0.0002	0
	rxn02228_c0fp	0	0	0	rxn02228_c0fp	0	0	0				rxn09198_c0pc	0	0	0	rxn09198_c0pc	0	0	0				rxn05613_c0lr	0	0	0	rxn05613_c0lr	0	0	0				rxn00224_c0ms	0	0	0	rxn00224_c0ms	0	0	0
	rxn01754_c0fp	0	0	0	rxn01754_c0fp	0	0	0				rxn01102_c0pc	-1	1	2	rxn01102_c0pc	-1	1	2				rxn00817_c0lr	0	0	0	rxn00817_c0lr	0	0	0				rxn05679_c0ms	0	0	0	rxn05679_c0ms	0	0	0
	rxn05170_c0fp	0	0	0	rxn05170_c0fp	0	0	0				rxn01223_c0pc	0	0	0	rxn01223_c0pc	0	0	0				rxn00181_c0lr	0	0	0	rxn00181_c0lr	0	0	0				rxn03181_c0ms	0	0	0	rxn03181_c0ms	0	0	0
	rxn01390_c0fp	0	0	0	rxn01390_c0fp	0	0	0				rxn02842_c0pc	0	0	0	rxn02842_c0pc	0	0	0				rxn03136_c0lr	0	0.0005	0.0005	rxn03136_c0lr	0	0.0005	0.0005				rxn10030_c0ms	0	0	0	rxn10030_c0ms	0	0	0
	rxn05460_c0fp	0	0	0	rxn05460_c0fp	0	0	0				rxn09264_c0pc	0	0	0	rxn09264_c0pc	0	0	0				rxn00222_c0lr	0	0	0	rxn00222_c0lr	0	0	0				rxn06723_c0ms	0	0	0	rxn06723_c0ms	0	0	0
	rxn02614_c0fp	0	0	0	rxn02614_c0fp	0	0	0				rxn05319_c0pc	-0.003	0.003	0.006	rxn05319_c0pc	-0.003	0.003	0.006				rxn10229_c0lr	0	0	0	rxn10229_c0lr	0	0	0				rxn13399_c0ms	0	0	0	rxn13399_c0ms	0	0	0
	rxn03108_c0fp	0	0	0	rxn03108_c0fp	0	0	0				rxn09265_c0pc	0	0	0	rxn09265_c0pc	0	0	0				rxn00621_c0lr	0	0	0	rxn00621_c0lr	0	0	0				rxn05175_c0ms	0	0	0	rxn05175_c0ms	0	0	0
	rxn04132_c0fp	0	0	0	rxn04132_c0fp	0	0	0				rxn05408_c0pc	0	0	0	rxn05408_c0pc	0	0	0				rxn00818_c0lr	0	0	0	rxn00818_c0lr	0	0	0				rxn08708_c0ms	0	0	0	rxn08708_c0ms	0	0	0
	rxn08813_c0fp	0	0	0	rxn08813_c0fp	0	0	0				rxn00292_c0pc	0	0	0	rxn00292_c0pc	0	0	0				rxn09101_c0lr	0	0	0	rxn09101_c0lr	0	0	0				rxn03917_c0ms	0	0	0	rxn03917_c0ms	0	0	0
	rxn00124_c0fp	0	0	0	rxn00124_c0fp	0	0	0				rxn02264_c0pc	0	0	0	rxn02264_c0pc	0	0	0				rxn02937_c0lr	0	0.0005	0.0005	rxn02937_c0lr	0	0.0005	0.0005				rxn04147_c0ms	0	0	0	rxn04147_c0ms	0	0	0
	rxn00947_c0fp	0	0	0	rxn00947_c0fp	0	0	0				rxn09202_c0pc	0	0	0	rxn09202_c0pc	0	0	0				rxn08810_c0lr	0	0	0	rxn08810_c0lr	0	0	0				rxn08620_c0ms	0	0	0	rxn08620_c0ms	0	0	0
	rxn03666_c0fp	0	0	0	rxn03666_c0fp	0	0	0				rxn02687_c0pc	0	0	0	rxn02687_c0pc	0	0	0				rxn03467_c0lr	-1	1	2	rxn03467_c0lr	-1	1	2				rxn12617_c0ms	0	0	0	rxn12617_c0ms	0	0	0
	rxn00988_c0fp	0	0	0	rxn00988_c0fp	0	0	0				rxn03903_c0pc	0	0	0	rxn03903_c0pc	0	0	0				rxn01652_c0lr	0	1	1	rxn01652_c0lr	0	1	1				rxn05536_c0ms	0	0	0	rxn05536_c0ms	0	0	0
	rxn05455_c0fp	0	0	0	rxn05455_c0fp	0	0	0				rxn00097_c0pc	-1	1	2	rxn00097_c0pc	-1	1	2				rxn10343_c0lr	0	0	0	rxn10343_c0lr	0	0	0				rxn01265_c0ms	0	0	0	rxn01265_c0ms	0	0	0
	rxn01506_c0fp	0	0	0	rxn01506_c0fp	0	0	0				rxn01217_c0pc	0	0	0	rxn01217_c0pc	0	0	0				rxn05544_c0lr	0	0	0	rxn05544_c0lr	0	0	0				rxn12849_c0ms	0	0	0	rxn12849_c0ms	0	0	0
	rxn06394_c0fp	0	0	0	rxn06394_c0fp	0	0	0				rxn05116_c0pc	0	1	1	rxn05116_c0pc	0	1	1				rxn01115_c0lr	0	1	1	rxn01115_c0lr	0	1	1				rxn03150_c0ms	0	0	0	rxn03150_c0ms	0	0	0
	rxn00151_c0fp	-1	1	2	rxn00151_c0fp	-1	1	2				rxn00655_c0pc	0	0	0	rxn00655_c0pc	0	0	0				rxn08818_c0lr	0	0	0	rxn08818_c0lr	0	0	0				rxn05158_c0ms	0	0	0	rxn05158_c0ms	0	0	0
	rxn03933_c0fp	0	0	0	rxn03933_c0fp	0	0	0				rxn02315_c0pc	-1	1	2	rxn02315_c0pc	-1	1	2				rxn10267_c0lr	0	0	0	rxn10267_c0lr	0	0	0				rxn03159_c0ms	0	0	0	rxn03159_c0ms	0	0	0
	rxn04780_c0fp	0	0	0	rxn04780_c0fp	0	0	0				rxn00556_c0pc	-1	1	2	rxn00556_c0pc	-1	1	2				rxn08312_c0lr	0	0	0	rxn08312_c0lr	0	0	0				rxn13360_c0ms	0	0	0	rxn13360_c0ms	0	0	0
	rxn09110_c0fp	0	0	0	rxn09110_c0fp	0	0	0				rxn10230_c0pc	0	0	0	rxn10230_c0pc	0	0	0				rxn01396_c0lr	0	0	0	rxn01396_c0lr	0	0	0				rxn05539_c0ms	0	0	0	rxn05539_c0ms	0	0	0
	rxn05349_c0fp	0	0	0	rxn05349_c0fp	0	0	0				rxn05413_c0pc	0	0	0	rxn05413_c0pc	0	0	0				rxn06750_c0lr	0	0	0	rxn06750_c0lr	0	0	0				rxn13781_c0ms	0	0	0	rxn13781_c0ms	0	0	0
	rxn00303_c0fp	0	0	0	rxn00303_c0fp	0	0	0				rxn08521_c0pc	0	0	0	rxn08521_c0pc	0	0	0				rxn09978_c0lr	0	0	0	rxn09978_c0lr	0	0	0				rxn08711_c0ms	0	0	0	rxn08711_c0ms	0	0	0
	rxn01977_c0fp	-1	1	2	rxn01977_c0fp	-1	1	2				rxn00259_c0pc	0	0	0	rxn00259_c0pc	0	0	0				rxn09211_c0lr	0	0	0	rxn09211_c0lr	0	0	0				rxn12851_c0ms	0	0	0	rxn12851_c0ms	0	0	0
	rxn02405_c0fp	0	0	0	rxn02405_c0fp	0	0	0				rxn03951_c0pc	0	1	1	rxn03951_c0pc	0	1	1				rxn01807_c0lr	0	0	0	rxn01807_c0lr	0	0	0				rxn02288_c0ms	0	0	0	rxn02288_c0ms	0	0	0
	rxn00065_c0fp	0	0	0	rxn00065_c0fp	0	0	0				rxn04779_c0pc	0	0	0	rxn04779_c0pc	0	0	0				rxn01299_c0lr	0	0	0	rxn01299_c0lr	0	0	0				rxn12664_c0ms	0	0	0	rxn12664_c0ms	0	0	0
	rxn00365_c0fp	-1	1	2	rxn00365_c0fp	-1	1	2				rxn07875_c0pc	0	0	0	rxn07875_c0pc	0	0	0				rxn01800_c0lr	0	0	0	rxn01800_c0lr	0	0	0				rxn05563_c0ms	0	0	0	rxn05563_c0ms	0	0	0
	rxn00358_c0fp	0	0	0	rxn00358_c0fp	0	0	0				rxn05200_c0pc	0	0	0	rxn05200_c0pc	0	0	0				rxn02107_c0lr	0	0	0	rxn02107_c0lr	0	0	0				rxn08710_c0ms	0	0	0	rxn08710_c0ms	0	0	0
	rxn02321_c0fp	0	0	0	rxn02321_c0fp	0	0	0				rxn03852_c0pc	0	0	0	rxn03852_c0pc	0	0	0				rxn08309_c0lr	0	0	0	rxn08309_c0lr	0	0	0				rxn10145_c0ms	0	0	0	rxn10145_c0ms	0	0	0
	rxn01646_c0fp	0	0	0	rxn01646_c0fp	0	0	0				rxn12638_c0pc	0	0	0	rxn12638_c0pc	0	0	0				rxn00713_c0lr	-1	1	2	rxn00713_c0lr	-1	1	2				rxn12850_c0ms	0	0	0	rxn12850_c0ms	0	0	0
	rxn03378_c0fp	0	0	0	rxn03378_c0fp	0	0	0				rxn05127_c0pc	0	0	0	rxn05127_c0pc	0	0	0				rxn00903_c0lr	0	0	0	rxn00903_c0lr	0	0	0				rxn04413_c0ms	0	0	0	rxn04413_c0ms	0	0	0
	rxn00105_c0fp	0	0	0	rxn00105_c0fp	0	0	0				rxn09105_c0pc	0	0	0	rxn09105_c0pc	0	0	0				rxn00980_c0lr	0	0	0	rxn00980_c0lr	0	0	0				rxn12860_c0ms	0	0	0	rxn12860_c0ms	0	0	0
	rxn03243_c0fp	0	0	0	rxn03243_c0fp	0	0	0				rxn05248_c0pc	0	0	0	rxn05248_c0pc	0	0	0				rxn01216_c0lr	0	0	0	rxn01216_c0lr	0	0	0				rxn02304_c0ms	0	0	0	rxn02304_c0ms	0	0	0
	rxn00607_c0fp	0	0	0	rxn00607_c0fp	0	0	0				rxn05526_c0pc	0	0	0	rxn05526_c0pc	0	0	0				rxn03365_c0lr	-1	1	2	rxn03365_c0lr	-1	1	2				rxn09677_c0ms	0	0	0	rxn09677_c0ms	0	0	0
	rxn03486_c0fp	0	0	0	rxn03486_c0fp	0	0	0				rxn01701_c0pc	0	0	0	rxn01701_c0pc	0	0	0				rxn01127_c0lr	0	0	0	rxn01127_c0lr	0	0	0				rxn05543_c0ms	0	0	0	rxn05543_c0ms	0	0	0
	rxn00223_c0fp	-1	1	2	rxn00223_c0fp	-1	1	2				rxn02159_c0pc	0	1	1	rxn02159_c0pc	0	1	1				rxn05537_c0lr	0	0	0	rxn05537_c0lr	0	0	0				rxn02290_c0ms	0	0	0	rxn02290_c0ms	0	0	0
	rxn03273_c0fp	0	0	0	rxn03273_c0fp	0	0	0				rxn10222_c0pc	0	0	0	rxn10222_c0pc	0	0	0				rxn04908_c0lr	0	0	0	rxn04908_c0lr	0	0	0				rxn03146_c0ms	0	0	0	rxn03146_c0ms	0	0	0
	rxn00328_c0fp	0	0	0	rxn00328_c0fp	0	0	0				rxn02597_c0pc	0	0	0	rxn02597_c0pc	0	0	0				rxn05824_c0lr	0	0	0	rxn05824_c0lr	0	0	0				rxn12663_c0ms	0	0	0	rxn12663_c0ms	0	0	0
	rxn00559_c0fp	-1	1	2	rxn00559_c0fp	-1	1	2				rxn05466_c0pc	-0.006	0.006	0.012	rxn05466_c0pc	-0.006	0.006	0.012				rxn06160_c0lr	0	0	0	rxn06160_c0lr	0	0	0				rxn12008_c0ms	0	0	0	rxn12008_c0ms	0	0	0
	rxn08848_c0fp	0	0	0	rxn08848_c0fp	0	0	0				rxn01292_c0pc	0	0	0	rxn01292_c0pc	0	0	0				rxn05445_c0lr	0	0	0	rxn05445_c0lr	0	0	0				rxn05148_c0ms	0	0	0	rxn05148_c0ms	0	0	0
	rxn08840_c0fp	0	0	0	rxn08840_c0fp	0	0	0				rxn02380_c0pc	-1	1	2	rxn02380_c0pc	-1	1	2				rxn07493_c0lr	0	0	0	rxn07493_c0lr	0	0	0				rxn03130_c0ms	0	0	0	rxn03130_c0ms	0	0	0
	rxn07609_c0fp	0	0	0	rxn07609_c0fp	0	0	0				rxn05417_c0pc	0	0	0	rxn05417_c0pc	0	0	0				rxn05449_c0lr	0	0	0	rxn05449_c0lr	0	0	0				rxn01151_c0ms	0	0	0	rxn01151_c0ms	0	0	0
	rxn01987_c0fp	0	0	0	rxn01987_c0fp	0	0	0				rxn01157_c0pc	0	0	0	rxn01157_c0pc	0	0	0				rxn06870_c0lr	0	0	0	rxn06870_c0lr	0	0	0				rxn09225_c0ms	0	0	0	rxn09225_c0ms	0	0	0
	rxn10334_c0fp	0	0	0	rxn10334_c0fp	0	0	0				rxn01844_c0pc	0	0	0	rxn01844_c0pc	0	0	0				rxn06735_c0lr	0	0	0	rxn06735_c0lr	0	0	0				rxn09696_c0ms	0	0	0	rxn09696_c0ms	0	0	0
	rxn08806_c0fp	0	0	0	rxn08806_c0fp	0	0	0				rxn04781_c0pc	0	0	0	rxn04781_c0pc	0	0	0				rxn02483_c0lr	0	0	0	rxn02483_c0lr	0	0	0				rxn09668_c0ms	0	0	0	rxn09668_c0ms	0	0	0
	rxn05195_c0fp	0	0	0	rxn05195_c0fp	0	0	0				rxn02975_c0pc	0	0	0	rxn02975_c0pc	0	0	0				rxn10191_c0lr	0	0	0	rxn10191_c0lr	0	0	0				rxn03918_c0ms	0	0	0	rxn03918_c0ms	0	0	0
	rxn04238_c0fp	0	0	0	rxn04238_c0fp	0	0	0				rxn06078_c0pc	0	0	0	rxn06078_c0pc	0	0	0				rxn01265_c0lr	0	0	0	rxn01265_c0lr	0	0	0				rxn05267_c0ms	0	0	0	rxn05267_c0ms	0	0	0
	rxn06197_c0fp	0	0	0	rxn06197_c0fp	0	0	0				rxn03848_c0pc	0	0	0	rxn03848_c0pc	0	0	0				rxn01187_c0lr	0	1	1	rxn01187_c0lr	0	1	1				rxn05213_c0ms	0	0	0	rxn05213_c0ms	0	0	0
	rxn01143_c0fp	0	1	1	rxn01143_c0fp	0	1	1				rxn05458_c0pc	0	0	0	rxn05458_c0pc	0	0	0				rxn00704_c0lr	0	0	0	rxn00704_c0lr	0	0	0				rxn13661_c0ms	0	0	0	rxn13661_c0ms	0	0	0
	rxn04757_c0fp	0	0	0	rxn04757_c0fp	0	0	0				rxn05450_c0pc	0	0	0	rxn05450_c0pc	0	0	0				rxn00773_c0lr	0	1	1	rxn00773_c0lr	0	1	1				rxn03537_c0ms	0	0	0	rxn03537_c0ms	0	0	0
	rxn10120_c0fp	0	0	0	rxn10120_c0fp	0	0	0				rxn12847_c0pc	0	0	0	rxn12847_c0pc	0	0	0				rxn01671_c0lr	0	0	0	rxn01671_c0lr	0	0	0				rxn08954_c0ms	0	0	0	rxn08954_c0ms	0	0	0
	rxn07454_c0fp	0	0	0	rxn07454_c0fp	0	0	0				rxn09320_c0pc	0	0	0	rxn09320_c0pc	0	0	0				rxn12642_c0lr	0	0	0	rxn12642_c0lr	0	0	0				rxn06729_c0ms	0	0	0	rxn06729_c0ms	0	0	0
	rxn05613_c0fp	0	0	0	rxn05613_c0fp	0	0	0				rxn02821_c0pc	0	0	0	rxn02821_c0pc	0	0	0				rxn07673_c0lr	0	0	0	rxn07673_c0lr	0	0	0				rxn05255_c0ms	0	0	0	rxn05255_c0ms	0	0	0
	rxn00817_c0fp	0	0	0	rxn00817_c0fp	0	0	0				rxn04068_c0pc	0	0	0	rxn04068_c0pc	0	0	0				rxn01530_c0lr	0	0	0	rxn01530_c0lr	0	0	0				rxn00086_c0ms	0	0	0	rxn00086_c0ms	0	0	0
	rxn00181_c0fp	0	0	0	rxn00181_c0fp	0	0	0				rxn04457_c0pc	0	0	0	rxn04457_c0pc	0	0	0				rxn03909_c0lr	0	0	0	rxn03909_c0lr	0	0	0				rxn00288_c0ms	0	0	0	rxn00288_c0ms	0	0	0
	rxn05247_c0fp	0	0	0	rxn05247_c0fp	0	0	0				rxn00295_c0pc	0	0	0	rxn00295_c0pc	0	0	0				rxn00355_c0lr	0	0	0	rxn00355_c0lr	0	0	0				rxn05012_c0ms	0	0	0	rxn05012_c0ms	0	0	0
	rxn00858_c0fp	0	0	0	rxn00858_c0fp	0	0	0				rxn00707_c0pc	-1	1	2	rxn00707_c0pc	-1	1	2				rxn03084_c0lr	0	0.0005	0.0005	rxn03084_c0lr	0	0.0005	0.0005				rxn06023_c0ms	0	0	0	rxn06023_c0ms	0	0	0
	rxn00222_c0fp	0	0	0	rxn00222_c0fp	0	0	0				rxn00369_c0pc	-1	1	2	rxn00369_c0pc	-1	1	2				rxn06600_c0lr	0	0	0	rxn06600_c0lr	0	0	0				rxn05323_c0ms	0	0	0	rxn05323_c0ms	0	0	0
	rxn00818_c0fp	0	0	0	rxn00818_c0fp	0	0	0				rxn06937_c0pc	0	0	0	rxn06937_c0pc	0	0	0				rxn00216_c0lr	0	1	1	rxn00216_c0lr	0	1	1				rxn05336_c0ms	0	0	0	rxn05336_c0ms	0	0	0
	rxn08810_c0fp	0	0	0	rxn08810_c0fp	0	0	0				rxn03095_c0pc	0	0	0	rxn03095_c0pc	0	0	0				rxn06728_c0lr	0	0	0	rxn06728_c0lr	0	0	0				rxn05332_c0ms	0	0	0	rxn05332_c0ms	0	0	0
	rxn03467_c0fp	-1	1	2	rxn03467_c0fp	-1	1	2				rxn03762_c0pc	0	0	0	rxn03762_c0pc	0	0	0				rxn02005_c0lr	-1	1	2	rxn02005_c0lr	-1	1	2				rxn05458_c0ms	0	0	0	rxn05458_c0ms	0	0	0
	rxn01652_c0fp	0	1	1	rxn01652_c0fp	0	1	1				rxn00609_c0pc	0	0	0	rxn00609_c0pc	0	0	0				rxn08808_c0lr	0	0	0	rxn08808_c0lr	0	0	0				rxn14126_c0ms	0	0	0	rxn14126_c0ms	0	0	0
	rxn01615_c0fp	0	0	0	rxn01615_c0fp	0	0	0				rxn12646_c0pc	0	0	0	rxn12646_c0pc	0	0	0				rxn00558_c0lr	-1	1	2	rxn00558_c0lr	-1	1	2				rxn09180_c0ms	0	-1.9e-54	-1.9e-54	rxn09180_c0ms	0	0	0
	rxn10343_c0fp	0	0	0	rxn10343_c0fp	0	0	0				rxn05256_c0pc	0	0	0	rxn05256_c0pc	0	0	0				rxn12635_c0lr	0	0	0	rxn12635_c0lr	0	0	0				rxn00610_c0ms	2.24e-23	0	-2.24e-23	rxn00610_c0ms	0	0	0
	rxn08818_c0fp	0	0	0	rxn08818_c0fp	0	0	0				rxn05448_c0pc	0	0	0	rxn05448_c0pc	0	0	0				rxn04726_c0lr	0	0	0	rxn04726_c0lr	0	0	0				rxn10196_c0ms	0	0	0	rxn10196_c0ms	-8.7e-22	0	8.7e-22
	rxn08312_c0fp	0	0	0	rxn08312_c0fp	0	0	0				rxn05446_c0pc	0	0	0	rxn05446_c0pc	0	0	0				rxn05328_c0lr	0	0	0	rxn05328_c0lr	0	0	0				rxn03085_c0ms	2.36e-19	0	-2.36e-19	rxn03085_c0ms	0	0	0
	rxn01396_c0fp	0	0	0	rxn01396_c0fp	0	0	0				rxn05317_c0pc	0	0	0	rxn05317_c0pc	0	0	0				rxn01851_c0lr	0	0	0	rxn01851_c0lr	0	0	0				rxn09016_c0ms	9.04e-17	0	-9.04e-17	rxn09016_c0ms	-9.42e-17	0	9.42e-17
	rxn00161_c0fp	0	0	0	rxn00161_c0fp	0	0	0				rxn00020_c0pc	0	0	0	rxn00020_c0pc	0	0	0				rxn11834_c0lr	0	0	0	rxn11834_c0lr	0	0	0				rxn13648_c0ms	6.88e-09	7.63e-09	7.5e-10	rxn13648_c0ms	1.28115e-07	1.4235e-07	1.4235e-08
	rxn06750_c0fp	0	0	0	rxn06750_c0fp	0	0	0				rxn03884_c0pc	0	0	0	rxn03884_c0pc	0	0	0				rxn05323_c0lr	0	0	0	rxn05323_c0lr	0	0	0				rxn12225_c0ms	1.03e-08	1.15e-08	1.2e-09	rxn12225_c0ms	1.92172e-07	2.13525e-07	2.1353e-08
	rxn09978_c0fp	0	0	0	rxn09978_c0fp	0	0	0				rxn03536_c0pc	-1	1	2	rxn03536_c0pc	-1	1	2				rxn03002_c0lr	0	0	0	rxn03002_c0lr	0	0	0				rxn00056_c0ms	1.03e-08	1.15e-08	1.2e-09	rxn00056_c0ms	1.92172e-07	2.13525e-07	2.1353e-08
	rxn01807_c0fp	0	0	0	rxn01807_c0fp	0	0	0				rxn02009_c0pc	0	0	0	rxn02009_c0pc	0	0	0				rxn00314_c0lr	0	0	0	rxn00314_c0lr	0	0	0				rxn02175_c0ms	2.06e-08	2.29e-08	2.3e-09	rxn02175_c0ms	3.84344e-07	4.27049e-07	4.2705e-08
	rxn02107_c0fp	0	0	0	rxn02107_c0fp	0	0	0				rxn03282_c0pc	0	0	0	rxn03282_c0pc	0	0	0				rxn14138_c0lr	0	0	0	rxn14138_c0lr	0	0	0				rxn11946_c0ms	2.06e-08	2.29e-08	2.3e-09	rxn11946_c0ms	3.84344e-07	4.27049e-07	4.2705e-08
	rxn08309_c0fp	0	0	0	rxn08309_c0fp	0	0	0				rxn10237_c0pc	0	0	0	rxn10237_c0pc	0	0	0				rxn05538_c0lr	0	0	0	rxn05538_c0lr	0	0	0				rxn06022_c0ms	2.06e-08	2.29e-08	2.3e-09	rxn06022_c0ms	3.84344e-07	4.27049e-07	4.2705e-08
	rxn00676_c0fp	0	0	0	rxn00676_c0fp	0	0	0				rxn01044_c0pc	-0.05	0.05	0.1	rxn01044_c0pc	-0.05	0.05	0.1				rxn08805_c0lr	0	0	0	rxn08805_c0lr	0	0	0				rxn00392_c0ms	2.06e-08	2.29e-08	2.3e-09	rxn00392_c0ms	3.84344e-07	4.27049e-07	4.2705e-08
	rxn00713_c0fp	-1	1	2	rxn00713_c0fp	-1	1	2				rxn12644_c0pc	0	0	0	rxn12644_c0pc	0	0	0				rxn02391_c0lr	0	0	0	rxn02391_c0lr	0	0	0				rxn05150_c0ms	2.06e-08	2.29e-08	2.3e-09	rxn05150_c0ms	3.84344e-07	4.27049e-07	4.2705e-08
	rxn00980_c0fp	0	0	0	rxn00980_c0fp	0	0	0				rxn04723_c0pc	0	0	0	rxn04723_c0pc	0	0	0				rxn05126_c0lr	0	0	0	rxn05126_c0lr	0	0	0				rxn12666_c0ms	2.06e-08	2.29e-08	2.3e-09	rxn12666_c0ms	3.84344e-07	4.27049e-07	4.2705e-08
	rxn01648_c0fp	0	0	0	rxn01648_c0fp	0	0	0				rxn05199_c0pc	0	0	0	rxn05199_c0pc	0	0	0				rxn10223_c0lr	0	0	0	rxn10223_c0lr	0	0	0				rxn10473_c0ms	2.06e-08	2.29e-08	2.3e-09	rxn10473_c0ms	3.84344e-07	4.27049e-07	4.2705e-08
	rxn01216_c0fp	0	0	0	rxn01216_c0fp	0	0	0				rxn04841_c0pc	0	0	0	rxn04841_c0pc	0	0	0				rxn04658_c0lr	0	0	0	rxn04658_c0lr	0	0	0				rxn12224_c0ms	2.06e-08	2.29e-08	2.3e-09	rxn12224_c0ms	3.84344e-07	4.27049e-07	4.2705e-08
	rxn03365_c0fp	-1	1	2	rxn03365_c0fp	-1	1	2				rxn05205_c0pc	0	0	0	rxn05205_c0pc	0	0	0				rxn02596_c0lr	0	0	0	rxn02596_c0lr	0	0	0				rxn03393_c0ms	2.06e-08	2.29e-08	2.3e-09	rxn03393_c0ms	3.84344e-07	4.27049e-07	4.2705e-08
	rxn02569_c0fp	0	0	0	rxn02569_c0fp	0	0	0				rxn02762_c0pc	0	0	0	rxn02762_c0pc	0	0	0				rxn10319_c0lr	0	0	0	rxn10319_c0lr	0	0	0				rxn03395_c0ms	2.06e-08	2.29e-08	2.3e-09	rxn03395_c0ms	3.84344e-07	4.27049e-07	4.2705e-08
	rxn04908_c0fp	0	0	0	rxn04908_c0fp	0	0	0				rxn02314_c0pc	-1	1	2	rxn02314_c0pc	-1	1	2				rxn03915_c0lr	0	0	0	rxn03915_c0lr	0	0	0				rxn05722_c0ms	2.06e-08	2.29e-08	2.3e-09	rxn05722_c0ms	3.84344e-07	4.27049e-07	4.2705e-08
	rxn06160_c0fp	0	0	0	rxn06160_c0fp	0	0	0				rxn02161_c0pc	0	0	0	rxn02161_c0pc	0	0	0				rxn09199_c0lr	0	0	0	rxn09199_c0lr	0	0	0				rxn05618_c0ms	2.06e-08	2.29e-08	2.3e-09	rxn05618_c0ms	3.84344e-07	4.27049e-07	4.2705e-08
	rxn07493_c0fp	0	0	0	rxn07493_c0fp	0	0	0				rxn04043_c0pc	-1	1	2	rxn04043_c0pc	-1	1	2				rxn09109_c0lr	0	0	0	rxn09109_c0lr	0	0	0				rxn04139_c0ms	2.06e-08	2.29e-08	2.3e-09	rxn04139_c0ms	3.84344e-07	4.27049e-07	4.2705e-08
	rxn01305_c0fp	0	0	0	rxn01305_c0fp	0	0	0				rxn07261_c0pc	0	0	0	rxn07261_c0pc	0	0	0				rxn02003_c0lr	0	0	0	rxn02003_c0lr	0	0	0				rxn08130_c0ms	2.06e-08	2.29e-08	2.3e-09	rxn08130_c0ms	3.84344e-07	4.27049e-07	4.2705e-08
	rxn06870_c0fp	0	0	0	rxn06870_c0fp	0	0	0				rxn02936_c0pc	0	0	0	rxn02936_c0pc	0	0	0				rxn07056_c0lr	0	0	0	rxn07056_c0lr	0	0	0				rxn00124_c0ms	2.06e-08	2.29e-08	2.3e-09	rxn00124_c0ms	3.84344e-07	4.27049e-07	4.2705e-08
	rxn00743_c0fp	0	0	0	rxn00743_c0fp	0	0	0				rxn07100_c0pc	0	0	0	rxn07100_c0pc	0	0	0				rxn14294_c0lr	0	0	0	rxn14294_c0lr	0	0	0				rxn00966_c0ms	2.06e-08	2.29e-08	2.3e-09	rxn00966_c0ms	3.84344e-07	4.27049e-07	4.2705e-08
	rxn06735_c0fp	0	0	0	rxn06735_c0fp	0	0	0				rxn08311_c0pc	0	0	0	rxn08311_c0pc	0	0	0				rxn01027_c0lr	0	0	0	rxn01027_c0lr	0	0	0				rxn05651_c0ms	2.06e-08	2.29e-08	2.3e-09	rxn05651_c0ms	3.84344e-07	4.27049e-07	4.2705e-08
	rxn01775_c0fp	0	0	0	rxn01775_c0fp	0	0	0				rxn01023_c0pc	0	0	0	rxn01023_c0pc	0	0	0				rxn04744_c0lr	0	0	0	rxn04744_c0lr	0	0	0				rxn02056_c0ms	2.06e-08	2.29e-08	2.3e-09	rxn02056_c0ms	3.84344e-07	4.27049e-07	4.2705e-08
	rxn00874_c0fp	0	0	0	rxn00874_c0fp	0	0	0				rxn09210_c0pc	0	0	0	rxn09210_c0pc	0	0	0				rxn00763_c0lr	-1	1	2	rxn00763_c0lr	-1	1	2				rxn00121_c0ms	2.06e-08	2.29e-08	2.3e-09	rxn00121_c0ms	3.84344e-07	4.27049e-07	4.2705e-08
	rxn05252_c0fp	0	0	0	rxn05252_c0fp	0	0	0				rxn01124_c0pc	0	0	0	rxn01124_c0pc	0	0	0				rxn08811_c0lr	0	0	0	rxn08811_c0lr	0	0	0				rxn03397_c0ms	2.06e-08	2.29e-08	2.3e-09	rxn03397_c0ms	3.84344e-07	4.27049e-07	4.2705e-08
	rxn01671_c0fp	0	1	1	rxn01671_c0fp	0	1	1				rxn04794_c0pc	0	0	0	rxn04794_c0pc	0	0	0				rxn06060_c0lr	0	0	0	rxn06060_c0lr	0	0	0				rxn00693_c0ms	2.06e-08	2.29e-08	2.3e-09	rxn00693_c0ms	3.84344e-07	4.27049e-07	4.2705e-08
	rxn02362_c0fp	0	0	0	rxn02362_c0fp	0	0	0				rxn05567_c0pc	0	0	0	rxn05567_c0pc	0	0	0				rxn00912_c0lr	-1	1	2	rxn00912_c0lr	-1	1	2				rxn08528_c0ms	2.06e-08	2.29e-08	2.3e-09	rxn08528_c0ms	3.84344e-07	4.27049e-07	4.2705e-08
	rxn12642_c0fp	0	0	0	rxn12642_c0fp	0	0	0				rxn01119_c0pc	0	0	0	rxn01119_c0pc	0	0	0				rxn08819_c0lr	0	0	0	rxn08819_c0lr	0	0	0				rxn05596_c0ms	2.06e-08	2.27e-08	2.1e-09	rxn05596_c0ms	3.84344e-07	4.27049e-07	4.2705e-08
	rxn10339_c0fp	0	0	0	rxn10339_c0fp	0	0	0				rxn00532_c0pc	0	0	0	rxn00532_c0pc	0	0	0				rxn03849_c0lr	0	0	0	rxn03849_c0lr	0	0	0				rxn03893_c0ms	2.06e-08	2.27e-08	2.1e-09	rxn03893_c0ms	3.84344e-07	4.27049e-07	4.2705e-08
	rxn07673_c0fp	0	0	0	rxn07673_c0fp	0	0	0				rxn04052_c0pc	0	0	0	rxn04052_c0pc	0	0	0				rxn01291_c0lr	0	0	0	rxn01291_c0lr	0	0	0				rxn00100_c0ms	2.06e-08	2.23e-08	1.7e-09	rxn00100_c0ms	3.84344e-07	4.26654e-07	4.231e-08
	rxn01530_c0fp	0	0	0	rxn01530_c0fp	0	0	0				rxn02819_c0pc	0	0	0	rxn02819_c0pc	0	0	0				rxn09979_c0lr	0	0	0	rxn09979_c0lr	0	0	0				rxn00470_c0ms	2.06e-08	2.26e-08	2e-09	rxn00470_c0ms	3.84344e-07	4.27049e-07	4.2705e-08
	rxn01101_c0fp	0	0	0	rxn01101_c0fp	0	0	0				rxn01479_c0pc	0	0	0	rxn01479_c0pc	0	0	0				rxn00985_c0lr	0	0	0	rxn00985_c0lr	0	0	0				rxn00285_c0ms	2.06e-08	2.26e-08	2e-09	rxn00285_c0ms	3.84344e-07	4.27049e-07	4.2705e-08
	rxn06600_c0fp	0	0	0	rxn06600_c0fp	0	0	0				rxn12844_c0pc	0	0	0	rxn12844_c0pc	0	0	0				rxn12849_c0lr	0	0	0	rxn12849_c0lr	0	0	0				rxn10571_c0ms	2.06e-08	2.25e-08	1.9e-09	rxn10571_c0ms	3.84344e-07	4.27049e-07	4.2705e-08
	rxn00216_c0fp	-1	1	2	rxn00216_c0fp	-1	1	2				rxn02584_c0pc	0	0	0	rxn02584_c0pc	0	0	0				rxn08294_c0lr	0	0	0	rxn08294_c0lr	0	0	0				rxn00438_c0ms	2.06e-08	2.23e-08	1.7e-09	rxn00438_c0ms	3.84344e-07	4.27049e-07	4.2705e-08
	rxn02005_c0fp	-1	1	2	rxn02005_c0fp	-1	1	2				rxn08306_c0pc	0	0	0	rxn08306_c0pc	0	0	0				rxn01602_c0lr	0	0	0	rxn01602_c0lr	0	0	0				rxn02898_c0ms	-4.45e-08	-4.13e-08	3.2e-09	rxn02898_c0ms	-8.49044e-07	-7.68688e-07	8.0356e-08
	rxn00558_c0fp	-1	1	2	rxn00558_c0fp	-1	1	2				rxn00405_c0pc	0	0	0	rxn00405_c0pc	0	0	0				rxn07720_c0lr	0	0	0	rxn07720_c0lr	0	0	0				rxn02831_c0ms	-4.45e-08	-4.13e-08	3.2e-09	rxn02831_c0ms	-8.49171e-07	-7.68688e-07	8.0483e-08
	rxn12635_c0fp	0	0	0	rxn12635_c0fp	0	0	0				rxn04737_c0pc	0	0	0	rxn04737_c0pc	0	0	0				rxn05223_c0lr	0	0	0	rxn05223_c0lr	0	0	0				rxn02341_c0ms	4.13e-08	4.58e-08	4.5e-09	rxn02341_c0ms	7.68688e-07	8.54098e-07	8.541e-08
	rxn04726_c0fp	0	0	0	rxn04726_c0fp	0	0	0				rxn02379_c0pc	0	0	0	rxn02379_c0pc	0	0	0				rxn02927_c0lr	0	0	0	rxn02927_c0lr	0	0	0				rxn08333_c0ms	4.13e-08	4.58e-08	4.5e-09	rxn08333_c0ms	7.68688e-07	8.54098e-07	8.541e-08
	rxn00550_c0fp	0	0	0	rxn00550_c0fp	0	0	0				rxn03921_c0pc	0	0	0	rxn03921_c0pc	0	0	0				rxn05344_c0lr	0	0	0	rxn05344_c0lr	0	0	0				rxn01258_c0ms	4.13e-08	4.58e-08	4.5e-09	rxn01258_c0ms	7.68688e-07	8.54098e-07	8.541e-08
	rxn00194_c0fp	0	0	0	rxn00194_c0fp	0	0	0				rxn05671_c0pc	-0.05	0.05	0.1	rxn05671_c0pc	-0.05	0.05	0.1				rxn12636_c0lr	0	0	0	rxn12636_c0lr	0	0	0				rxn02832_c0ms	4.13e-08	4.58e-08	4.5e-09	rxn02832_c0ms	7.68688e-07	8.54098e-07	8.541e-08
	rxn01851_c0fp	0	0	0	rxn01851_c0fp	0	0	0				rxn00013_c0pc	0	0	0	rxn00013_c0pc	0	0	0				rxn11759_c0lr	0	0	0	rxn11759_c0lr	0	0	0				rxn02200_c0ms	6.19e-08	6.46e-08	2.7e-09	rxn02200_c0ms	1.15303e-06	1.27146e-06	1.18431e-07
	rxn11834_c0fp	0	0	0	rxn11834_c0fp	0	0	0				rxn02916_c0pc	0	0	0	rxn02916_c0pc	0	0	0				rxn08620_c0lr	0	0	0	rxn08620_c0lr	0	0	0				rxn09037_c0ms	6.19e-08	6.88e-08	6.9e-09	rxn09037_c0ms	1.15303e-06	1.28115e-06	1.28115e-07
	rxn09449_c0fp	0	0	0	rxn09449_c0fp	0	0	0				rxn03618_c0pc	0	0	0	rxn03618_c0pc	0	0	0				rxn01975_c0lr	-1	1	2	rxn01975_c0lr	-1	1	2				rxn03841_c0ms	6.19e-08	6.88e-08	6.9e-09	rxn03841_c0ms	1.15303e-06	1.28115e-06	1.28115e-07
	rxn02604_c0fp	0	0	0	rxn02604_c0fp	0	0	0				rxn01133_c0pc	0	0	0	rxn01133_c0pc	0	0	0				rxn03839_c0lr	0	0	0	rxn03839_c0lr	0	0	0				rxn20834_c0ms	6.19e-08	6.88e-08	6.9e-09	rxn20834_c0ms	1.15303e-06	1.28115e-06	1.28115e-07
	rxn03002_c0fp	0	0	0	rxn03002_c0fp	0	0	0				rxn12639_c0pc	0	0	0	rxn12639_c0pc	0	0	0				rxn03094_c0lr	0	0	0	rxn03094_c0lr	0	0	0				rxn22815_c0ms	6.19e-08	6.88e-08	6.9e-09	rxn22815_c0ms	1.15303e-06	1.28115e-06	1.28115e-07
	rxn00314_c0fp	0	0	0	rxn00314_c0fp	0	0	0				rxn08128_c0pc	0	0	0	rxn08128_c0pc	0	0	0				rxn01737_c0lr	0	0	0	rxn01737_c0lr	0	0	0				rxn03168_c0ms	6.19e-08	6.88e-08	6.9e-09	rxn03168_c0ms	1.15303e-06	1.28115e-06	1.28115e-07
	rxn14138_c0fp	0	0	0	rxn14138_c0fp	0	0	0				rxn12643_c0pc	0	0	0	rxn12643_c0pc	0	0	0				rxn00709_c0lr	-1	1	2	rxn00709_c0lr	-1	1	2				rxn02504_c0ms	6.19e-08	6.88e-08	6.9e-09	rxn02504_c0ms	1.15303e-06	1.28115e-06	1.28115e-07
	rxn08805_c0fp	0	0	0	rxn08805_c0fp	0	0	0				rxn02522_c0pc	0	0	0	rxn02522_c0pc	0	0	0				rxn11749_c0lr	0	0	0	rxn11749_c0lr	0	0	0				rxn01603_c0ms	6.19e-08	6.88e-08	6.9e-09	rxn01603_c0ms	1.15303e-06	1.28115e-06	1.28115e-07
	rxn02391_c0fp	0	0	0	rxn02391_c0fp	0	0	0				rxn00786_c0pc	-1	1	2	rxn00786_c0pc	-1	1	2				rxn04453_c0lr	0	0	0	rxn04453_c0lr	0	0	0				rxn05195_c0ms	6.19e-08	6.79e-08	6e-09	rxn05195_c0ms	1.15303e-06	1.28115e-06	1.28115e-07
	rxn03638_c0fp	0	1	1	rxn03638_c0fp	0	1	1				rxn14054_c0pc	0	0	0	rxn14054_c0pc	0	0	0				rxn00608_c0lr	0	0	0	rxn00608_c0lr	0	0	0				rxn01257_c0ms	6.19e-08	6.72e-08	5.3e-09	rxn01257_c0ms	1.15303e-06	1.28115e-06	1.28115e-07
	rxn05126_c0fp	0	0	0	rxn05126_c0fp	0	0	0				rxn09197_c0pc	0	0	0	rxn09197_c0pc	0	0	0				rxn05447_c0lr	0	0	0	rxn05447_c0lr	0	0	0				rxn09149_c0ms	7.09e-08	7.88e-08	7.9e-09	rxn09149_c0ms	1.32167e-06	1.46852e-06	1.46852e-07
	rxn05249_c0fp	0	0	0	rxn05249_c0fp	0	0	0				rxn01100_c0pc	-1	1	2	rxn01100_c0pc	-1	1	2				rxn03409_c0lr	0	0	0	rxn03409_c0lr	0	0	0				rxn09202_c0ms	7.09e-08	7.88e-08	7.9e-09	rxn09202_c0ms	1.32167e-06	1.46852e-06	1.46852e-07
	rxn10223_c0fp	0	0	0	rxn10223_c0fp	0	0	0				rxn02283_c0pc	0	0	0	rxn02283_c0pc	0	0	0				rxn00744_c0lr	-1	1	2	rxn00744_c0lr	-1	1	2				rxn10232_c0ms	7.09e-08	7.88e-08	7.9e-09	rxn10232_c0ms	1.32167e-06	1.46852e-06	1.46852e-07
	rxn04658_c0fp	0	0	0	rxn04658_c0fp	0	0	0				rxn12634_c0pc	0	0	0	rxn12634_c0pc	0	0	0				rxn05740_c0lr	-1	0	1	rxn05740_c0lr	-1	0	1				rxn10337_c0ms	7.09e-08	7.88e-08	7.9e-09	rxn10337_c0ms	1.32167e-06	1.46852e-06	1.46852e-07
	rxn02596_c0fp	0	0	0	rxn02596_c0fp	0	0	0				rxn01457_c0pc	0	0	0	rxn01457_c0pc	0	0	0				rxn09203_c0lr	0	0	0	rxn09203_c0lr	0	0	0				rxn10336_c0ms	7.09e-08	7.88e-08	7.9e-09	rxn10336_c0ms	1.32167e-06	1.46852e-06	1.46852e-07
	rxn03915_c0fp	0	0	0	rxn03915_c0fp	0	0	0				rxn05872_c0pc	0	0	0	rxn05872_c0pc	0	0	0				rxn04760_c0lr	0	0	0	rxn04760_c0lr	0	0	0				rxn10233_c0ms	7.09e-08	7.88e-08	7.9e-09	rxn10233_c0ms	1.32167e-06	1.46852e-06	1.46852e-07
	rxn00166_c0fp	0	0	0	rxn00166_c0fp	0	0	0				rxn04727_c0pc	0	0	0	rxn04727_c0pc	0	0	0				rxn01171_c0lr	-1	1	2	rxn01171_c0lr	-1	1	2				rxn08801_c0ms	7.09e-08	7.88e-08	7.9e-09	rxn08801_c0ms	1.32167e-06	1.46852e-06	1.46852e-07
	rxn09109_c0fp	0	0	0	rxn09109_c0fp	0	0	0				rxn05251_c0pc	0	0	0	rxn05251_c0pc	0	0	0				rxn07885_c0lr	0	0	0	rxn07885_c0lr	0	0	0				rxn08311_c0ms	7.09e-08	7.81e-08	7.2e-09	rxn08311_c0ms	1.32167e-06	1.46852e-06	1.46852e-07
	rxn02003_c0fp	0	0	0	rxn02003_c0fp	0	0	0				rxn14089_c0pc	0	0	0	rxn14089_c0pc	0	0	0				rxn01455_c0lr	0	0	0	rxn01455_c0lr	0	0	0				rxn10226_c0ms	7.09e-08	7.79e-08	7e-09	rxn10226_c0ms	1.32167e-06	1.46852e-06	1.46852e-07
	rxn14294_c0fp	0	0	0	rxn14294_c0fp	0	0	0				rxn00214_c0pc	0	0	0	rxn00214_c0pc	0	0	0				rxn05534_c0lr	0	0	0	rxn05534_c0lr	0	0	0				rxn10227_c0ms	7.09e-08	7.78e-08	6.9e-09	rxn10227_c0ms	1.32167e-06	1.46852e-06	1.46852e-07
	rxn00186_c0fp	0	0	0	rxn00186_c0fp	0	0	0				rxn04270_c0pc	0	0	0	rxn04270_c0pc	0	0	0				rxn00736_c0lr	0	0	0	rxn00736_c0lr	0	0	0				rxn09210_c0ms	7.09e-08	7.78e-08	6.9e-09	rxn09210_c0ms	1.32167e-06	1.46852e-06	1.46852e-07
	rxn07346_c0fp	0	0	0	rxn07346_c0fp	0	0	0				rxn00554_c0pc	-1	1	2	rxn00554_c0pc	-1	1	2				rxn08842_c0lr	0	0	0	rxn08842_c0lr	0	0	0				rxn10338_c0ms	7.09e-08	7.4e-08	3.1e-09	rxn10338_c0ms	1.32167e-06	1.46852e-06	1.46852e-07
	rxn04744_c0fp	0	0	0	rxn04744_c0fp	0	0	0				rxn11838_c0pc	0	0	0	rxn11838_c0pc	0	0	0				rxn02128_c0lr	0	0	0	rxn02128_c0lr	0	0	0				rxn10482_c0ms	3.4e-23	1.15e-08	1.15e-08	rxn10482_c0ms	3.05e-23	2.13525e-07	2.13525e-07
	rxn00007_c0fp	0	0	0	rxn00007_c0fp	0	0	0				rxn10236_c0pc	0	0	0	rxn10236_c0pc	0	0	0				rxn00778_c0lr	0	0	0	rxn00778_c0lr	0	0	0				rxn05234_c0ms	1.0674e-07	1.17745e-07	1.1005e-08	rxn05234_c0ms	1.98854e-06	2.20827e-06	2.1973e-07
	rxn08811_c0fp	0	0	0	rxn08811_c0fp	0	0	0				rxn01509_c0pc	0	0	0	rxn01509_c0pc	0	0	0				rxn00808_c0lr	0	0	0	rxn00808_c0lr	0	0	0				rxn05232_c0ms	1.0674e-07	1.18455e-07	1.1715e-08	rxn05232_c0ms	1.98854e-06	2.20949e-06	2.20949e-07
	rxn01275_c0fp	0	0	0	rxn01275_c0fp	0	0	0				rxn09688_c0pc	0	0	0	rxn09688_c0pc	0	0	0				rxn07672_c0lr	0	0	0	rxn07672_c0lr	0	0	0				rxn01513_c0ms	1.0674e-07	1.18455e-07	1.1715e-08	rxn01513_c0ms	1.98854e-06	2.20949e-06	2.20949e-07
	rxn10174_c0fp	0	0	0	rxn10174_c0fp	0	0	0				rxn09205_c0pc	0	0	0	rxn09205_c0pc	0	0	0				rxn04133_c0lr	0	0	0	rxn04133_c0lr	0	0	0				rxn01211_c0ms	1.0674e-07	1.1757e-07	1.083e-08	rxn01211_c0ms	1.98854e-06	2.20949e-06	2.20949e-07
	rxn03665_c0fp	0	0	0	rxn03665_c0fp	0	0	0				rxn09201_c0pc	0	0	0	rxn09201_c0pc	0	0	0				rxn05540_c0lr	0	0	0	rxn05540_c0lr	0	0	0				rxn00906_c0ms	1.0674e-07	1.1757e-07	1.083e-08	rxn00906_c0ms	1.98854e-06	2.20949e-06	2.20949e-07
	rxn06060_c0fp	0	0	0	rxn06060_c0fp	0	0	0				rxn05574_c0pc	0	0	0	rxn05574_c0pc	0	0	0				rxn05326_c0lr	0	0	0	rxn05326_c0lr	0	0	0				rxn01520_c0ms	1.0674e-07	1.16711e-07	9.971e-09	rxn01520_c0ms	1.98854e-06	2.20949e-06	2.20949e-07
	rxn12147_c0fp	0	0	0	rxn12147_c0fp	0	0	0				rxn02115_c0pc	0	0	0	rxn02115_c0pc	0	0	0				rxn06760_c0lr	-1	1	2	rxn06760_c0lr	-1	1	2				rxn03901_c0ms	1.66637e-07	1.85153e-07	1.8516e-08	rxn03901_c0ms	3.1044e-06	3.44934e-06	3.44933e-07
	rxn08819_c0fp	0	0	0	rxn08819_c0fp	0	0	0				rxn09106_c0pc	0	0	0	rxn09106_c0pc	0	0	0				rxn00929_c0lr	-1	1	2	rxn00929_c0lr	-1	1	2				rxn00193_c0ms	1.66637e-07	1.85153e-07	1.8516e-08	rxn00193_c0ms	3.1044e-06	3.44934e-06	3.44933e-07
	rxn03849_c0fp	0	0	0	rxn03849_c0fp	0	0	0				rxn09103_c0pc	0	0	0	rxn09103_c0pc	0	0	0				rxn08800_c0lr	0	0	0	rxn08800_c0lr	0	0	0				rxn03408_c0ms	1.66637e-07	1.85153e-07	1.8516e-08	rxn03408_c0ms	3.1044e-06	3.44934e-06	3.44933e-07
	rxn01291_c0fp	0	0	0	rxn01291_c0fp	0	0	0				rxn05429_c0pc	0	0	0	rxn05429_c0pc	0	0	0				rxn11892_c0lr	0	0	0	rxn11892_c0lr	0	0	0				rxn02008_c0ms	1.66637e-07	1.85153e-07	1.8516e-08	rxn02008_c0ms	3.1044e-06	3.44934e-06	3.44933e-07
	rxn09979_c0fp	0	0	0	rxn09979_c0fp	0	0	0				rxn08310_c0pc	0	0	0	rxn08310_c0pc	0	0	0				rxn03004_c0lr	-1	1	2	rxn03004_c0lr	-1	1	2				rxn00461_c0ms	1.66637e-07	1.85153e-07	1.8516e-08	rxn00461_c0ms	3.1044e-06	3.44934e-06	3.44933e-07
	rxn00985_c0fp	0	0	0	rxn00985_c0fp	0	0	0				rxn01967_c0pc	0	0	0	rxn01967_c0pc	0	0	0				rxn05536_c0lr	0	0	0	rxn05536_c0lr	0	0	0				rxn09345_c0ms	1.66637e-07	1.8512e-07	1.8483e-08	rxn09345_c0ms	3.1044e-06	3.44934e-06	3.44933e-07
	rxn01011_c0fp	-1	1	2	rxn01011_c0fp	-1	1	2				rxn06752_c0pc	0	0	0	rxn06752_c0pc	0	0	0				rxn01995_c0lr	0	0	0	rxn01995_c0lr	0	0	0				rxn10199_c0ms	1.66637e-07	1.85073e-07	1.8436e-08	rxn10199_c0ms	3.1044e-06	3.44934e-06	3.44933e-07
	rxn07720_c0fp	0	0	0	rxn07720_c0fp	0	0	0				rxn03462_c0pc	0	0	0	rxn03462_c0pc	0	0	0				rxn02015_c0lr	0	0	0	rxn02015_c0lr	0	0	0				rxn03904_c0ms	1.66637e-07	1.8501e-07	1.8373e-08	rxn03904_c0ms	3.1044e-06	3.44934e-06	3.44933e-07
	rxn05223_c0fp	0	0	0	rxn05223_c0fp	0	0	0				rxn10224_c0pc	0	0	0	rxn10224_c0pc	0	0	0				rxn05546_c0lr	0	0	0	rxn05546_c0lr	0	0	0				rxn02285_c0ms	1.66637e-07	1.84981e-07	1.8344e-08	rxn02285_c0ms	3.1044e-06	3.44934e-06	3.44933e-07
	rxn01761_c0fp	0	0	0	rxn01761_c0fp	0	0	0				rxn01593_c0pc	0	0	0	rxn01593_c0pc	0	0	0				rxn01621_c0lr	0	0	0	rxn01621_c0lr	0	0	0				rxn03164_c0ms	1.66637e-07	1.84981e-07	1.8344e-08	rxn03164_c0ms	3.1044e-06	3.44934e-06	3.44933e-07
	rxn05344_c0fp	0	0	0	rxn05344_c0fp	0	0	0				rxn01653_c0pc	0	0	0	rxn01653_c0pc	0	0	0				rxn10770_c0lr	-1	1	2	rxn10770_c0lr	-1	1	2				rxn00851_c0ms	1.66637e-07	1.84981e-07	1.8344e-08	rxn00851_c0ms	3.1044e-06	3.44934e-06	3.44933e-07
	rxn01521_c0fp	0	1	1	rxn01521_c0fp	0	1	1				rxn03843_c0pc	0	0	0	rxn03843_c0pc	0	0	0				rxn00231_c0lr	0	0	0	rxn00231_c0lr	0	0	0				rxn02011_c0ms	1.66637e-07	1.84981e-07	1.8344e-08	rxn02011_c0ms	3.1044e-06	3.44934e-06	3.44933e-07
	rxn12636_c0fp	0	0	0	rxn12636_c0fp	0	0	0				rxn02317_c0pc	-1	1	2	rxn02317_c0pc	-1	1	2				rxn05421_c0lr	0	0	0	rxn05421_c0lr	0	0	0				rxn02286_c0ms	1.66637e-07	1.82606e-07	1.5969e-08	rxn02286_c0ms	3.1044e-06	3.44934e-06	3.44933e-07
	rxn11759_c0fp	0	0	0	rxn11759_c0fp	0	0	0				rxn11809_c0pc	0	0	0	rxn11809_c0pc	0	0	0				rxn09104_c0lr	0	0	0	rxn09104_c0lr	0	0	0				rxn00684_c0ms	1.68633e-07	1.8737e-07	1.8737e-08	rxn00684_c0ms	3.14157e-06	3.49064e-06	3.49063e-07
	rxn03094_c0fp	0	0	0	rxn03094_c0fp	0	0	0				rxn09687_c0pc	0	0	0	rxn09687_c0pc	0	0	0				rxn09207_c0lr	0	0	0	rxn09207_c0lr	0	0	0				rxn03540_c0ms	-2.13e-08	-4.16e-24	2.13e-08	rxn03540_c0ms	-4.23429e-07	-6.71e-23	4.23429e-07
	rxn00709_c0fp	-1	1	2	rxn00709_c0fp	-1	1	2				rxn02182_c0pc	0	0	0	rxn02182_c0pc	0	0	0				rxn02465_c0lr	0	0	0	rxn02465_c0lr	0	0	0				rxn05005_c0ms	0	2.24e-08	2.24e-08	rxn05005_c0ms	9.33e-21	4.2462e-07	4.2462e-07
	rxn11749_c0fp	0	0	0	rxn11749_c0fp	0	0	0				rxn00670_c0pc	0	0	0	rxn00670_c0pc	0	0	0				rxn02222_c0lr	0	0	0	rxn02222_c0lr	0	0	0				rxn09296_c0ms	1.77e-20	2.25e-08	2.25e-08	rxn09296_c0ms	1.16e-21	4.26307e-07	4.26307e-07
	rxn03873_c0fp	0	0	0	rxn03873_c0fp	0	0	0				rxn00863_c0pc	0	1	1	rxn00863_c0pc	0	1	1				rxn09107_c0lr	0	0	0	rxn09107_c0lr	0	0	0				rxn00060_c0ms	0	2.29e-08	2.29e-08	rxn00060_c0ms	0	4.27048e-07	4.27048e-07
	rxn04453_c0fp	0	0	0	rxn04453_c0fp	0	0	0				rxn01270_c0pc	0	0	0	rxn01270_c0pc	0	0	0				rxn03333_c0lr	0	0	0	rxn03333_c0lr	0	0	0				rxn02774_c0ms	1.33e-23	2.29e-08	2.29e-08	rxn02774_c0ms	0	4.27048e-07	4.27048e-07
	rxn00608_c0fp	0	0	0	rxn00608_c0fp	0	0	0				rxn01763_c0pc	0	0	0	rxn01763_c0pc	0	0	0				rxn05543_c0lr	0	0	0	rxn05543_c0lr	0	0	0				rxn10474_c0ms	3.4e-23	2.29e-08	2.29e-08	rxn10474_c0ms	-1.37e-22	4.27048e-07	4.27048e-07
	rxn01304_c0fp	0	0	0	rxn01304_c0fp	0	0	0				rxn14090_c0pc	0	0	0	rxn14090_c0pc	0	0	0				rxn01329_c0lr	0	0	0	rxn01329_c0lr	0	0	0				rxn02667_c0ms	-1.39e-16	2.29e-08	2.29e-08	rxn02667_c0ms	4.3e-23	4.27049e-07	4.27049e-07
	rxn03409_c0fp	0	0	0	rxn03409_c0fp	0	0	0				rxn05673_c0pc	0	0	0	rxn05673_c0pc	0	0	0				rxn10268_c0lr	0	0	0	rxn10268_c0lr	0	0	0				rxn00748_c0ms	-7.93e-17	2.29e-08	2.29e-08	rxn00748_c0ms	2.36e-20	4.27049e-07	4.27049e-07
	rxn03885_c0fp	0	0	0	rxn03885_c0fp	0	0	0				rxn01607_c0pc	0	0	0	rxn01607_c0pc	0	0	0				rxn05464_c0lr	0	0	0	rxn05464_c0lr	0	0	0				rxn01833_c0ms	-7.93e-17	2.29e-08	2.29e-08	rxn01833_c0ms	-2.24e-17	4.27049e-07	4.27049e-07
	rxn05740_c0fp	-1	1	2	rxn05740_c0fp	-1	1	2				rxn12845_c0pc	0	0	0	rxn12845_c0pc	0	0	0				rxn10261_c0lr	0	0	0	rxn10261_c0lr	0	0	0				rxn04046_c0ms	5.35e-24	2.29e-08	2.29e-08	rxn04046_c0ms	2.37e-20	4.27049e-07	4.27049e-07
	rxn04760_c0fp	0	0	0	rxn04760_c0fp	0	0	0				rxn04413_c0pc	-1	1	2	rxn04413_c0pc	-1	1	2				rxn08816_c0lr	0	0	0	rxn08816_c0lr	0	0	0				rxn06979_c0ms	4.41e-24	2.29e-08	2.29e-08	rxn06979_c0ms	2.36e-20	4.27049e-07	4.27049e-07
	rxn01171_c0fp	-1	1	2	rxn01171_c0fp	-1	1	2				rxn08126_c0pc	0	0	0	rxn08126_c0pc	0	0	0				rxn01343_c0lr	-1	1	2	rxn01343_c0lr	-1	1	2				rxn04047_c0ms	-6.92e-23	2.29e-08	2.29e-08	rxn04047_c0ms	0	4.27049e-07	4.27049e-07
	rxn07885_c0fp	0	0	0	rxn07885_c0fp	0	0	0				rxn04736_c0pc	0	0	0	rxn04736_c0pc	0	0	0				rxn01014_c0lr	0	0	0	rxn01014_c0lr	0	0	0				rxn05029_c0ms	0	2.29e-08	2.29e-08	rxn05029_c0ms	4.3e-23	4.27049e-07	4.27049e-07
	rxn01455_c0fp	0	0	0	rxn01455_c0fp	0	0	0				rxn07579_c0pc	0	0	0	rxn07579_c0pc	0	0	0				rxn10255_c0lr	0	0	0	rxn10255_c0lr	0	0	0				rxn03535_c0ms	0	2.29e-08	2.29e-08	rxn03535_c0ms	4.3e-23	4.27049e-07	4.27049e-07
	rxn08842_c0fp	0	0	0	rxn08842_c0fp	0	0	0				rxn00297_c0pc	0	0	0	rxn00297_c0pc	0	0	0				rxn08797_c0lr	0	0	0	rxn08797_c0lr	0	0	0				rxn04051_c0ms	0	2.29e-08	2.29e-08	rxn04051_c0ms	4.3e-23	4.27049e-07	4.27049e-07
	rxn01985_c0fp	0	0	0	rxn01985_c0fp	0	0	0				rxn05566_c0pc	0	0	0	rxn05566_c0pc	0	0	0				rxn06759_c0lr	-1	1	2	rxn06759_c0lr	-1	1	2				rxn04049_c0ms	0	2.29e-08	2.29e-08	rxn04049_c0ms	4.3e-23	4.27049e-07	4.27049e-07
	rxn07672_c0fp	0	0	0	rxn07672_c0fp	0	0	0				rxn06349_c0pc	0	0	0	rxn06349_c0pc	0	0	0				rxn09108_c0lr	0	0	0	rxn09108_c0lr	0	0	0				rxn04045_c0ms	0	2.29e-08	2.29e-08	rxn04045_c0ms	0	4.27049e-07	4.27049e-07
	rxn04133_c0fp	0	0	0	rxn04133_c0fp	0	0	0				rxn05919_c0pc	0	0	0	rxn05919_c0pc	0	0	0				rxn08307_c0lr	0	0	0	rxn08307_c0lr	0	0	0				rxn10449_c0ms	9.04e-17	2.29e-08	2.29e-08	rxn10449_c0ms	0	4.27049e-07	4.27049e-07
	rxn06760_c0fp	-1	1	2	rxn06760_c0fp	-1	1	2				rxn05871_c0pc	0	0	0	rxn05871_c0pc	0	0	0				rxn11612_c0lr	0	0	0	rxn11612_c0lr	0	0	0				rxn05006_c0ms	6.12e-26	2.27e-08	2.27e-08	rxn05006_c0ms	0	4.27048e-07	4.27048e-07
	rxn08800_c0fp	0	0	0	rxn08800_c0fp	0	0	0				rxn01106_c0pc	-1	1	2	rxn01106_c0pc	-1	1	2				rxn05177_c0lr	0	1	1	rxn05177_c0lr	0	1	1				rxn04052_c0ms	-2.27e-08	0	2.27e-08	rxn04052_c0ms	-4.27049e-07	-4.78e-21	4.27049e-07
	rxn11892_c0fp	0	0	0	rxn11892_c0fp	0	0	0				rxn12640_c0pc	0	0	0	rxn12640_c0pc	0	0	0				rxn00604_c0lr	-1	1	2	rxn00604_c0lr	-1	1	2				rxn04050_c0ms	0	2.26e-08	2.26e-08	rxn04050_c0ms	-6.45e-22	4.27049e-07	4.27049e-07
	rxn02166_c0fp	0	0	0	rxn02166_c0fp	0	0	0				rxn00931_c0pc	-1	1	2	rxn00931_c0pc	-1	1	2				rxn12645_c0lr	0	0	0	rxn12645_c0lr	0	0	0				rxn04048_c0ms	3.79e-24	2.15e-08	2.15e-08	rxn04048_c0ms	0	4.26654e-07	4.26654e-07
	rxn02015_c0fp	0	0	0	rxn02015_c0fp	0	0	0				rxn02418_c0pc	0	0	0	rxn02418_c0pc	0	0	0				rxn00715_c0lr	-1	1	2	rxn00715_c0lr	-1	1	2				rxn02264_c0ms	0	2.14e-08	2.14e-08	rxn02264_c0ms	0	4.26653e-07	4.26653e-07
	rxn05054_c0fp	0	0	0	rxn05054_c0fp	0	0	0				rxn09450_c0pc	0	0	0	rxn09450_c0pc	0	0	0				rxn05518_c0lr	0	0	0	rxn05518_c0lr	0	0	0				rxn08669_c0ms	2.12833e-07	2.36481e-07	2.3648e-08	rxn08669_c0ms	3.96501e-06	4.40557e-06	4.40557e-07
	rxn01621_c0fp	0	0	0	rxn01621_c0fp	0	0	0				rxn02339_c0pc	0	0	0	rxn02339_c0pc	0	0	0				rxn08849_c0lr	0	0	0	rxn08849_c0lr	0	0	0				rxn08815_c0ms	2.12833e-07	2.36481e-07	2.3648e-08	rxn08815_c0ms	3.96501e-06	4.40557e-06	4.40557e-07
	rxn10770_c0fp	-1	1	2	rxn10770_c0fp	-1	1	2				rxn00650_c0pc	0	0	0	rxn00650_c0pc	0	0	0				rxn09208_c0lr	0	0	0	rxn09208_c0lr	0	0	0				rxn10260_c0ms	2.12833e-07	2.3637e-07	2.3537e-08	rxn10260_c0ms	3.96501e-06	4.40557e-06	4.40557e-07
	rxn05421_c0fp	0	0	0	rxn05421_c0fp	0	0	0				rxn02737_c0pc	0	0	0	rxn02737_c0pc	0	0	0				rxn14342_c0lr	0	0	0	rxn14342_c0lr	0	0	0				rxn10259_c0ms	2.12833e-07	2.36262e-07	2.3429e-08	rxn10259_c0ms	3.96501e-06	4.40557e-06	4.40557e-07
	rxn00897_c0fp	0	0	0	rxn00897_c0fp	0	0	0				rxn05012_c0pc	0	0	0	rxn05012_c0pc	0	0	0				rxn08295_c0lr	0	0	0	rxn08295_c0lr	0	0	0				rxn10266_c0ms	2.12833e-07	2.36262e-07	2.3429e-08	rxn10266_c0ms	3.96501e-06	4.40557e-06	4.40557e-07
	rxn01485_c0fp	-1	0	1	rxn01485_c0fp	-1	0	1				rxn10235_c0pc	0	0	0	rxn10235_c0pc	0	0	0				rxn10320_c0lr	0	0	0	rxn10320_c0lr	0	0	0				rxn10265_c0ms	2.12833e-07	2.36262e-07	2.3429e-08	rxn10265_c0ms	3.96501e-06	4.40557e-06	4.40557e-07
	rxn02465_c0fp	0	0	0	rxn02465_c0fp	0	0	0				rxn12633_c0pc	0	0	0	rxn12633_c0pc	0	0	0				rxn00055_c0lr	0	0	0	rxn00055_c0lr	0	0	0				rxn09163_c0ms	2.12833e-07	2.36262e-07	2.3429e-08	rxn09163_c0ms	3.96501e-06	4.40557e-06	4.40557e-07
	rxn03333_c0fp	0	0	0	rxn03333_c0fp	0	0	0				rxn01639_c0pc	0	0	0	rxn01639_c0pc	0	0	0				rxn00905_c0lr	-1	1	2	rxn00905_c0lr	-1	1	2				rxn00830_c0ms	2.2853e-07	2.53831e-07	2.5301e-08	rxn00830_c0ms	4.25743e-06	4.73048e-06	4.73048e-07
	rxn01329_c0fp	0	0	0	rxn01329_c0fp	0	0	0				rxn05409_c0pc	0	0	0	rxn05409_c0pc	0	0	0				rxn05456_c0lr	0	0	0	rxn05456_c0lr	0	0	0				rxn01466_c0ms	2.2853e-07	2.53726e-07	2.5196e-08	rxn01466_c0ms	4.25743e-06	4.73048e-06	4.73048e-07
	rxn10341_c0fp	0	0	0	rxn10341_c0fp	0	0	0				rxn01857_c0pc	0	0	0	rxn01857_c0pc	0	0	0				rxn02409_c0lr	0	0	0	rxn02409_c0lr	0	0	0				rxn01213_c0ms	2.2853e-07	2.51716e-07	2.3186e-08	rxn01213_c0ms	4.25743e-06	4.73048e-06	4.73048e-07
	rxn10261_c0fp	0	0	0	rxn10261_c0fp	0	0	0				rxn00735_c0pc	0	0	0	rxn00735_c0pc	0	0	0				rxn09112_c0lr	0	0	0	rxn09112_c0lr	0	0	0				rxn10215_c0ms	2.83777e-07	3.15308e-07	3.1531e-08	rxn10215_c0ms	5.28669e-06	5.8741e-06	5.8741e-07
	rxn08816_c0fp	0	0	0	rxn08816_c0fp	0	0	0				rxn00215_c0pc	0	0	0	rxn00215_c0pc	0	0	0				rxn00157_c0lr	-1	1	2	rxn00157_c0lr	-1	1	2				rxn10221_c0ms	2.83777e-07	3.15308e-07	3.1531e-08	rxn10221_c0ms	5.28669e-06	5.8741e-06	5.8741e-07
	rxn01080_c0fp	0	0	0	rxn01080_c0fp	0	0	0				rxn08647_c0pc	-1	1	2	rxn08647_c0pc	-1	1	2				rxn00689_c0lr	0	0	0	rxn00689_c0lr	0	0	0				rxn10206_c0ms	2.83777e-07	3.15308e-07	3.1531e-08	rxn10206_c0ms	5.28669e-06	5.8741e-06	5.8741e-07
	rxn08797_c0fp	0	0	0	rxn08797_c0fp	0	0	0				rxn03842_c0pc	0	0	0	rxn03842_c0pc	0	0	0				rxn05467_c0lr	-1	1	2	rxn05467_c0lr	-1	1	2				rxn10214_c0ms	2.83777e-07	3.15308e-07	3.1531e-08	rxn10214_c0ms	5.28669e-06	5.8741e-06	5.8741e-07
	rxn06759_c0fp	-1	1	2	rxn06759_c0fp	-1	1	2				rxn02760_c0pc	0	0	0	rxn02760_c0pc	0	0	0				rxn01308_c0lr	0	0	0	rxn01308_c0lr	0	0	0				rxn10205_c0ms	2.83777e-07	3.15173e-07	3.1396e-08	rxn10205_c0ms	5.28669e-06	5.8741e-06	5.8741e-07
	rxn09108_c0fp	0	0	0	rxn09108_c0fp	0	0	0				rxn03366_c0pc	-1	1	2	rxn03366_c0pc	-1	1	2				rxn05343_c0lr	1.97e-20	1.97e-20	0	rxn05343_c0lr	3.94e-20	3.94e-20	0				rxn10220_c0ms	2.83777e-07	3.15017e-07	3.124e-08	rxn10220_c0ms	5.28669e-06	5.8741e-06	5.8741e-07
	rxn06510_c0fp	0	0	0	rxn06510_c0fp	0	0	0				rxn02421_c0pc	0	0	0	rxn02421_c0pc	0	0	0				rxn05425_c0lr	0	0	0	rxn05425_c0lr	0	0	0				rxn00283_c0ms	3.33275e-07	3.70305e-07	3.703e-08	rxn00283_c0ms	6.2088e-06	6.89867e-06	6.89867e-07
	rxn08307_c0fp	0	0	0	rxn08307_c0fp	0	0	0				rxn10269_c0pc	0	0	0	rxn10269_c0pc	0	0	0				rxn10318_c0lr	0	0	0	rxn10318_c0lr	0	0	0				rxn00293_c0ms	3.33275e-07	3.70019e-07	3.6744e-08	rxn00293_c0ms	6.2088e-06	6.89867e-06	6.89867e-07
	rxn11612_c0fp	0	0	0	rxn11612_c0fp	0	0	0				rxn00543_c0pc	0	0	0	rxn00543_c0pc	0	0	0				rxn03445_c0lr	0	0	0	rxn03445_c0lr	0	0	0				rxn01485_c0ms	-3.69962e-07	-3.33275e-07	3.6687e-08	rxn01485_c0ms	-6.89867e-06	-6.2088e-06	6.89867e-07
	rxn01274_c0fp	0	0	0	rxn01274_c0fp	0	0	0				rxn05451_c0pc	0	0	0	rxn05451_c0pc	0	0	0				rxn01641_c0lr	0	0	0	rxn01641_c0lr	0	0	0				rxn03638_c0ms	3.33275e-07	3.67531e-07	3.4256e-08	rxn03638_c0ms	6.2088e-06	6.89867e-06	6.89867e-07
	rxn12645_c0fp	0	0	0	rxn12645_c0fp	0	0	0				rxn02795_c0pc	0	0	0	rxn02795_c0pc	0	0	0				rxn01226_c0lr	-1	1	2	rxn01226_c0lr	-1	1	2				rxn00048_c0ms	0	4.5e-08	4.5e-08	rxn00048_c0ms	0	8.49243e-07	8.49243e-07
	rxn07448_c0fp	0	0	0	rxn07448_c0fp	0	0	0				rxn07876_c0pc	0	0	0	rxn07876_c0pc	0	0	0				rxn08298_c0lr	0	0	0	rxn08298_c0lr	0	0	0				rxn05645_c0ms	0	4.58e-08	4.58e-08	rxn05645_c0ms	0	8.54094e-07	8.54094e-07
	rxn05518_c0fp	0	0	0	rxn05518_c0fp	0	0	0				rxn12191_c0pc	-1	1	2	rxn12191_c0pc	-1	1	2				rxn02172_c0lr	0	0	0	rxn02172_c0lr	0	0	0				rxn12512_c0ms	0	4.58e-08	4.58e-08	rxn12512_c0ms	0	8.54098e-07	8.54098e-07
	rxn08849_c0fp	0	0	0	rxn08849_c0fp	0	0	0				rxn09200_c0pc	0	0	0	rxn09200_c0pc	0	0	0				rxn00741_c0lr	0	0	0	rxn00741_c0lr	0	0	0				rxn09177_c0ms	0	4.38e-08	4.38e-08	rxn09177_c0ms	0	8.54098e-07	8.54098e-07
	rxn09448_c0fp	0	0	0	rxn09448_c0fp	0	0	0				rxn03962_c0pc	0	0	0	rxn03962_c0pc	0	0	0				rxn03838_c0lr	0	0	0	rxn03838_c0lr	0	0	0				rxn05289_c0ms	3.20221e-07	3.78724e-07	5.8503e-08	rxn05289_c0ms	5.96562e-06	7.05552e-06	1.0899e-06
	rxn14342_c0fp	0	0	0	rxn14342_c0fp	0	0	0				rxn09102_c0pc	0	0	0	rxn09102_c0pc	0	0	0				rxn13661_c0lr	0	0	0	rxn13661_c0lr	0	0	0				rxn05383_c0ms	5.67555e-07	6.30617e-07	6.3062e-08	rxn05383_c0ms	1.05734e-05	1.17482e-05	1.17482e-06
	rxn02914_c0fp	0	0	0	rxn02914_c0fp	0	0	0				rxn01390_c0pc	0	0	0	rxn01390_c0pc	0	0	0				rxn10197_c0lr	0	0	0	rxn10197_c0lr	0	0	0				rxn05378_c0ms	5.67555e-07	6.30617e-07	6.3062e-08	rxn05378_c0ms	1.05734e-05	1.17482e-05	1.17482e-06
	rxn00055_c0fp	0	0	0	rxn00055_c0fp	0	0	0				rxn05460_c0pc	0	0	0	rxn05460_c0pc	0	0	0				rxn08040_c0lr	0	0	0	rxn08040_c0lr	0	0	0				rxn05389_c0ms	5.67555e-07	6.30617e-07	6.3062e-08	rxn05389_c0ms	1.05734e-05	1.17482e-05	1.17482e-06
	rxn00905_c0fp	0	0	0	rxn00905_c0fp	0	0	0				rxn04132_c0pc	0	0	0	rxn04132_c0pc	0	0	0				rxn02056_c0lr	0	0	0	rxn02056_c0lr	0	0	0				rxn05395_c0ms	5.67555e-07	6.30617e-07	6.3062e-08	rxn05395_c0ms	1.05734e-05	1.17482e-05	1.17482e-06
	rxn05456_c0fp	0	0	0	rxn05456_c0fp	0	0	0				rxn00947_c0pc	0	0	0	rxn00947_c0pc	0	0	0				rxn03536_c0lr	0	0	0	rxn03536_c0lr	0	0	0				rxn05396_c0ms	5.67555e-07	6.30617e-07	6.3062e-08	rxn05396_c0ms	1.05734e-05	1.17482e-05	1.17482e-06
	rxn02409_c0fp	0	0	0	rxn02409_c0fp	0	0	0				rxn00988_c0pc	0	0	0	rxn00988_c0pc	0	0	0				rxn00149_c0lr	0	0	0	rxn00149_c0lr	0	0	0				rxn02269_c0ms	5.67555e-07	6.30617e-07	6.3062e-08	rxn02269_c0ms	1.05734e-05	1.17482e-05	1.17482e-06
	rxn09112_c0fp	0	0	0	rxn09112_c0fp	0	0	0				rxn01600_c0pc	0	0	0	rxn01600_c0pc	0	0	0				rxn10094_c0lr	0	0	0	rxn10094_c0lr	0	0	0				rxn05394_c0ms	5.67555e-07	6.30617e-07	6.3062e-08	rxn05394_c0ms	1.05734e-05	1.17482e-05	1.17482e-06
	rxn00689_c0fp	0	0	0	rxn00689_c0fp	0	0	0				rxn05455_c0pc	0	0	0	rxn05455_c0pc	0	0	0				rxn02304_c0lr	0	0	0	rxn02304_c0lr	0	0	0				rxn05363_c0ms	5.67555e-07	6.30617e-07	6.3062e-08	rxn05363_c0ms	1.05734e-05	1.17482e-05	1.17482e-06
	rxn08129_c0fp	0	0	0	rxn08129_c0fp	0	0	0				rxn06394_c0pc	0	0	0	rxn06394_c0pc	0	0	0				rxn10311_c0lr	0	0	0	rxn10311_c0lr	0	0	0				rxn05373_c0ms	5.67555e-07	6.30617e-07	6.3062e-08	rxn05373_c0ms	1.05734e-05	1.17482e-05	1.17482e-06
	rxn05343_c0fp	0	0	0	rxn05343_c0fp	0	0	0				rxn03933_c0pc	0	0	0	rxn03933_c0pc	0	0	0				rxn10482_c0lr	0	0	0	rxn10482_c0lr	0	0	0				rxn05442_c0ms	5.67555e-07	6.30617e-07	6.3062e-08	rxn05442_c0ms	1.05734e-05	1.17482e-05	1.17482e-06
	rxn05425_c0fp	0	0	0	rxn05425_c0fp	0	0	0				rxn04780_c0pc	0	0	0	rxn04780_c0pc	0	0	0				rxn03535_c0lr	0	0	0	rxn03535_c0lr	0	0	0				rxn05367_c0ms	5.67555e-07	6.30617e-07	6.3062e-08	rxn05367_c0ms	1.05734e-05	1.17482e-05	1.17482e-06
	rxn05736_c0fp	0	0	0	rxn05736_c0fp	0	0	0				rxn00303_c0pc	0	0	0	rxn00303_c0pc	0	0	0				rxn10274_c0lr	0	0	0	rxn10274_c0lr	0	0	0				rxn05377_c0ms	5.67555e-07	6.30617e-07	6.3062e-08	rxn05377_c0ms	1.05734e-05	1.17482e-05	1.17482e-06
	rxn03445_c0fp	0	0	0	rxn03445_c0fp	0	0	0				rxn01977_c0pc	-1	1	2	rxn01977_c0pc	-1	1	2				rxn10449_c0lr	0	0	0	rxn10449_c0lr	0	0	0				rxn05381_c0ms	5.67555e-07	6.30617e-07	6.3062e-08	rxn05381_c0ms	1.05734e-05	1.17482e-05	1.17482e-06
	rxn01641_c0fp	0	0	0	rxn01641_c0fp	0	0	0				rxn01069_c0pc	0	0	0	rxn01069_c0pc	0	0	0				rxn03540_c0lr	0	0	0	rxn03540_c0lr	0	0	0				rxn05454_c0ms	5.67555e-07	6.30617e-07	6.3062e-08	rxn05454_c0ms	1.05734e-05	1.17482e-05	1.17482e-06
	rxn11663_c0fp	-1	0	1	rxn11663_c0fp	-1	0	1				rxn00365_c0pc	-1	1	2	rxn00365_c0pc	-1	1	2				rxn10282_c0lr	0	0	0	rxn10282_c0lr	0	0	0				rxn05403_c0ms	5.67555e-07	6.30617e-07	6.3062e-08	rxn05403_c0ms	1.05734e-05	1.17482e-05	1.17482e-06
	rxn02172_c0fp	0	0	0	rxn02172_c0fp	0	0	0				rxn02321_c0pc	0	0	0	rxn02321_c0pc	0	0	0				rxn09128_c0lr	0	0	0	rxn09128_c0lr	0	0	0				rxn05384_c0ms	5.67555e-07	6.30617e-07	6.3062e-08	rxn05384_c0ms	1.05734e-05	1.17482e-05	1.17482e-06
	rxn00741_c0fp	0	0	0	rxn00741_c0fp	0	0	0				rxn01646_c0pc	0	0	0	rxn01646_c0pc	0	0	0				rxn02288_c0lr	0	0	0	rxn02288_c0lr	0	0	0				rxn05402_c0ms	5.67555e-07	6.30617e-07	6.3062e-08	rxn05402_c0ms	1.05734e-05	1.17482e-05	1.17482e-06
	rxn03838_c0fp	0	0	0	rxn03838_c0fp	0	0	0				rxn00105_c0pc	0	0	0	rxn00105_c0pc	0	0	0				rxn10310_c0lr	0	0	0	rxn10310_c0lr	0	0	0				rxn05368_c0ms	5.67555e-07	6.30617e-07	6.3062e-08	rxn05368_c0ms	1.05734e-05	1.17482e-05	1.17482e-06
	rxn00555_c0fp	0	1	1	rxn00555_c0fp	0	1	1				rxn03446_c0pc	0	0	0	rxn03446_c0pc	0	0	0				rxn06022_c0lr	0	0	0	rxn06022_c0lr	0	0	0				rxn05365_c0ms	5.67555e-07	6.30617e-07	6.3062e-08	rxn05365_c0ms	1.05734e-05	1.17482e-05	1.17482e-06
	rxn00808_c0fp	0	0	0	rxn00808_c0fp	0	9.92e-33	9.92e-33				rxn00101_c0pc	0	0	0	rxn00101_c0pc	0	0	0				rxn10273_c0lr	0	0	0	rxn10273_c0lr	0	0	0				rxn05370_c0ms	5.67555e-07	6.30507e-07	6.2952e-08	rxn05370_c0ms	1.05734e-05	1.17482e-05	1.17482e-06
	rxn03446_c0fp	0	-1.76e-16	-1.76e-16	rxn03446_c0fp	0	0	0				rxn00784_c0pc	0	0	0	rxn00784_c0pc	0	0	0				rxn04051_c0lr	0	0	0	rxn04051_c0lr	0	0	0				rxn05405_c0ms	5.67555e-07	6.30507e-07	6.2952e-08	rxn05405_c0ms	1.05734e-05	1.17482e-05	1.17482e-06
	rxn06728_c0fp	3.86e-16	0	-3.86e-16	rxn06728_c0fp	1.93e-16	0	-1.93e-16				rxn00368_c0pc	-1	1	2	rxn00368_c0pc	-1	1	2				rxn02774_c0lr	0	0	0	rxn02774_c0lr	0	0	0				rxn05364_c0ms	5.67555e-07	6.30347e-07	6.2792e-08	rxn05364_c0ms	1.05734e-05	1.17482e-05	1.17482e-06
	rxn03462_c0fp	1.69e-16	5.55e-17	-1.135e-16	rxn03462_c0fp	-3.54e-16	5.55e-17	4.095e-16				rxn03273_c0pc	0	0	0	rxn03273_c0pc	0	0	0				rxn10124_c0lr	0	0	0	rxn10124_c0lr	0	0	0				rxn05361_c0ms	5.67555e-07	6.30347e-07	6.2792e-08	rxn05361_c0ms	1.05734e-05	1.17482e-05	1.17482e-06
	rxn03408_c0fp	2.15812e-06	2.39791e-06	2.39792e-07	rxn03408_c0fp	2.19122e-06	2.43469e-06	2.4347e-07				rxn00328_c0pc	0	0	0	rxn00328_c0pc	0	0	0				rxn10283_c0lr	0	0	0	rxn10283_c0lr	0	0	0				rxn05369_c0ms	5.67555e-07	6.30346e-07	6.2791e-08	rxn05369_c0ms	1.05734e-05	1.17482e-05	1.17482e-06
	rxn10195_c0fp	2.15812e-06	2.39791e-06	2.39792e-07	rxn10195_c0fp	2.19122e-06	2.43469e-06	2.4347e-07				rxn00559_c0pc	0	0	0	rxn00559_c0pc	0	0	0				rxn06979_c0lr	0	0	0	rxn06979_c0lr	0	0	0				rxn05407_c0ms	5.67555e-07	6.30321e-07	6.2766e-08	rxn05407_c0ms	1.05734e-05	1.17482e-05	1.17482e-06
	rxn02285_c0fp	-2.39791e-06	-2.15812e-06	2.39792e-07	rxn02285_c0fp	-2.43469e-06	-2.19122e-06	2.4347e-07				rxn00807_c0pc	0	0	0	rxn00807_c0pc	0	0	0				rxn10293_c0lr	0	0	0	rxn10293_c0lr	0	0	0				rxn05388_c0ms	5.67555e-07	6.30321e-07	6.2766e-08	rxn05388_c0ms	1.05734e-05	1.17482e-05	1.17482e-06
	rxn10194_c0fp	2.15812e-06	2.39791e-06	2.39792e-07	rxn10194_c0fp	2.19122e-06	2.43469e-06	2.4347e-07				rxn01987_c0pc	0	0	0	rxn01987_c0pc	0	0	0				rxn10196_c0lr	0	0	0	rxn10196_c0lr	0	0	0				rxn05400_c0ms	5.67555e-07	6.30321e-07	6.2766e-08	rxn05400_c0ms	1.05734e-05	1.17482e-05	1.17482e-06
	rxn00461_c0fp	2.15812e-06	2.39791e-06	2.39792e-07	rxn00461_c0fp	2.19122e-06	2.43469e-06	2.4347e-07				rxn09310_c0pc	0	0	0	rxn09310_c0pc	0	0	0				rxn04047_c0lr	0	0	0	rxn04047_c0lr	0	0	0				rxn05387_c0ms	5.67555e-07	6.30321e-07	6.2766e-08	rxn05387_c0ms	1.05734e-05	1.17482e-05	1.17482e-06
	rxn09345_c0fp	2.15812e-06	2.39791e-06	2.39792e-07	rxn09345_c0fp	2.19122e-06	2.43469e-06	2.4347e-07				rxn02318_c0pc	0	0	0	rxn02318_c0pc	0	0	0				rxn03150_c0lr	0	0	0	rxn03150_c0lr	0	0	0				rxn05391_c0ms	5.67555e-07	6.30321e-07	6.2766e-08	rxn05391_c0ms	1.05734e-05	1.17482e-05	1.17482e-06
	rxn03904_c0fp	2.15812e-06	2.39791e-06	2.39792e-07	rxn03904_c0fp	2.19122e-06	2.43469e-06	2.4347e-07				rxn10234_c0pc	0	0	0	rxn10234_c0pc	0	0	0				rxn00224_c0lr	0	0	0	rxn00224_c0lr	0	0	0				rxn05380_c0ms	5.67555e-07	6.30321e-07	6.2766e-08	rxn05380_c0ms	1.05734e-05	1.17482e-05	1.17482e-06
	rxn10199_c0fp	2.15812e-06	2.39791e-06	2.39792e-07	rxn10199_c0fp	2.19122e-06	2.43469e-06	2.4347e-07				rxn06197_c0pc	0	0	0	rxn06197_c0pc	0	0	0				rxn10275_c0lr	0	0	0	rxn10275_c0lr	0	0	0				rxn05359_c0ms	5.67555e-07	6.30321e-07	6.2766e-08	rxn05359_c0ms	1.05734e-05	1.17482e-05	1.17482e-06
	rxn03901_c0fp	2.15812e-06	2.39791e-06	2.39792e-07	rxn03901_c0fp	2.19122e-06	2.43469e-06	2.4347e-07				rxn01647_c0pc	0	0	0	rxn01647_c0pc	0	0	0				rxn10292_c0lr	0	0	0	rxn10292_c0lr	0	0	0				rxn05362_c0ms	5.67555e-07	6.30033e-07	6.2478e-08	rxn05362_c0ms	1.05734e-05	1.17482e-05	1.17482e-06
	rxn00193_c0fp	2.15812e-06	2.39791e-06	2.39792e-07	rxn00193_c0fp	2.19122e-06	2.43469e-06	2.4347e-07				rxn05204_c0pc	0	0	0	rxn05204_c0pc	0	0	0				rxn10161_c0lr	0	0	0	rxn10161_c0lr	0	0	0				rxn05385_c0ms	5.67555e-07	6.30033e-07	6.2478e-08	rxn05385_c0ms	1.05734e-05	1.17482e-05	1.17482e-06
	rxn10196_c0fp	2.15812e-06	2.39791e-06	2.39792e-07	rxn10196_c0fp	2.19122e-06	2.43469e-06	2.4347e-07				rxn07454_c0pc	0	0	0	rxn07454_c0pc	0	0	0				rxn10291_c0lr	0	0	0	rxn10291_c0lr	0	0	0				rxn05390_c0ms	5.67555e-07	6.30033e-07	6.2478e-08	rxn05390_c0ms	1.05734e-05	1.17482e-05	1.17482e-06
	rxn10319_c0fp	2.15812e-06	2.39791e-06	2.39792e-07	rxn10319_c0fp	2.19122e-06	2.43469e-06	2.4347e-07				rxn00817_c0pc	0	0	0	rxn00817_c0pc	0	0	0				rxn10300_c0lr	0	0	0	rxn10300_c0lr	0	0	0				rxn05379_c0ms	5.67555e-07	6.30033e-07	6.2478e-08	rxn05379_c0ms	1.05734e-05	1.17482e-05	1.17482e-06
	rxn10302_c0fp	2.15812e-06	2.39791e-06	2.39792e-07	rxn10302_c0fp	2.19122e-06	2.43469e-06	2.4347e-07				rxn00181_c0pc	0	0	0	rxn00181_c0pc	0	0	0				rxn10194_c0lr	0	0	0	rxn10194_c0lr	0	0	0				rxn05366_c0ms	5.67555e-07	6.30033e-07	6.2478e-08	rxn05366_c0ms	1.05734e-05	1.17482e-05	1.17482e-06
	rxn02011_c0fp	2.15812e-06	2.39791e-06	2.39792e-07	rxn02011_c0fp	2.19122e-06	2.43469e-06	2.4347e-07				rxn05247_c0pc	0	0	0	rxn05247_c0pc	0	0	0				rxn10336_c0lr	0	0	0	rxn10336_c0lr	0	0	0				rxn05358_c0ms	5.67555e-07	6.30033e-07	6.2478e-08	rxn05358_c0ms	1.05734e-05	1.17482e-05	1.17482e-06
	rxn10193_c0fp	2.15812e-06	2.39791e-06	2.39792e-07	rxn10193_c0fp	2.19122e-06	2.43469e-06	2.4347e-07				rxn02460_c0pc	0	0	0	rxn02460_c0pc	0	0	0				rxn03537_c0lr	0	0	0	rxn03537_c0lr	0	0	0				rxn05404_c0ms	5.67555e-07	6.30033e-07	6.2478e-08	rxn05404_c0ms	1.05734e-05	1.17482e-05	1.17482e-06
	rxn10310_c0fp	2.15812e-06	2.39791e-06	2.39792e-07	rxn10310_c0fp	2.19122e-06	2.43469e-06	2.4347e-07				rxn00222_c0pc	0	0	0	rxn00222_c0pc	0	0	0				rxn04045_c0lr	0	0	0	rxn04045_c0lr	0	0	0				rxn05398_c0ms	5.67555e-07	6.30033e-07	6.2478e-08	rxn05398_c0ms	1.05734e-05	1.17482e-05	1.17482e-06
	rxn10311_c0fp	2.15812e-06	2.39791e-06	2.39792e-07	rxn10311_c0fp	2.19122e-06	2.43469e-06	2.4347e-07				rxn10229_c0pc	0	0	0	rxn10229_c0pc	0	0	0				rxn02303_c0lr	0	0	0	rxn02303_c0lr	0	0	0				rxn05401_c0ms	5.67555e-07	6.30033e-07	6.2478e-08	rxn05401_c0ms	1.05734e-05	1.17482e-05	1.17482e-06
	rxn10191_c0fp	2.15812e-06	2.39791e-06	2.39792e-07	rxn10191_c0fp	2.19122e-06	2.43469e-06	2.4347e-07				rxn09101_c0pc	0	0	0	rxn09101_c0pc	0	0	0				rxn04049_c0lr	0	0	0	rxn04049_c0lr	0	0	0				rxn05386_c0ms	5.67555e-07	6.30033e-07	6.2478e-08	rxn05386_c0ms	1.05734e-05	1.17482e-05	1.17482e-06
	rxn10300_c0fp	2.15812e-06	2.39791e-06	2.39792e-07	rxn10300_c0fp	2.19122e-06	2.43469e-06	2.4347e-07				rxn03467_c0pc	0	0	0	rxn03467_c0pc	0	0	0				rxn05029_c0lr	0	0	0	rxn05029_c0lr	0	0	0				rxn05374_c0ms	5.67555e-07	6.30033e-07	6.2478e-08	rxn05374_c0ms	1.05734e-05	1.17482e-05	1.17482e-06
	rxn10318_c0fp	2.15812e-06	2.39791e-06	2.39792e-07	rxn10318_c0fp	2.19122e-06	2.43469e-06	2.4347e-07				rxn10343_c0pc	0	0	0	rxn10343_c0pc	0	0	0				rxn12664_c0lr	0	0	0	rxn12664_c0lr	0	0	0				rxn05397_c0ms	5.67555e-07	6.30033e-07	6.2478e-08	rxn05397_c0ms	1.05734e-05	1.17482e-05	1.17482e-06
	rxn02008_c0fp	2.15812e-06	2.39791e-06	2.39792e-07	rxn02008_c0fp	2.19122e-06	2.43469e-06	2.4347e-07				rxn02755_c0pc	0	0	0	rxn02755_c0pc	0	0	0				rxn10284_c0lr	0	0	0	rxn10284_c0lr	0	0	0				rxn05372_c0ms	5.67555e-07	6.30033e-07	6.2478e-08	rxn05372_c0ms	1.05734e-05	1.17482e-05	1.17482e-06
	rxn00851_c0fp	2.15812e-06	2.39791e-06	2.39792e-07	rxn00851_c0fp	2.19122e-06	2.43469e-06	2.4347e-07				rxn10267_c0pc	0	0	0	rxn10267_c0pc	0	0	0				rxn03541_c0lr	0	0	0	rxn03541_c0lr	0	0	0				rxn05392_c0ms	5.67555e-07	6.30033e-07	6.2478e-08	rxn05392_c0ms	1.05734e-05	1.17482e-05	1.17482e-06
	rxn02286_c0fp	2.15812e-06	2.39791e-06	2.39792e-07	rxn02286_c0fp	2.19122e-06	2.43469e-06	2.4347e-07				rxn05239_c0pc	0	0	0	rxn05239_c0pc	0	0	0				rxn10193_c0lr	0	0	0	rxn10193_c0lr	0	0	0				rxn05452_c0ms	5.67555e-07	6.30033e-07	6.2478e-08	rxn05452_c0ms	1.05734e-05	1.17482e-05	1.17482e-06
	rxn10301_c0fp	2.15812e-06	2.39791e-06	2.39792e-07	rxn10301_c0fp	2.19122e-06	2.43469e-06	2.4347e-07				rxn08312_c0pc	0	0	0	rxn08312_c0pc	0	0	0				rxn04050_c0lr	0	0	0	rxn04050_c0lr	0	0	0				rxn05375_c0ms	5.67555e-07	6.30033e-07	6.2478e-08	rxn05375_c0ms	1.05734e-05	1.17482e-05	1.17482e-06
	rxn10197_c0fp	2.15812e-06	2.39791e-06	2.39792e-07	rxn10197_c0fp	2.19122e-06	2.43469e-06	2.4347e-07				rxn00952_c0pc	0	0	0	rxn00952_c0pc	0	0	0				rxn02897_c0lr	0	0	0	rxn02897_c0lr	0	0	0				rxn05406_c0ms	5.67555e-07	6.30033e-07	6.2478e-08	rxn05406_c0ms	1.05734e-05	1.17482e-05	1.17482e-06
	rxn10320_c0fp	2.15812e-06	2.39791e-06	2.39792e-07	rxn10320_c0fp	2.19122e-06	2.43469e-06	2.4347e-07				rxn01396_c0pc	0	0	0	rxn01396_c0pc	0	0	0				rxn08333_c0lr	0	0	0	rxn08333_c0lr	0	0	0				rxn05360_c0ms	5.67555e-07	6.30033e-07	6.2478e-08	rxn05360_c0ms	1.05734e-05	1.17482e-05	1.17482e-06
	rxn03164_c0fp	2.15812e-06	2.39791e-06	2.39792e-07	rxn03164_c0fp	2.19122e-06	2.43469e-06	2.4347e-07				rxn01517_c0pc	0	0	0	rxn01517_c0pc	0	0	0				rxn04048_c0lr	0	0	0	rxn04048_c0lr	0	0	0				rxn05376_c0ms	5.67555e-07	6.30033e-07	6.2478e-08	rxn05376_c0ms	1.05734e-05	1.17482e-05	1.17482e-06
	rxn10309_c0fp	2.15812e-06	2.39791e-06	2.39792e-07	rxn10309_c0fp	2.19122e-06	2.43469e-06	2.4347e-07				rxn09978_c0pc	0	0	0	rxn09978_c0pc	0	0	0				rxn03538_c0lr	0	0	0	rxn03538_c0lr	0	0	0				rxn05371_c0ms	5.67555e-07	6.30033e-07	6.2478e-08	rxn05371_c0ms	1.05734e-05	1.17482e-05	1.17482e-06
	rxn12225_c0fp	4.74369e-06	5.27077e-06	5.27077e-07	rxn12225_c0fp	4.81645e-06	5.35161e-06	5.35161e-07				rxn09211_c0pc	0	0	0	rxn09211_c0pc	0	0	0				rxn05148_c0lr	0	0	0	rxn05148_c0lr	0	0	0				rxn01207_c0ms	5.67555e-07	6.25139e-07	5.7584e-08	rxn01207_c0ms	1.05734e-05	1.17482e-05	1.17482e-06
	rxn03852_c0fp	6.47437e-06	7.19374e-06	7.19374e-07	rxn03852_c0fp	6.57367e-06	7.30408e-06	7.30408e-07				rxn01807_c0pc	0	0	0	rxn01807_c0pc	0	0	0				rxn10301_c0lr	0	0	0	rxn10301_c0lr	0	0	0				rxn05393_c0ms	5.67555e-07	6.25139e-07	5.7584e-08	rxn05393_c0ms	1.05734e-05	1.17482e-05	1.17482e-06
	rxn10192_c0fp	6.47437e-06	7.19374e-06	7.19374e-07	rxn10192_c0fp	6.57367e-06	7.30408e-06	7.30408e-07				rxn01800_c0pc	0	0	0	rxn01800_c0pc	0	0	0				rxn01833_c0lr	0	0	0	rxn01833_c0lr	0	0	0				rxn05382_c0ms	5.67555e-07	6.25139e-07	5.7584e-08	rxn05382_c0ms	1.05734e-05	1.17482e-05	1.17482e-06
	rxn00297_c0fp	6.47437e-06	7.19374e-06	7.19374e-07	rxn00297_c0fp	6.57367e-06	7.30408e-06	7.30408e-07				rxn02107_c0pc	0	0	0	rxn02107_c0pc	0	0	0				rxn04052_c0lr	0	0	0	rxn04052_c0lr	0	0	0				rxn00527_c0ms	-8.85836e-07	-8.04028e-07	8.1808e-08	rxn00527_c0ms	-1.66431e-05	-1.49788e-05	1.66431e-06
	rxn08040_c0fp	6.47437e-06	7.19374e-06	7.19374e-07	rxn08040_c0fp	6.57367e-06	7.30408e-06	7.30408e-07				rxn08309_c0pc	0	0	0	rxn08309_c0pc	0	0	0				rxn02667_c0lr	0	0	0	rxn02667_c0lr	0	0	0				rxn05040_c0ms	-1.63e-23	8.89e-08	8.89e-08	rxn05040_c0ms	1.5e-20	1.69528e-06	1.69528e-06
	rxn08801_c0fp	-9.59165e-06	-8.63249e-06	9.59166e-07	rxn08801_c0fp	-9.73878e-06	-8.7649e-06	9.73877e-07				rxn00713_c0pc	-1	1	2	rxn00713_c0pc	-1	1	2				rxn10192_c0lr	0	0	0	rxn10192_c0lr	0	0	0				rxn00029_c0ms	4.26e-23	9.17e-08	9.17e-08	rxn00029_c0ms	0	1.70819e-06	1.70819e-06
	rxn10283_c0fp	8.63249e-06	9.59165e-06	9.59166e-07	rxn10283_c0fp	8.7649e-06	9.73878e-06	9.73877e-07				rxn00980_c0pc	0	0	0	rxn00980_c0pc	0	0	0				rxn04046_c0lr	0	0	0	rxn04046_c0lr	0	0	0				rxn03080_c0ms	0	9.17e-08	9.17e-08	rxn03080_c0ms	1.32e-21	1.7082e-06	1.7082e-06
	rxn10238_c0fp	8.63249e-06	9.59165e-06	9.59166e-07	rxn10238_c0fp	8.7649e-06	9.73878e-06	9.73877e-07				rxn01216_c0pc	0	0	0	rxn01216_c0pc	0	0	0				rxn10309_c0lr	0	0	0	rxn10309_c0lr	0	0	0				rxn00952_c0ms	8.72129e-07	9.69032e-07	9.6903e-08	rxn00952_c0ms	1.62475e-05	1.80528e-05	1.80528e-06
	rxn10275_c0fp	8.63249e-06	9.59165e-06	9.59166e-07	rxn10275_c0fp	8.7649e-06	9.73878e-06	9.73877e-07				rxn03365_c0pc	-1	1	2	rxn03365_c0pc	-1	1	2				rxn10302_c0lr	0	0	0	rxn10302_c0lr	0	0	0				rxn01303_c0ms	8.72129e-07	9.60683e-07	8.8554e-08	rxn01303_c0ms	1.62475e-05	1.80528e-05	1.80528e-06
	rxn09149_c0fp	8.63249e-06	9.59165e-06	9.59166e-07	rxn09149_c0fp	8.7649e-06	9.73878e-06	9.73877e-07				rxn04908_c0pc	0	0	0	rxn04908_c0pc	0	0	0				rxn05267_c0lr	0	0	0	rxn05267_c0lr	0	0	0				rxn05236_c0ms	0	1.186e-07	1.186e-07	rxn05236_c0ms	0	2.20949e-06	2.20949e-06
	rxn10284_c0fp	8.63249e-06	9.59165e-06	9.59166e-07	rxn10284_c0fp	8.7649e-06	9.73878e-06	9.73877e-07				rxn06160_c0pc	0	0	0	rxn06160_c0pc	0	0	0				rxn10195_c0lr	0	0	0	rxn10195_c0lr	0	0	0				rxn01672_c0ms	0	1.1849e-07	1.1849e-07	rxn01672_c0ms	0	2.20949e-06	2.20949e-06
	rxn09067_c0fp	8.63249e-06	9.59165e-06	9.59166e-07	rxn09067_c0fp	8.7649e-06	9.73878e-06	9.73877e-07				rxn02521_c0pc	0	0	0	rxn02521_c0pc	0	0	0				rxn05175_c0lr	0	0	0	rxn05175_c0lr	0	0	0				rxn00239_c0ms	1.0708e-06	1.18978e-06	1.18978e-07	rxn00239_c0ms	1.99487e-05	2.21653e-05	2.21653e-06
	rxn10291_c0fp	8.63249e-06	9.59165e-06	9.59166e-07	rxn10291_c0fp	8.7649e-06	9.73878e-06	9.73877e-07				rxn05445_c0pc	0	0	0	rxn05445_c0pc	0	0	0				rxn_AtpGtp_c0lr	-1	1	2	rxn_AtpGtp_c0lr	-1	1	2				rxn00834_c0ms	1.0708e-06	1.18054e-06	1.09737e-07	rxn00834_c0ms	1.99487e-05	2.21653e-05	2.21653e-06
	rxn10293_c0fp	8.63249e-06	9.59165e-06	9.59166e-07	rxn10293_c0fp	8.7649e-06	9.73878e-06	9.73877e-07				rxn07493_c0pc	0	0	0	rxn07493_c0pc	0	0	0				rxn01333_c0lr	-1	1	2	rxn01333_c0lr	-1	1	2				rxn05235_c0ms	1.0674e-07	2.3706e-07	1.3032e-07	rxn05235_c0ms	1.98854e-06	4.41898e-06	2.43044e-06
	rxn10292_c0fp	8.63249e-06	9.59165e-06	9.59166e-07	rxn10292_c0fp	8.7649e-06	9.73878e-06	9.73877e-07				rxn00332_c0pc	0	0	0	rxn00332_c0pc	0	0	0				rxn_Glu_conv_e0lr	-0.0433	0.0433	0.0866	rxn_Glu_conv_e0lr	-0.0433	0.0433	0.0866				rxn00416_c0ms	1.33807e-06	1.48674e-06	1.48674e-07	rxn00416_c0ms	2.49278e-05	2.76976e-05	2.76976e-06
	rxn10274_c0fp	8.63249e-06	9.59165e-06	9.59166e-07	rxn10274_c0fp	8.7649e-06	9.73878e-06	9.73877e-07				rxn05449_c0pc	0	0	0	rxn05449_c0pc	0	0	0				rxn00154_c0lr	0	1	1	rxn00154_c0lr	0	1	1				rxn00126_c0ms	-2.19e-08	1.60461e-07	1.82361e-07	rxn00126_c0ms	-4.23427e-07	2.98934e-06	3.41276e-06
	rxn10273_c0fp	8.63249e-06	9.59165e-06	9.59166e-07	rxn10273_c0fp	8.7649e-06	9.73878e-06	9.73877e-07				rxn04026_c0pc	0	0	0	rxn04026_c0pc	0	0	0				rxn00250_c0lr	0	0.0005	0.0005	rxn00250_c0lr	0	0.0005	0.0005				rxn00599_c0ms	0	1.83384e-07	1.83384e-07	rxn00599_c0ms	0	3.41638e-06	3.41638e-06
	rxn10239_c0fp	8.63249e-06	9.59165e-06	9.59166e-07	rxn10239_c0fp	8.7649e-06	9.73878e-06	9.73877e-07				rxn06870_c0pc	0	0	0	rxn06870_c0pc	0	0	0				rxn00692_c0lr	-1	1	2	rxn00692_c0lr	-1	1	2				rxn05939_c0ms	-1.59067e-07	2.15e-08	1.80567e-07	rxn05939_c0ms	-2.98934e-06	4.25548e-07	3.41488e-06
	rxn10282_c0fp	8.63249e-06	9.59165e-06	9.59166e-07	rxn10282_c0fp	8.7649e-06	9.73878e-06	9.73877e-07				rxn00743_c0pc	0	0	0	rxn00743_c0pc	0	0	0				rxn00906_c0lr	-1	1	2	rxn00906_c0lr	-1	1	2				rxn00141_c0ms	-4.31e-08	1.36508e-07	1.79608e-07	rxn00141_c0ms	-8.54098e-07	2.56229e-06	3.41639e-06
	rxn00392_c0fp	9.48738e-06	1.05415e-05	1.05415e-06	rxn00392_c0fp	9.6329e-06	1.07032e-05	1.07032e-06				rxn01775_c0pc	0	0	0	rxn01775_c0pc	0	0	0				rxn00555_c0lr	0	1	1	rxn00555_c0lr	0	1	1				rxn01454_c0ms	2.32815e-06	2.58683e-06	2.58683e-07	rxn01454_c0ms	4.33727e-05	4.81919e-05	4.81919e-06
	rxn02484_c0fp	-1.05415e-05	-9.48738e-06	1.05415e-06	rxn02484_c0fp	-1.07032e-05	-9.6329e-06	1.07032e-06				rxn03483_c0pc	0	0	0	rxn03483_c0pc	0	0	0				rxn_AcpPanPhT_c0lr	0	0	0	rxn_AcpPanPhT_c0lr	0	0	0				rxn01607_c0ms	2.32815e-06	2.58683e-06	2.58683e-07	rxn01607_c0ms	4.33727e-05	4.81919e-05	4.81919e-06
	rxn03537_c0fp	9.48738e-06	1.05415e-05	1.05415e-06	rxn03537_c0fp	9.6329e-06	1.07032e-05	1.07032e-06				rxn02483_c0pc	0	0	0	rxn02483_c0pc	0	0	0				rxn05333_c0lr	0	0	0	rxn05333_c0lr	0	0	0				rxn01500_c0ms	-2.58683e-06	-2.32815e-06	2.58683e-07	rxn01500_c0ms	-4.81919e-05	-4.33727e-05	4.81919e-06
	rxn06023_c0fp	9.48738e-06	1.05415e-05	1.05415e-06	rxn06023_c0fp	9.6329e-06	1.07032e-05	1.07032e-06				rxn10191_c0pc	0	0	0	rxn10191_c0pc	0	0	0				rxn05340_c0lr	0	0	0	rxn05340_c0lr	0	0	0				rxn00178_c0ms	2.32815e-06	2.58683e-06	2.58683e-07	rxn00178_c0ms	4.33727e-05	4.81919e-05	4.81919e-06
	rxn00650_c0fp	-1.05415e-05	-9.48738e-06	1.05415e-06	rxn00650_c0fp	-1.07032e-05	-9.6329e-06	1.07032e-06				rxn05252_c0pc	0	0	0	rxn05252_c0pc	0	0	0				rxn05331_c0lr	0	0	0	rxn05331_c0lr	0	0	0				rxn40324_c0ms	2.32815e-06	2.58683e-06	2.58683e-07	rxn40324_c0ms	4.33727e-05	4.81919e-05	4.81919e-06
	rxn10571_c0fp	9.48738e-06	1.05415e-05	1.05415e-06	rxn10571_c0fp	9.6329e-06	1.07032e-05	1.07032e-06				rxn02362_c0pc	0	0	0	rxn02362_c0pc	0	0	0				rxn05342_c0lr	0	0	0	rxn05342_c0lr	0	0	0				rxn20839_c0ms	2.32815e-06	2.58683e-06	2.58683e-07	rxn20839_c0ms	4.33727e-05	4.81919e-05	4.81919e-06
	rxn00440_c0fp	9.48738e-06	1.05415e-05	1.05415e-06	rxn00440_c0fp	9.6329e-06	1.07032e-05	1.07032e-06				rxn12642_c0pc	0	0	0	rxn12642_c0pc	0	0	0				rxn05335_c0lr	0	0	0	rxn05335_c0lr	0	0	0				rxn00903_c0ms	0.000197392	0.000197653	2.60757e-07	rxn00903_c0ms	0.000151422	0.00015628	4.85782e-06
	rxn03150_c0fp	9.48738e-06	1.05415e-05	1.05415e-06	rxn03150_c0fp	9.6329e-06	1.07032e-05	1.07032e-06				rxn02630_c0pc	0	0	0	rxn02630_c0pc	0	0	0				rxn31257_c0lr	0	0	0	rxn31257_c0lr	0	0	0				rxn03052_c0ms	8.51498e-07	1.12944e-06	2.77942e-07	rxn03052_c0ms	1.58632e-05	2.10421e-05	5.1789e-06
	rxn05029_c0fp	9.48738e-06	1.05415e-05	1.05415e-06	rxn05029_c0fp	9.6329e-06	1.07032e-05	1.07032e-06				rxn01530_c0pc	0	0	0	rxn01530_c0pc	0	0	0				rxn05332_c0lr	0	0	0	rxn05332_c0lr	0	0	0				rxn01964_c0ms	0	3.49434e-07	3.49434e-07	rxn01964_c0ms	0	6.50985e-06	6.50985e-06
	rxn01537_c0fp	-1.05415e-05	-9.48738e-06	1.05415e-06	rxn01537_c0fp	-1.07032e-05	-9.6329e-06	1.07032e-06				rxn06094_c0pc	0	0	0	rxn06094_c0pc	0	0	0				rxn05461_c0lr	0	0	0	rxn05461_c0lr	0	0	0				rxn02507_c0ms	2.45e-20	3.49434e-07	3.49434e-07	rxn02507_c0ms	-1.5e-20	6.50985e-06	6.50985e-06
	rxn03538_c0fp	9.48738e-06	1.05415e-05	1.05415e-06	rxn03538_c0fp	9.6329e-06	1.07032e-05	1.07032e-06				rxn00558_c0pc	-1	1	2	rxn00558_c0pc	-1	1	2				rxn05462_c0lr	0	0	0	rxn05462_c0lr	0	0	0				rxn05663_c0ms	0	3.49111e-07	3.49111e-07	rxn05663_c0ms	0	6.50979e-06	6.50979e-06
	rxn09310_c0fp	9.48738e-06	1.05415e-05	1.05415e-06	rxn09310_c0fp	9.6329e-06	1.07032e-05	1.07032e-06				rxn12635_c0pc	0	0	0	rxn12635_c0pc	0	0	0				rxn01225_c0lr	-1	1	2	rxn01225_c0lr	-1	1	2				rxn00791_c0ms	0	3.49111e-07	3.49111e-07	rxn00791_c0ms	8.62e-22	6.50985e-06	6.50985e-06
	rxn02897_c0fp	9.48738e-06	1.05415e-05	1.05415e-06	rxn02897_c0fp	9.6329e-06	1.07032e-05	1.07032e-06				rxn04726_c0pc	0	0	0	rxn04726_c0pc	0	0	0				rxn05229_c0lr	0	0.0005	0.0005	rxn05229_c0lr	-9.99e-20	0.0005	0.0005				rxn02508_c0ms	0	3.49111e-07	3.49111e-07	rxn02508_c0ms	7.31e-22	6.50985e-06	6.50985e-06
	rxn01406_c0fp	9.48738e-06	1.05415e-05	1.05415e-06	rxn01406_c0fp	9.6329e-06	1.07032e-05	1.07032e-06				rxn00550_c0pc	0	0	0	rxn00550_c0pc	0	0	0				rxn00916_c0lr	0	1	1	rxn00916_c0lr	0	1	1				rxn00474_c0ms	0	3.49111e-07	3.49111e-07	rxn00474_c0ms	0	6.50985e-06	6.50985e-06
	rxn03075_c0fp	-1.05415e-05	-9.48738e-06	1.05415e-06	rxn03075_c0fp	-1.07032e-05	-9.6329e-06	1.07032e-06				rxn07841_c0pc	0	0	0	rxn07841_c0pc	0	0	0				rxn02287_c0lr	0	-1.53e-40	-1.53e-40	rxn02287_c0lr	0	0	0				rxn01682_c0ms	0	3.48669e-07	3.48669e-07	rxn01682_c0ms	0	6.50985e-06	6.50985e-06
	rxn00122_c0fp	9.48738e-06	1.05415e-05	1.05415e-06	rxn00122_c0fp	9.6329e-06	1.07032e-05	1.07032e-06				rxn05328_c0pc	0	0	0	rxn05328_c0pc	0	0	0				rxn05322_c0lr	0	1.97e-20	1.97e-20	rxn05322_c0lr	0	3.94e-20	3.94e-20				rxn00726_c0ms	0	3.47333e-07	3.47333e-07	rxn00726_c0ms	0	6.50985e-06	6.50985e-06
	rxn10052_c0fp	9.48738e-06	1.05415e-05	1.05415e-06	rxn10052_c0fp	9.6329e-06	1.07032e-05	1.07032e-06				rxn05024_c0pc	0	0	0	rxn05024_c0pc	0	0	0				rxn05325_c0lr	1.97e-20	0	-1.97e-20	rxn05325_c0lr	0	0	0				rxn00727_c0ms	0	3.46822e-07	3.46822e-07	rxn00727_c0ms	0	6.50985e-06	6.50985e-06
	rxn05618_c0fp	9.48738e-06	1.05415e-05	1.05415e-06	rxn05618_c0fp	9.6329e-06	1.07032e-05	1.07032e-06				rxn01851_c0pc	0	0	0	rxn01851_c0pc	0	0	0				rxn_KaasIII_c0lr	0	1.97e-20	1.97e-20	rxn_KaasIII_c0lr	0	3.94e-20	3.94e-20				rxn05313_c0ms	0	4.54919e-07	4.54919e-07	rxn05313_c0ms	0	8.47338e-06	8.47338e-06
	rxn03397_c0fp	9.48738e-06	1.05415e-05	1.05415e-06	rxn03397_c0fp	9.6329e-06	1.07032e-05	1.07032e-06				rxn11834_c0pc	0	0	0	rxn11834_c0pc	0	0	0				rxn09345_c0lr	2.0561e-07	2.26232e-07	2.0622e-08	rxn09345_c0lr	7.48863e-07	8.3207e-07	8.3207e-08				rxn06556_c0ms	-2.81e-21	6.30617e-07	6.30617e-07	rxn06556_c0ms	0	1.17482e-05	1.17482e-05
	rxn03395_c0fp	9.48738e-06	1.05415e-05	1.05415e-06	rxn03395_c0fp	9.6329e-06	1.07032e-05	1.07032e-06				rxn09449_c0pc	0	0	0	rxn09449_c0pc	0	0	0				rxn00056_c0lr	2.25972e-07	2.5108e-07	2.5108e-08	rxn00056_c0lr	8.23024e-07	9.14471e-07	9.1447e-08				rxn10161_c0ms	0	6.30321e-07	6.30321e-07	rxn10161_c0ms	0	1.17482e-05	1.17482e-05
	rxn03393_c0fp	9.48738e-06	1.05415e-05	1.05415e-06	rxn03393_c0fp	9.6329e-06	1.07032e-05	1.07032e-06				rxn03002_c0pc	0	0	0	rxn03002_c0pc	0	0	0				rxn12225_c0lr	4.51944e-07	5.0216e-07	5.0216e-08	rxn12225_c0lr	1.64605e-06	1.82894e-06	1.82895e-07				rxn08766_c0ms	-6.25266e-07	0	6.25266e-07	rxn08766_c0ms	-1.17482e-05	0	1.17482e-05
	rxn03893_c0fp	9.48738e-06	1.05415e-05	1.05415e-06	rxn03893_c0fp	9.6329e-06	1.07032e-05	1.07032e-06				rxn00314_c0pc	0	0	0	rxn00314_c0pc	0	0	0				rxn03408_c0lr	8.22441e-07	9.13823e-07	9.1382e-08	rxn03408_c0lr	2.99545e-06	3.32828e-06	3.32828e-07				rxn13160_c0ms	0	6.25139e-07	6.25139e-07	rxn13160_c0ms	0	1.17482e-05	1.17482e-05
	rxn08131_c0fp	9.48738e-06	1.05415e-05	1.05415e-06	rxn08131_c0fp	9.6329e-06	1.07032e-05	1.07032e-06				rxn01388_c0pc	-1	1	2	rxn01388_c0pc	-1	1	2				rxn02285_c0lr	-9.13823e-07	-8.22441e-07	9.1382e-08	rxn02285_c0lr	-3.32828e-06	-2.99545e-06	3.32828e-07				rxn13783_c0ms	6.66267e-06	7.40297e-06	7.40297e-07	rxn13783_c0ms	0.000124123	0.000137915	1.37915e-05
	rxn10474_c0fp	9.48738e-06	1.05415e-05	1.05415e-06	rxn10474_c0fp	9.6329e-06	1.07032e-05	1.07032e-06				rxn02391_c0pc	0	0	0	rxn02391_c0pc	0	0	0				rxn00461_c0lr	8.22441e-07	9.13823e-07	9.1382e-08	rxn00461_c0lr	2.99545e-06	3.32828e-06	3.32828e-07				rxn13784_c0ms	6.66267e-06	7.40297e-06	7.40297e-07	rxn13784_c0ms	0.000124123	0.000137915	1.37915e-05
	rxn00958_c0fp	9.48738e-06	1.05415e-05	1.05415e-06	rxn00958_c0fp	9.6329e-06	1.07032e-05	1.07032e-06				rxn05126_c0pc	0	0	0	rxn05126_c0pc	0	0	0				rxn03904_c0lr	8.22441e-07	9.13823e-07	9.1382e-08	rxn03904_c0lr	2.99545e-06	3.32828e-06	3.32828e-07				rxn13782_c0ms	6.66267e-06	7.40297e-06	7.40297e-07	rxn13782_c0ms	0.000124123	0.000137915	1.37915e-05
	rxn05144_c0fp	9.48738e-06	1.05415e-05	1.05415e-06	rxn05144_c0fp	9.6329e-06	1.07032e-05	1.07032e-06				rxn05249_c0pc	0	0	0	rxn05249_c0pc	0	0	0				rxn10199_c0lr	8.22441e-07	9.13823e-07	9.1382e-08	rxn10199_c0lr	2.99545e-06	3.32828e-06	3.32828e-07				rxn01268_c0ms	0	8.93365e-07	8.93365e-07	rxn01268_c0ms	0	1.66431e-05	1.66431e-05
	rxn10094_c0fp	9.48738e-06	1.05415e-05	1.05415e-06	rxn10094_c0fp	9.6329e-06	1.07032e-05	1.07032e-06				rxn10223_c0pc	0	0	0	rxn10223_c0pc	0	0	0				rxn03901_c0lr	8.22441e-07	9.13823e-07	9.1382e-08	rxn03901_c0lr	2.99545e-06	3.32828e-06	3.32828e-07				rxn01269_c0ms	0	8.92976e-07	8.92976e-07	rxn01269_c0ms	0	1.66431e-05	1.66431e-05
	rxn12224_c0fp	9.48738e-06	1.05415e-05	1.05415e-06	rxn12224_c0fp	9.6329e-06	1.07032e-05	1.07032e-06				rxn04658_c0pc	0	0	0	rxn04658_c0pc	0	0	0				rxn00193_c0lr	8.22441e-07	9.13823e-07	9.1382e-08	rxn00193_c0lr	2.99545e-06	3.32828e-06	3.32828e-07				rxn01961_c0ms	0	1.18978e-06	1.18978e-06	rxn01961_c0ms	0	2.21653e-05	2.21653e-05
	rxn10868_c0fp	9.48738e-06	1.05415e-05	1.05415e-06	rxn10868_c0fp	9.6329e-06	1.07032e-05	1.07032e-06				rxn03915_c0pc	0	0	0	rxn03915_c0pc	0	0	0				rxn02008_c0lr	8.22441e-07	9.13823e-07	9.1382e-08	rxn02008_c0lr	2.99545e-06	3.32828e-06	3.32828e-07				rxn00917_c0ms	0	1.18978e-06	1.18978e-06	rxn00917_c0ms	0	2.21653e-05	2.21653e-05
	rxn10473_c0fp	9.48738e-06	1.05415e-05	1.05415e-06	rxn10473_c0fp	9.6329e-06	1.07032e-05	1.07032e-06				rxn09199_c0pc	0	0	0	rxn09199_c0pc	0	0	0				rxn00851_c0lr	8.22441e-07	9.13823e-07	9.1382e-08	rxn00851_c0lr	2.99545e-06	3.32828e-06	3.32828e-07				rxn01547_c0ms	-1.18054e-06	2.93e-21	1.18054e-06	rxn01547_c0ms	-2.21653e-05	-1.99e-20	2.21653e-05
	rxn00125_c0fp	9.48738e-06	1.05415e-05	1.05415e-06	rxn00125_c0fp	9.6329e-06	1.07032e-05	1.07032e-06				rxn07056_c0pc	0	0	0	rxn07056_c0pc	0	0	0				rxn02286_c0lr	8.22441e-07	9.13823e-07	9.1382e-08	rxn02286_c0lr	2.99545e-06	3.32828e-06	3.32828e-07				rxn05221_c0ms	0	1.36476e-06	1.36476e-06	rxn05221_c0ms	0	2.54201e-05	2.54201e-05
	rxn05150_c0fp	9.48738e-06	1.05415e-05	1.05415e-06	rxn05150_c0fp	9.6329e-06	1.07032e-05	1.07032e-06				rxn14294_c0pc	0	0	0	rxn14294_c0pc	0	0	0				rxn02011_c0lr	8.22441e-07	9.13823e-07	9.1382e-08	rxn02011_c0lr	2.99545e-06	3.32828e-06	3.32828e-07				rxn00471_c0ms	0	1.36477e-06	1.36477e-06	rxn00471_c0ms	0	2.54253e-05	2.54253e-05
	rxn05514_c0fp	9.48738e-06	1.05415e-05	1.05415e-06	rxn05514_c0fp	9.6329e-06	1.07032e-05	1.07032e-06				rxn04744_c0pc	0	0	0	rxn04744_c0pc	0	0	0				rxn03164_c0lr	8.22441e-07	9.13823e-07	9.1382e-08	rxn03164_c0lr	2.99545e-06	3.32828e-06	3.32828e-07				rxn05198_c0ms	0	1.53187e-06	1.53187e-06	rxn05198_c0ms	0	2.85307e-05	2.85307e-05
	rxn09532_c0fp	9.48738e-06	1.05415e-05	1.05415e-06	rxn09532_c0fp	9.6329e-06	1.07032e-05	1.07032e-06				rxn06690_c0pc	0	0	0	rxn06690_c0pc	0	0	0				rxn00470_c0lr	9.03888e-07	1.00432e-06	1.00432e-07	rxn00470_c0lr	3.2921e-06	3.65788e-06	3.65788e-07				rxn00710_c0ms	0	1.53224e-06	1.53224e-06	rxn00710_c0ms	0	2.85429e-05	2.85429e-05
	rxn12239_c0fp	9.48738e-06	1.05415e-05	1.05415e-06	rxn12239_c0fp	9.6329e-06	1.07032e-05	1.07032e-06				rxn03849_c0pc	0	0	0	rxn03849_c0pc	0	0	0				rxn00100_c0lr	9.03888e-07	1.00432e-06	1.00432e-07	rxn00100_c0lr	3.2921e-06	3.65788e-06	3.65788e-07				rxn01362_c0ms	0	1.53224e-06	1.53224e-06	rxn01362_c0ms	0	2.85429e-05	2.85429e-05
	rxn04139_c0fp	9.48738e-06	1.05415e-05	1.05415e-06	rxn04139_c0fp	9.6329e-06	1.07032e-05	1.07032e-06				rxn03512_c0pc	0	0	0	rxn03512_c0pc	0	0	0				rxn00392_c0lr	9.03888e-07	1.00432e-06	1.00432e-07	rxn00392_c0lr	3.2921e-06	3.65788e-06	3.65788e-07				rxn01018_c0ms	0	1.53224e-06	1.53224e-06	rxn01018_c0ms	0	2.85429e-05	2.85429e-05
	rxn00127_c0fp	9.48738e-06	1.05415e-05	1.05415e-06	rxn00127_c0fp	9.6329e-06	1.07032e-05	1.07032e-06				rxn01291_c0pc	0	0	0	rxn01291_c0pc	0	0	0				rxn02175_c0lr	9.03888e-07	1.00432e-06	1.00432e-07	rxn02175_c0lr	3.2921e-06	3.65788e-06	3.65788e-07				rxn08335_c0ms	0	1.53224e-06	1.53224e-06	rxn08335_c0ms	0	2.85429e-05	2.85429e-05
	rxn11946_c0fp	9.48738e-06	1.05415e-05	1.05415e-06	rxn11946_c0fp	9.6329e-06	1.07032e-05	1.07032e-06				rxn09979_c0pc	0	0	0	rxn09979_c0pc	0	0	0				rxn05150_c0lr	9.03888e-07	1.00432e-06	1.00432e-07	rxn05150_c0lr	3.2921e-06	3.65788e-06	3.65788e-07				rxn05197_c0ms	0	1.53224e-06	1.53224e-06	rxn05197_c0ms	4.4e-17	2.85452e-05	2.85452e-05
	rxn00350_c0fp	9.48738e-06	1.05415e-05	1.05415e-06	rxn00350_c0fp	9.6329e-06	1.07032e-05	1.07032e-06				rxn00985_c0pc	0	0	0	rxn00985_c0pc	0	0	0				rxn00650_c0lr	-1.00432e-06	-9.03888e-07	1.00432e-07	rxn00650_c0lr	-3.65788e-06	-3.2921e-06	3.65788e-07				rxn00711_c0ms	0	1.53224e-06	1.53224e-06	rxn00711_c0ms	0	2.85452e-05	2.85452e-05
	rxn10336_c0fp	1.02611e-05	1.14012e-05	1.14012e-06	rxn10336_c0fp	1.04185e-05	1.15761e-05	1.15761e-06				rxn01602_c0pc	0	0	0	rxn01602_c0pc	0	0	0				rxn12510_c0lr	9.03888e-07	1.00432e-06	1.00432e-07	rxn12510_c0lr	3.2921e-06	3.65788e-06	3.65788e-07				rxn01465_c0ms	-1.52034e-06	0	1.52034e-06	rxn01465_c0ms	-2.85429e-05	0	2.85429e-05
	rxn10337_c0fp	1.02611e-05	1.14012e-05	1.14012e-06	rxn10337_c0fp	1.04185e-05	1.15761e-05	1.15761e-06				rxn01761_c0pc	0	0	0	rxn01761_c0pc	0	0	0				rxn05618_c0lr	9.03888e-07	1.00432e-06	1.00432e-07	rxn05618_c0lr	3.2921e-06	3.65788e-06	3.65788e-07				rxn00119_c0ms	1.66637e-07	1.71739e-06	1.55076e-06	rxn00119_c0ms	3.1044e-06	3.19945e-05	2.88901e-05
	rxn10338_c0fp	1.02611e-05	1.14012e-05	1.14012e-06	rxn10338_c0fp	1.04185e-05	1.15761e-05	1.15761e-06				rxn03061_c0pc	0	0	0	rxn03061_c0pc	0	0	0				rxn00122_c0lr	9.03888e-07	1.00432e-06	1.00432e-07	rxn00122_c0lr	3.2921e-06	3.65788e-06	3.65788e-07				rxn00117_c0ms	3.33275e-07	1.90255e-06	1.56927e-06	rxn00117_c0ms	6.2088e-06	3.54439e-05	2.92351e-05
	rxn01073_c0fp	-1.14012e-05	-1.02611e-05	1.14012e-06	rxn01073_c0fp	-1.15761e-05	-1.04185e-05	1.15761e-06				rxn05344_c0pc	0	0	0	rxn05344_c0pc	0	0	0				rxn00921_c0lr	-1.00432e-06	-9.03888e-07	1.00432e-07	rxn00921_c0lr	-3.65788e-06	-3.2921e-06	3.65788e-07				rxn00364_c0ms	6.38499e-07	2.28747e-06	1.64897e-06	rxn00364_c0ms	1.1895e-05	4.25944e-05	3.06994e-05
	rxn10232_c0fp	1.02611e-05	1.14012e-05	1.14012e-06	rxn10232_c0fp	1.04185e-05	1.15761e-05	1.15761e-06				rxn12636_c0pc	0	0	0	rxn12636_c0pc	0	0	0				rxn05206_c0lr	9.03888e-07	1.00432e-06	1.00432e-07	rxn05206_c0lr	3.2921e-06	3.65788e-06	3.65788e-07				rxn00409_c0ms	6.38499e-07	2.28747e-06	1.64897e-06	rxn00409_c0ms	1.1895e-05	4.25944e-05	3.06994e-05
	rxn10227_c0fp	1.02611e-05	1.14012e-05	1.14012e-06	rxn10227_c0fp	1.04185e-05	1.15761e-05	1.15761e-06				rxn11759_c0pc	0	0	0	rxn11759_c0pc	0	0	0				rxn02341_c0lr	9.03888e-07	1.00432e-06	1.00432e-07	rxn02341_c0lr	3.2921e-06	3.65788e-06	3.65788e-07				rxn00313_c0ms	0	2.11306e-06	2.11306e-06	rxn00313_c0ms	0	3.93576e-05	3.93576e-05
	rxn10233_c0fp	1.02611e-05	1.14012e-05	1.14012e-06	rxn10233_c0fp	1.04185e-05	1.15761e-05	1.15761e-06				rxn00700_c0pc	0	0	0	rxn00700_c0pc	0	0	0				rxn03893_c0lr	9.03888e-07	1.00432e-06	1.00432e-07	rxn03893_c0lr	3.2921e-06	3.65788e-06	3.65788e-07				rxn05151_c0ms	0	2.11309e-06	2.11309e-06	rxn05151_c0ms	0	3.93662e-05	3.93662e-05
	rxn09156_c0fp	1.02611e-05	1.14012e-05	1.14012e-06	rxn09156_c0fp	1.04185e-05	1.15761e-05	1.15761e-06				rxn03094_c0pc	0	0	0	rxn03094_c0pc	0	0	0				rxn05651_c0lr	9.03888e-07	1.00432e-06	1.00432e-07	rxn05651_c0lr	3.2921e-06	3.65788e-06	3.65788e-07				rxn01974_c0ms	1.66637e-07	2.29821e-06	2.13158e-06	rxn01974_c0ms	3.1044e-06	4.28061e-05	3.97017e-05
	rxn10226_c0fp	1.02611e-05	1.14012e-05	1.14012e-06	rxn10226_c0fp	1.04185e-05	1.15761e-05	1.15761e-06				rxn01737_c0pc	0	0	0	rxn01737_c0pc	0	0	0				rxn10474_c0lr	9.03888e-07	1.00432e-06	1.00432e-07	rxn10474_c0lr	3.2921e-06	3.65788e-06	3.65788e-07				rxn40037_c0ms	1.66637e-07	2.29821e-06	2.13158e-06	rxn40037_c0ms	3.1044e-06	4.28061e-05	3.97017e-05
	rxn10060_c0fp	-1.784e-05	-1.6056e-05	1.784e-06	rxn10060_c0fp	-1.81136e-05	-1.63022e-05	1.81136e-06				rxn00709_c0pc	-1	1	2	rxn00709_c0pc	-1	1	2				rxn00350_c0lr	9.03888e-07	1.00432e-06	1.00432e-07	rxn00350_c0lr	3.2921e-06	3.65788e-06	3.65788e-07				rxn39452_c0ms	1.66637e-07	2.29821e-06	2.13158e-06	rxn39452_c0ms	3.1044e-06	4.28061e-05	3.97017e-05
	rxn05234_c0fp	1.6056e-05	1.784e-05	1.784e-06	rxn05234_c0fp	1.63022e-05	1.81136e-05	1.81136e-06				rxn11749_c0pc	0	0	0	rxn11749_c0pc	0	0	0				rxn10180_c0lr	9.03888e-07	1.00432e-06	1.00432e-07	rxn10180_c0lr	3.2921e-06	3.65788e-06	3.65788e-07				rxn07441_c0ms	-2.29714e-06	-1.66637e-07	2.1305e-06	rxn07441_c0ms	-4.28061e-05	-3.1044e-06	3.97017e-05
	rxn01513_c0fp	1.6056e-05	1.784e-05	1.784e-06	rxn01513_c0fp	1.63022e-05	1.81136e-05	1.81136e-06				rxn04453_c0pc	0	0	0	rxn04453_c0pc	0	0	0				rxn03891_c0lr	9.03888e-07	1.00432e-06	1.00432e-07	rxn03891_c0lr	3.2921e-06	3.65788e-06	3.65788e-07				rxn05179_c0ms	0	2.42063e-06	2.42063e-06	rxn05179_c0ms	0	4.5093e-05	4.5093e-05
	rxn04464_c0fp	1.6056e-05	1.784e-05	1.784e-06	rxn04464_c0fp	1.63022e-05	1.81136e-05	1.81136e-06				rxn02332_c0pc	0	0	0	rxn02332_c0pc	0	0	0				rxn03395_c0lr	9.03888e-07	1.00432e-06	1.00432e-07	rxn03395_c0lr	3.2921e-06	3.65788e-06	3.65788e-07				rxn03194_c0ms	9.84e-23	2.42064e-06	2.42064e-06	rxn03194_c0ms	1.07e-19	4.50958e-05	4.50958e-05
	rxn00539_c0fp	1.82011e-05	2.02234e-05	2.02234e-06	rxn00539_c0fp	1.84802e-05	2.05336e-05	2.05336e-06				rxn05447_c0pc	0	0	0	rxn05447_c0pc	0	0	0				rxn12008_c0lr	9.03888e-07	1.00432e-06	1.00432e-07	rxn12008_c0lr	3.2921e-06	3.65788e-06	3.65788e-07				rxn03437_c0ms	-6.88e-22	2.42064e-06	2.42064e-06	rxn03437_c0ms	1.11e-20	4.50958e-05	4.50958e-05
	rxn00470_c0fp	1.89748e-05	2.10831e-05	2.10831e-06	rxn00470_c0fp	1.92658e-05	2.14064e-05	2.14064e-06				rxn01633_c0pc	0	0	0	rxn01633_c0pc	0	0	0				rxn13477_c0lr	9.03888e-07	1.00432e-06	1.00432e-07	rxn13477_c0lr	3.2921e-06	3.65788e-06	3.65788e-07				rxn00737_c0ms	0	2.4192e-06	2.4192e-06	rxn00737_c0ms	0	4.50958e-05	4.50958e-05
	rxn08528_c0fp	1.89748e-05	2.10831e-05	2.10831e-06	rxn08528_c0fp	1.92658e-05	2.14064e-05	2.14064e-06				rxn03885_c0pc	0	0	0	rxn03885_c0pc	0	0	0				rxn12224_c0lr	9.03888e-07	1.00432e-06	1.00432e-07	rxn12224_c0lr	3.2921e-06	3.65788e-06	3.65788e-07				rxn03435_c0ms	-3.44e-22	2.4192e-06	2.4192e-06	rxn03435_c0ms	-5.55e-21	4.50958e-05	4.50958e-05
	rxn02402_c0fp	1.89748e-05	2.10831e-05	2.10831e-06	rxn02402_c0fp	1.92658e-05	2.14064e-05	2.14064e-06				rxn00974_c0pc	-1	1	2	rxn00974_c0pc	-1	1	2				rxn04139_c0lr	9.03888e-07	1.00432e-06	1.00432e-07	rxn04139_c0lr	3.2921e-06	3.65788e-06	3.65788e-07				rxn03436_c0ms	-1.45e-21	2.4192e-06	2.4192e-06	rxn03436_c0ms	-1.32e-20	4.50958e-05	4.50958e-05
	rxn02155_c0fp	1.89748e-05	2.10831e-05	2.10831e-06	rxn02155_c0fp	1.92658e-05	2.14064e-05	2.14064e-06				rxn05740_c0pc	0	0	0	rxn05740_c0pc	0	0	0				rxn11946_c0lr	9.03888e-07	1.00432e-06	1.00432e-07	rxn11946_c0lr	3.2921e-06	3.65788e-06	3.65788e-07				rxn01575_c0ms	-1.77612e-06	6.30388e-07	2.40651e-06	rxn01575_c0ms	-3.33476e-05	1.17475e-05	4.50951e-05
	rxn08333_c0fp	1.89748e-05	2.10831e-05	2.10831e-06	rxn08333_c0fp	1.92658e-05	2.14064e-05	2.14064e-06				rxn09203_c0pc	0	0	0	rxn09203_c0pc	0	0	0				rxn03393_c0lr	9.03888e-07	1.00432e-06	1.00432e-07	rxn03393_c0lr	3.2921e-06	3.65788e-06	3.65788e-07				rxn02465_c0ms	0	3.21387e-06	3.21387e-06	rxn02465_c0ms	0	5.98356e-05	5.98356e-05
	rxn02831_c0fp	1.89748e-05	2.10831e-05	2.10831e-06	rxn02831_c0fp	1.92658e-05	2.14064e-05	2.14064e-06				rxn07842_c0pc	0	0	0	rxn07842_c0pc	0	0	0				rxn00521_c0lr	9.03888e-07	1.00432e-06	1.00432e-07	rxn00521_c0lr	3.2921e-06	3.65788e-06	3.65788e-07				rxn01917_c0ms	-4.17e-21	3.21196e-06	3.21196e-06	rxn01917_c0ms	0	5.98356e-05	5.98356e-05
	rxn05117_c0fp	1.89748e-05	2.10831e-05	2.10831e-06	rxn05117_c0fp	1.92658e-05	2.14064e-05	2.14064e-06				rxn01171_c0pc	0	0	0	rxn01171_c0pc	0	0	0				rxn05514_c0lr	9.03888e-07	1.00432e-06	1.00432e-07	rxn05514_c0lr	3.2921e-06	3.65788e-06	3.65788e-07				rxn01637_c0ms	-4.17e-21	3.21196e-06	3.21196e-06	rxn01637_c0ms	0	5.98356e-05	5.98356e-05
	rxn01258_c0fp	1.89748e-05	2.10831e-05	2.10831e-06	rxn01258_c0fp	1.92658e-05	2.14064e-05	2.14064e-06				rxn00783_c0pc	0	0	0	rxn00783_c0pc	0	0	0				rxn03397_c0lr	9.03888e-07	1.00432e-06	1.00432e-07	rxn03397_c0lr	3.2921e-06	3.65788e-06	3.65788e-07				rxn00802_c0ms	-1.38769e-06	1.82623e-06	3.21393e-06	rxn00802_c0ms	-2.58523e-05	3.40033e-05	5.98556e-05
	rxn02832_c0fp	1.89748e-05	2.10831e-05	2.10831e-06	rxn02832_c0fp	1.92658e-05	2.14064e-05	2.14064e-06				rxn07885_c0pc	0	0	0	rxn07885_c0pc	0	0	0				rxn10473_c0lr	9.03888e-07	1.00423e-06	1.00339e-07	rxn10473_c0lr	3.2921e-06	3.65788e-06	3.65788e-07				rxn01434_c0ms	-1.38704e-06	1.82623e-06	3.21327e-06	rxn01434_c0ms	-2.58523e-05	3.40033e-05	5.98556e-05
	rxn04675_c0fp	1.89748e-05	2.10831e-05	2.10831e-06	rxn04675_c0fp	1.92658e-05	2.14064e-05	2.14064e-06				rxn01455_c0pc	0	0	0	rxn01455_c0pc	0	0	0				rxn05209_c0lr	-1.00378e-06	-9.03888e-07	9.9896e-08	rxn05209_c0lr	-3.65788e-06	-3.2921e-06	3.65788e-07				rxn05154_c0ms	0	3.21398e-06	3.21398e-06	rxn05154_c0ms	0	5.98755e-05	5.98755e-05
	rxn02898_c0fp	1.89748e-05	2.10831e-05	2.10831e-06	rxn02898_c0fp	1.92658e-05	2.14064e-05	2.14064e-06				rxn01985_c0pc	0	0	0	rxn01985_c0pc	0	0	0				rxn10571_c0lr	9.03888e-07	1.00377e-06	9.9878e-08	rxn10571_c0lr	3.2921e-06	3.65788e-06	3.65788e-07				rxn00256_c0ms	-6.91777e-06	-3.16858e-06	3.74918e-06	rxn00256_c0ms	-0.000128794	-5.90297e-05	6.97646e-05
	rxn02988_c0fp	1.89748e-05	2.10831e-05	2.10831e-06	rxn02988_c0fp	1.92658e-05	2.14064e-05	2.14064e-06				rxn00808_c0pc	0	0	0	rxn00808_c0pc	0	0	0				rxn10227_c0lr	9.776e-07	1.08622e-06	1.08622e-07	rxn10227_c0lr	3.56056e-06	3.95618e-06	3.95618e-07				rxn00973_c0ms	3.16858e-06	6.91777e-06	3.74918e-06	rxn00973_c0ms	5.90297e-05	0.000128794	6.97646e-05
	rxn00077_c0fp	2.55434e-05	2.83815e-05	2.83815e-06	rxn00077_c0fp	2.59351e-05	2.88168e-05	2.88168e-06				rxn04133_c0pc	0	0	0	rxn04133_c0pc	0	0	0				rxn10226_c0lr	9.776e-07	1.08622e-06	1.08622e-07	rxn10226_c0lr	3.56056e-06	3.95618e-06	3.95618e-07				rxn30141_c0ms	3.16858e-06	6.91777e-06	3.74918e-06	rxn30141_c0ms	5.90297e-05	0.000128794	6.97646e-05
	rxn01486_c0fp	2.84621e-05	3.16246e-05	3.16246e-06	rxn01486_c0fp	2.88987e-05	3.21097e-05	3.21097e-06				rxn05326_c0pc	0	0	0	rxn05326_c0pc	0	0	0				rxn10233_c0lr	9.776e-07	1.08622e-06	1.08622e-07	rxn10233_c0lr	3.56056e-06	3.95618e-06	3.95618e-07				rxn01069_c0ms	0	3.98128e-06	3.98128e-06	rxn01069_c0ms	0	7.41829e-05	7.41829e-05
	rxn03891_c0fp	2.84621e-05	3.16246e-05	3.16246e-06	rxn03891_c0fp	2.88987e-05	3.21097e-05	3.21097e-06				rxn06760_c0pc	0	0	0	rxn06760_c0pc	0	0	0				rxn10232_c0lr	9.776e-07	1.08622e-06	1.08622e-07	rxn10232_c0lr	3.56056e-06	3.95618e-06	3.95618e-07				rxn01300_c0ms	0	3.98128e-06	3.98128e-06	rxn01300_c0ms	0	7.41829e-05	7.41829e-05
	rxn03167_c0fp	2.84621e-05	3.16246e-05	3.16246e-06	rxn03167_c0fp	2.88987e-05	3.21097e-05	3.21097e-06				rxn04840_c0pc	0	0	0	rxn04840_c0pc	0	0	0				rxn10337_c0lr	9.776e-07	1.08622e-06	1.08622e-07	rxn10337_c0lr	3.56056e-06	3.95618e-06	3.95618e-07				rxn13143_c0ms	0	3.98321e-06	3.98321e-06	rxn13143_c0ms	0	7.42059e-05	7.42059e-05
	rxn02200_c0fp	2.84621e-05	3.16246e-05	3.16246e-06	rxn02200_c0fp	2.88987e-05	3.21097e-05	3.21097e-06				rxn06372_c0pc	0	0	0	rxn06372_c0pc	0	0	0				rxn10338_c0lr	9.776e-07	1.08622e-06	1.08622e-07	rxn10338_c0lr	3.56056e-06	3.95618e-06	3.95618e-07				rxn00337_c0ms	1.03877e-06	7.25027e-06	6.21151e-06	rxn00337_c0ms	1.93519e-05	0.000135003	0.000115651
	rxn05287_c0fp	2.84621e-05	3.16246e-05	3.16246e-06	rxn05287_c0fp	2.88987e-05	3.21097e-05	3.21097e-06				rxn00929_c0pc	-1	1	2	rxn00929_c0pc	-1	1	2				rxn00830_c0lr	1.1095e-06	1.23278e-06	1.23278e-07	rxn00830_c0lr	4.04096e-06	4.48995e-06	4.48995e-07				rxn01643_c0ms	1.03877e-06	7.25027e-06	6.21151e-06	rxn01643_c0ms	1.93519e-05	0.000135003	0.000115651
	rxn03892_c0fp	2.84621e-05	3.16246e-05	3.16246e-06	rxn03892_c0fp	2.88987e-05	3.21097e-05	3.21097e-06				rxn14264_c0pc	0	0	0	rxn14264_c0pc	0	0	0				rxn01213_c0lr	1.1095e-06	1.23278e-06	1.23278e-07	rxn01213_c0lr	4.04096e-06	4.48995e-06	4.48995e-07
	rxn01603_c0fp	2.84621e-05	3.16246e-05	3.16246e-06	rxn01603_c0fp	2.88987e-05	3.21097e-05	3.21097e-06				rxn11892_c0pc	0	0	0	rxn11892_c0pc	0	0	0				rxn01466_c0lr	1.1095e-06	1.23278e-06	1.23278e-07	rxn01466_c0lr	4.04096e-06	4.48995e-06	4.48995e-07
	rxn01072_c0fp	2.84621e-05	3.16246e-05	3.16246e-06	rxn01072_c0fp	2.88987e-05	3.21097e-05	3.21097e-06				rxn02166_c0pc	0	0	0	rxn02166_c0pc	0	0	0				rxn05235_c0lr	1.5297e-06	1.69966e-06	1.69966e-07	rxn05235_c0lr	5.57138e-06	6.19042e-06	6.19043e-07
	rxn02504_c0fp	2.84621e-05	3.16246e-05	3.16246e-06	rxn02504_c0fp	2.88987e-05	3.21097e-05	3.21097e-06				rxn00921_c0pc	0	0	0	rxn00921_c0pc	0	0	0				rxn10060_c0lr	-1.69966e-06	-1.5297e-06	1.69966e-07	rxn10060_c0lr	-6.19042e-06	-5.57138e-06	6.19043e-07
	rxn11258_c0fp	2.84621e-05	3.16246e-05	3.16246e-06	rxn11258_c0fp	2.88987e-05	3.21097e-05	3.21097e-06				rxn02015_c0pc	0	0	0	rxn02015_c0pc	0	0	0				rxn01513_c0lr	1.5297e-06	1.69966e-06	1.69966e-07	rxn01513_c0lr	5.57138e-06	6.19042e-06	6.19043e-07
	rxn00686_c0fp	2.84621e-05	3.16246e-05	3.16246e-06	rxn00686_c0fp	2.88987e-05	3.21097e-05	3.21097e-06				rxn01621_c0pc	0	0	0	rxn01621_c0pc	0	0	0				rxn01520_c0lr	1.5297e-06	1.69966e-06	1.69966e-07	rxn01520_c0lr	5.57138e-06	6.19042e-06	6.19043e-07
	rxn12008_c0fp	2.84621e-05	3.16246e-05	3.16246e-06	rxn12008_c0fp	2.88987e-05	3.21097e-05	3.21097e-06				rxn10770_c0pc	-1	1	2	rxn10770_c0pc	-1	1	2				rxn03638_c0lr	1.64488e-06	1.82765e-06	1.82764e-07	rxn03638_c0lr	5.9909e-06	6.65656e-06	6.65656e-07
	rxn01213_c0fp	3.06203e-05	3.40225e-05	3.40225e-06	rxn01213_c0fp	3.10899e-05	3.45444e-05	3.45443e-06				rxn05421_c0pc	0	0	0	rxn05421_c0pc	0	0	0				rxn01485_c0lr	-1.82765e-06	-1.64488e-06	1.82764e-07	rxn01485_c0lr	-6.65656e-06	-5.9909e-06	6.65656e-07
	rxn01466_c0fp	3.06203e-05	3.40225e-05	3.40225e-06	rxn01466_c0fp	3.10899e-05	3.45444e-05	3.45443e-06				rxn09104_c0pc	0	0	0	rxn09104_c0pc	0	0	0				rxn00293_c0lr	1.64488e-06	1.82765e-06	1.82764e-07	rxn00293_c0lr	5.9909e-06	6.65656e-06	6.65656e-07
	rxn08669_c0fp	-3.42035e-05	-3.07832e-05	3.42035e-06	rxn08669_c0fp	-3.47282e-05	-3.12554e-05	3.47282e-06				rxn09207_c0pc	0	0	0	rxn09207_c0pc	0	0	0				rxn02988_c0lr	1.80778e-06	2.00864e-06	2.00865e-07	rxn02988_c0lr	6.58419e-06	7.31577e-06	7.31576e-07
	rxn08850_c0fp	-3.42035e-05	-3.07832e-05	3.42035e-06	rxn08850_c0fp	-3.47282e-05	-3.12554e-05	3.47282e-06				rxn09107_c0pc	0	0	0	rxn09107_c0pc	0	0	0				rxn05645_c0lr	1.80778e-06	2.00864e-06	2.00865e-07	rxn05645_c0lr	6.58419e-06	7.31577e-06	7.31576e-07
	rxn10260_c0fp	3.07832e-05	3.42035e-05	3.42035e-06	rxn10260_c0fp	3.12554e-05	3.47282e-05	3.47282e-06				rxn03333_c0pc	0	0	0	rxn03333_c0pc	0	0	0				rxn02402_c0lr	1.80778e-06	2.00864e-06	2.00865e-07	rxn02402_c0lr	6.58419e-06	7.31577e-06	7.31576e-07
	rxn10259_c0fp	3.07832e-05	3.42035e-05	3.42035e-06	rxn10259_c0fp	3.12554e-05	3.47282e-05	3.47282e-06				rxn06526_c0pc	0	0	0	rxn06526_c0pc	0	0	0				rxn02155_c0lr	1.80778e-06	2.00864e-06	2.00865e-07	rxn02155_c0lr	6.58419e-06	7.31577e-06	7.31576e-07
	rxn10265_c0fp	3.07832e-05	3.42035e-05	3.42035e-06	rxn10265_c0fp	3.12554e-05	3.47282e-05	3.47282e-06				rxn03465_c0pc	0	0	0	rxn03465_c0pc	0	0	0				rxn05195_c0lr	1.80778e-06	2.00864e-06	2.00865e-07	rxn05195_c0lr	6.58419e-06	7.31577e-06	7.31576e-07
	rxn09142_c0fp	3.07832e-05	3.42035e-05	3.42035e-06	rxn09142_c0fp	3.12554e-05	3.47282e-05	3.47282e-06				rxn01329_c0pc	0	0	0	rxn01329_c0pc	0	0	0				rxn00338_c0lr	1.80778e-06	2.00864e-06	2.00865e-07	rxn00338_c0lr	6.58419e-06	7.31577e-06	7.31576e-07
	rxn10266_c0fp	3.07832e-05	3.42035e-05	3.42035e-06	rxn10266_c0fp	3.12554e-05	3.47282e-05	3.47282e-06				rxn00950_c0pc	0	0	0	rxn00950_c0pc	0	0	0				rxn00138_c0lr	1.80778e-06	2.00864e-06	2.00865e-07	rxn00138_c0lr	6.58419e-06	7.31577e-06	7.31576e-07
	rxn10221_c0fp	4.10443e-05	4.56047e-05	4.56047e-06	rxn10221_c0fp	4.16738e-05	4.63042e-05	4.63042e-06				rxn10268_c0pc	0	0	0	rxn10268_c0pc	0	0	0				rxn00077_c0lr	2.43358e-06	2.70398e-06	2.70398e-07	rxn00077_c0lr	8.86348e-06	9.84831e-06	9.84831e-07
	rxn10220_c0fp	4.10443e-05	4.56047e-05	4.56047e-06	rxn10220_c0fp	4.16738e-05	4.63042e-05	4.63042e-06				rxn01029_c0pc	0	0	0	rxn01029_c0pc	0	0	0				rxn02200_c0lr	2.71166e-06	3.01296e-06	3.01296e-07	rxn02200_c0lr	9.87628e-06	1.09736e-05	1.09736e-06
	rxn00126_c0fp	4.74369e-05	5.27076e-05	5.27077e-06	rxn00126_c0fp	4.81645e-05	5.35161e-05	5.35161e-06				rxn05464_c0pc	0	0	0	rxn05464_c0pc	0	0	0				rxn01257_c0lr	2.71166e-06	3.01296e-06	3.01296e-07	rxn01257_c0lr	9.87628e-06	1.09736e-05	1.09736e-06
	rxn10214_c0fp	4.96767e-05	5.51964e-05	5.51964e-06	rxn10214_c0fp	5.04387e-05	5.6043e-05	5.6043e-06				rxn05646_c0pc	0	0	0	rxn05646_c0pc	0	0	0				rxn01603_c0lr	2.71166e-06	3.01296e-06	3.01296e-07	rxn01603_c0lr	9.87628e-06	1.09736e-05	1.09736e-06
	rxn10206_c0fp	4.96767e-05	5.51964e-05	5.51964e-06	rxn10206_c0fp	5.04387e-05	5.6043e-05	5.6043e-06				rxn01080_c0pc	0	0	0	rxn01080_c0pc	0	0	0				rxn00141_c0lr	-0.999997	3.01296e-06	1	rxn00141_c0lr	-0.99999	1.09736e-05	1
	rxn10215_c0fp	4.96767e-05	5.51964e-05	5.51964e-06	rxn10215_c0fp	5.04387e-05	5.6043e-05	5.6043e-06				rxn01014_c0pc	0	0	0	rxn01014_c0pc	0	0	0				rxn00299_c0lr	2.71166e-06	3.01291e-06	3.0124e-07	rxn00299_c0lr	9.87628e-06	1.09736e-05	1.09736e-06
	rxn10205_c0fp	4.96767e-05	5.51964e-05	5.51964e-06	rxn10205_c0fp	5.04387e-05	5.6043e-05	5.6043e-06				rxn03323_c0pc	0	0	0	rxn03323_c0pc	0	0	0				rxn03167_c0lr	2.71166e-06	3.01291e-06	3.0124e-07	rxn03167_c0lr	9.87628e-06	1.09736e-05	1.09736e-06
	rxn00295_c0fp	6.47437e-05	7.19374e-05	7.19374e-06	rxn00295_c0fp	6.57367e-05	7.30408e-05	7.30408e-06				rxn08307_c0pc	0	0	0	rxn08307_c0pc	0	0	0				rxn02504_c0lr	2.71166e-06	3.01291e-06	3.0124e-07	rxn02504_c0lr	9.87628e-06	1.09736e-05	1.09736e-06
	rxn00478_c0fp	6.51187e-05	7.23541e-05	7.23541e-06	rxn00478_c0fp	6.61175e-05	7.34639e-05	7.34639e-06				rxn11612_c0pc	0	0	0	rxn11612_c0pc	0	0	0				rxn03841_c0lr	2.71166e-06	3.01291e-06	3.0124e-07	rxn03841_c0lr	9.87628e-06	1.09736e-05	1.09736e-06
	rxn00728_c0fp	6.51187e-05	7.23541e-05	7.23541e-06	rxn00728_c0fp	6.61175e-05	7.34639e-05	7.34639e-06				rxn06517_c0pc	0	0	0	rxn06517_c0pc	0	0	0				rxn10265_c0lr	2.9328e-06	3.25866e-06	3.25866e-07	rxn10265_c0lr	1.06817e-05	1.18685e-05	1.18685e-06
	rxn01437_c0fp	6.51187e-05	7.23541e-05	7.23541e-06	rxn01437_c0fp	6.61175e-05	7.34639e-05	7.34639e-06				rxn12645_c0pc	0	0	0	rxn12645_c0pc	0	0	0				rxn10266_c0lr	2.9328e-06	3.25866e-06	3.25866e-07	rxn10266_c0lr	1.06817e-05	1.18685e-05	1.18685e-06
	rxn00726_c0fp	6.51187e-05	7.23541e-05	7.23541e-06	rxn00726_c0fp	6.61175e-05	7.34639e-05	7.34639e-06				rxn00715_c0pc	-1	1	2	rxn00715_c0pc	-1	1	2				rxn10260_c0lr	2.9328e-06	3.25866e-06	3.25866e-07	rxn10260_c0lr	1.06817e-05	1.18685e-05	1.18685e-06
	rxn08808_c0fp	8.90924e-05	9.89916e-05	9.89916e-06	rxn08808_c0fp	9.0459e-05	0.00010051	1.0051e-05				rxn09448_c0pc	0	0	0	rxn09448_c0pc	0	0	0				rxn10259_c0lr	2.9328e-06	3.25866e-06	3.25866e-07	rxn10259_c0lr	1.06817e-05	1.18685e-05	1.18685e-06
	rxn00859_c0fp	-0.999902	0.000108803	1.00001	rxn00859_c0fp	-0.999901	0.000110472	1.00001				rxn09208_c0pc	0	0	0	rxn09208_c0pc	0	0	0				rxn00126_c0lr	3.61555e-06	4.01728e-06	4.01728e-07	rxn00126_c0lr	1.31684e-05	1.46315e-05	1.46315e-06
	rxn02320_c0fp	-0.000108803	-9.79228e-05	1.08803e-05	rxn02320_c0fp	-0.000110472	-9.94248e-05	1.10472e-05				rxn00055_c0pc	0	0	0	rxn00055_c0pc	0	0	0				rxn10221_c0lr	3.9104e-06	4.34489e-06	4.34489e-07	rxn10221_c0lr	1.42422e-05	1.58247e-05	1.58247e-06
	rxn00789_c0fp	9.79228e-05	0.000108803	1.08803e-05	rxn00789_c0fp	9.94248e-05	0.000110472	1.10472e-05				rxn05456_c0pc	0	0	0	rxn05456_c0pc	0	0	0				rxn10220_c0lr	3.9104e-06	4.34489e-06	4.34489e-07	rxn10220_c0lr	1.42422e-05	1.58247e-05	1.58247e-06
	rxn02160_c0fp	9.79228e-05	0.000108803	1.08803e-05	rxn02160_c0fp	9.94248e-05	0.000110472	1.10472e-05				rxn02409_c0pc	0	0	0	rxn02409_c0pc	0	0	0				rxn10205_c0lr	3.9104e-06	4.34489e-06	4.34489e-07	rxn10205_c0lr	1.42422e-05	1.58247e-05	1.58247e-06
	rxn02835_c0fp	9.79228e-05	0.000108803	1.08803e-05	rxn02835_c0fp	9.94248e-05	0.000110472	1.10472e-05				rxn00689_c0pc	0	0	0	rxn00689_c0pc	0	0	0				rxn10214_c0lr	3.9104e-06	4.34489e-06	4.34489e-07	rxn10214_c0lr	1.42422e-05	1.58247e-05	1.58247e-06
	rxn03175_c0fp	9.79228e-05	0.000108803	1.08803e-05	rxn03175_c0fp	9.94248e-05	0.000110472	1.10472e-05				rxn08129_c0pc	0	0	0	rxn08129_c0pc	0	0	0				rxn10206_c0lr	3.9104e-06	4.34489e-06	4.34489e-07	rxn10206_c0lr	1.42422e-05	1.58247e-05	1.58247e-06
	rxn03135_c0fp	9.79228e-05	0.000108803	1.08803e-05	rxn03135_c0fp	9.94248e-05	0.000110472	1.10472e-05				rxn05467_c0pc	-0.002	0.002	0.004	rxn05467_c0pc	-0.002	0.002	0.004				rxn10215_c0lr	3.9104e-06	4.34489e-06	4.34489e-07	rxn10215_c0lr	1.42422e-05	1.58247e-05	1.58247e-06
	rxn02834_c0fp	9.79228e-05	0.000108803	1.08803e-05	rxn02834_c0fp	9.94248e-05	0.000110472	1.10472e-05				rxn05425_c0pc	0	0	0	rxn05425_c0pc	0	0	0				rxn00686_c0lr	-4.71262e-06	-4.24136e-06	4.71263e-07	rxn00686_c0lr	-1.71641e-05	-1.54477e-05	1.71641e-06
	rxn02473_c0fp	9.79228e-05	0.000108803	1.08803e-05	rxn02473_c0fp	9.94248e-05	0.000110472	1.10472e-05				rxn03445_c0pc	0	0	0	rxn03445_c0pc	0	0	0				rxn02508_c0lr	6.20403e-06	6.89337e-06	6.89337e-07	rxn02508_c0lr	2.2596e-05	2.51067e-05	2.51067e-06
	rxn05392_c0fp	9.93535e-05	0.000110393	1.10393e-05	rxn05392_c0fp	0.000100877	0.000112086	1.12086e-05				rxn01641_c0pc	0	0	0	rxn01641_c0pc	0	0	0				rxn00791_c0lr	6.20403e-06	6.89337e-06	6.89337e-07	rxn00791_c0lr	2.2596e-05	2.51067e-05	2.51067e-06
	rxn05367_c0fp	9.93535e-05	0.000110393	1.10393e-05	rxn05367_c0fp	0.000100877	0.000112086	1.12086e-05				rxn11663_c0pc	-1	0	1	rxn11663_c0pc	-1	0	1				rxn02507_c0lr	6.20403e-06	6.89337e-06	6.89337e-07	rxn02507_c0lr	2.2596e-05	2.51067e-05	2.51067e-06
	rxn05404_c0fp	9.93535e-05	0.000110393	1.10393e-05	rxn05404_c0fp	0.000100877	0.000112086	1.12086e-05				rxn03838_c0pc	0	0	0	rxn03838_c0pc	0	0	0				rxn05440_c0lr	7.8208e-06	8.68977e-06	8.68977e-07	rxn05440_c0lr	2.84845e-05	3.16494e-05	3.16494e-06
	rxn05400_c0fp	9.93535e-05	0.000110393	1.10393e-05	rxn05400_c0fp	0.000100877	0.000112086	1.12086e-05				rxn10336_c0pc	0	0	0	rxn10336_c0pc	0	0	0				rxn05392_c0lr	7.8208e-06	8.68977e-06	8.68977e-07	rxn05392_c0lr	2.84845e-05	3.16494e-05	3.16494e-06
	rxn05358_c0fp	9.93535e-05	0.000110393	1.10393e-05	rxn05358_c0fp	0.000100877	0.000112086	1.12086e-05				rxn10832_c0pc	0	0	0	rxn10832_c0pc	0	0	0				rxn05367_c0lr	7.8208e-06	8.68977e-06	8.68977e-07	rxn05367_c0lr	2.84845e-05	3.16494e-05	3.16494e-06
	rxn08809_c0fp	-0.000110393	-9.93535e-05	1.10393e-05	rxn08809_c0fp	-0.000112086	-0.000100877	1.12086e-05				rxn09113_c0pc	0	0	0	rxn09113_c0pc	0	0	0				rxn05404_c0lr	7.8208e-06	8.68977e-06	8.68977e-07	rxn05404_c0lr	2.84845e-05	3.16494e-05	3.16494e-06
	rxn05359_c0fp	9.93535e-05	0.000110393	1.10393e-05	rxn05359_c0fp	0.000100877	0.000112086	1.12086e-05				rxn12664_c0pc	0	0	0	rxn12664_c0pc	0	0	0				rxn05444_c0lr	7.8208e-06	8.68977e-06	8.68977e-07	rxn05444_c0lr	2.84845e-05	3.16494e-05	3.16494e-06
	rxn05371_c0fp	9.93535e-05	0.000110393	1.10393e-05	rxn05371_c0fp	0.000100877	0.000112086	1.12086e-05				rxn09677_c0pc	0	0	0	rxn09677_c0pc	0	0	0				rxn05400_c0lr	7.8208e-06	8.68977e-06	8.68977e-07	rxn05400_c0lr	2.84845e-05	3.16494e-05	3.16494e-06
	rxn05396_c0fp	9.93535e-05	0.000110393	1.10393e-05	rxn05396_c0fp	0.000100877	0.000112086	1.12086e-05				rxn09436_c0pc	0	1	1	rxn09436_c0pc	0	1	1				rxn05434_c0lr	7.8208e-06	8.68977e-06	8.68977e-07	rxn05434_c0lr	2.84845e-05	3.16494e-05	3.16494e-06
	rxn05452_c0fp	9.93535e-05	0.000110393	1.10393e-05	rxn05452_c0fp	0.000100877	0.000112086	1.12086e-05				rxn10161_c0pc	0	0	0	rxn10161_c0pc	0	0	0				rxn05358_c0lr	7.8208e-06	8.68977e-06	8.68977e-07	rxn05358_c0lr	2.84845e-05	3.16494e-05	3.16494e-06
	rxn05388_c0fp	9.93535e-05	0.000110393	1.10393e-05	rxn05388_c0fp	0.000100877	0.000112086	1.12086e-05				rxn02288_c0pc	0	0	0	rxn02288_c0pc	0	0	0				rxn05437_c0lr	7.8208e-06	8.68977e-06	8.68977e-07	rxn05437_c0lr	2.84845e-05	3.16494e-05	3.16494e-06
	rxn05363_c0fp	9.93535e-05	0.000110393	1.10393e-05	rxn05363_c0fp	0.000100877	0.000112086	1.12086e-05				rxn05176_c0pc	0	0	0	rxn05176_c0pc	0	0	0				rxn05435_c0lr	7.8208e-06	8.68977e-06	8.68977e-07	rxn05435_c0lr	2.84845e-05	3.16494e-05	3.16494e-06
	rxn05379_c0fp	9.93535e-05	0.000110393	1.10393e-05	rxn05379_c0fp	0.000100877	0.000112086	1.12086e-05				rxn02056_c0pc	0	0	0	rxn02056_c0pc	0	0	0				rxn05443_c0lr	7.8208e-06	8.68977e-06	8.68977e-07	rxn05443_c0lr	2.84845e-05	3.16494e-05	3.16494e-06
	rxn05454_c0fp	9.93535e-05	0.000110393	1.10393e-05	rxn05454_c0fp	0.000100877	0.000112086	1.12086e-05				rxn02303_c0pc	0	0	0	rxn02303_c0pc	0	0	0				rxn01575_c0lr	7.8208e-06	8.68977e-06	8.68977e-07	rxn01575_c0lr	2.84845e-05	3.16494e-05	3.16494e-06
	rxn05375_c0fp	9.93535e-05	0.000110393	1.10393e-05	rxn05375_c0fp	0.000100877	0.000112086	1.12086e-05				rxn12851_c0pc	0	0	0	rxn12851_c0pc	0	0	0				rxn05359_c0lr	7.8208e-06	8.68977e-06	8.68977e-07	rxn05359_c0lr	2.84845e-05	3.16494e-05	3.16494e-06
	rxn05384_c0fp	9.93535e-05	0.000110393	1.10393e-05	rxn05384_c0fp	0.000100877	0.000112086	1.12086e-05				rxn02304_c0pc	0	0	0	rxn02304_c0pc	0	0	0				rxn05371_c0lr	7.8208e-06	8.68977e-06	8.68977e-07	rxn05371_c0lr	2.84845e-05	3.16494e-05	3.16494e-06
	rxn05383_c0fp	9.93535e-05	0.000110393	1.10393e-05	rxn05383_c0fp	0.000100877	0.000112086	1.12086e-05				rxn03538_c0pc	0	0	0	rxn03538_c0pc	0	0	0				rxn05396_c0lr	7.8208e-06	8.68977e-06	8.68977e-07	rxn05396_c0lr	2.84845e-05	3.16494e-05	3.16494e-06
	rxn10030_c0fp	9.93535e-05	0.000110393	1.10393e-05	rxn10030_c0fp	0.000100877	0.000112086	1.12086e-05				rxn12850_c0pc	0	0	0	rxn12850_c0pc	0	0	0				rxn05452_c0lr	7.8208e-06	8.68977e-06	8.68977e-07	rxn05452_c0lr	2.84845e-05	3.16494e-05	3.16494e-06
	rxn05439_c0fp	9.93535e-05	0.000110393	1.10393e-05	rxn05439_c0fp	0.000100877	0.000112086	1.12086e-05				rxn05902_c0pc	0	0	0	rxn05902_c0pc	0	0	0				rxn05388_c0lr	7.8208e-06	8.68977e-06	8.68977e-07	rxn05388_c0lr	2.84845e-05	3.16494e-05	3.16494e-06
	rxn05364_c0fp	9.93535e-05	0.000110393	1.10393e-05	rxn05364_c0fp	0.000100877	0.000112086	1.12086e-05				rxn08822_c0pc	0	0	0	rxn08822_c0pc	0	0	0				rxn05363_c0lr	7.8208e-06	8.68977e-06	8.68977e-07	rxn05363_c0lr	2.84845e-05	3.16494e-05	3.16494e-06
	rxn05438_c0fp	9.93535e-05	0.000110393	1.10393e-05	rxn05438_c0fp	0.000100877	0.000112086	1.12086e-05				rxn12008_c0pc	0	0	0	rxn12008_c0pc	0	0	0				rxn05442_c0lr	7.8208e-06	8.68977e-06	8.68977e-07	rxn05442_c0lr	2.84845e-05	3.16494e-05	3.16494e-06
	rxn05433_c0fp	9.93535e-05	0.000110393	1.10393e-05	rxn05433_c0fp	0.000100877	0.000112086	1.12086e-05				rxn02897_c0pc	0	0	0	rxn02897_c0pc	0	0	0				rxn05436_c0lr	7.8208e-06	8.68977e-06	8.68977e-07	rxn05436_c0lr	2.84845e-05	3.16494e-05	3.16494e-06
	rxn05441_c0fp	9.93535e-05	0.000110393	1.10393e-05	rxn05441_c0fp	0.000100877	0.000112086	1.12086e-05				rxn02287_c0pc	0	0	0	rxn02287_c0pc	0	0	0				rxn05379_c0lr	7.8208e-06	8.68977e-06	8.68977e-07	rxn05379_c0lr	2.84845e-05	3.16494e-05	3.16494e-06
	rxn05437_c0fp	9.93535e-05	0.000110393	1.10393e-05	rxn05437_c0fp	0.000100877	0.000112086	1.12086e-05				rxn02774_c0pc	0	0	0	rxn02774_c0pc	0	0	0				rxn05441_c0lr	7.8208e-06	8.68977e-06	8.68977e-07	rxn05441_c0lr	2.84845e-05	3.16494e-05	3.16494e-06
	rxn05393_c0fp	9.93535e-05	0.000110393	1.10393e-05	rxn05393_c0fp	0.000100877	0.000112086	1.12086e-05				rxn05267_c0pc	0	0	0	rxn05267_c0pc	0	0	0				rxn05454_c0lr	7.8208e-06	8.68977e-06	8.68977e-07	rxn05454_c0lr	2.84845e-05	3.16494e-05	3.16494e-06
	rxn05401_c0fp	9.93535e-05	0.000110393	1.10393e-05	rxn05401_c0fp	0.000100877	0.000112086	1.12086e-05				rxn09128_c0pc	0	0	0	rxn09128_c0pc	0	0	0				rxn00806_c0lr	7.8208e-06	8.68977e-06	8.68977e-07	rxn00806_c0lr	2.84845e-05	3.16494e-05	3.16494e-06
	rxn02269_c0fp	9.93535e-05	0.000110393	1.10393e-05	rxn02269_c0fp	0.000100877	0.000112086	1.12086e-05				rxn05148_c0pc	0	0	0	rxn05148_c0pc	0	0	0				rxn05438_c0lr	7.8208e-06	8.68977e-06	8.68977e-07	rxn05438_c0lr	2.84845e-05	3.16494e-05	3.16494e-06
	rxn05405_c0fp	9.93535e-05	0.000110393	1.10393e-05	rxn05405_c0fp	0.000100877	0.000112086	1.12086e-05				rxn03537_c0pc	0	0	0	rxn03537_c0pc	0	0	0				rxn05375_c0lr	7.8208e-06	8.68977e-06	8.68977e-07	rxn05375_c0lr	2.84845e-05	3.16494e-05	3.16494e-06
	rxn05398_c0fp	9.93535e-05	0.000110393	1.10393e-05	rxn05398_c0fp	0.000100877	0.000112086	1.12086e-05				rxn13661_c0pc	0	0	0	rxn13661_c0pc	0	0	0				rxn05433_c0lr	7.8208e-06	8.68977e-06	8.68977e-07	rxn05433_c0lr	2.84845e-05	3.16494e-05	3.16494e-06
	rxn05368_c0fp	9.93535e-05	0.000110393	1.10393e-05	rxn05368_c0fp	0.000100877	0.000112086	1.12086e-05				rxn05029_c0pc	0	0	0	rxn05029_c0pc	0	0	0				rxn05384_c0lr	7.8208e-06	8.68977e-06	8.68977e-07	rxn05384_c0lr	2.84845e-05	3.16494e-05	3.16494e-06
	rxn05443_c0fp	9.93535e-05	0.000110393	1.10393e-05	rxn05443_c0fp	0.000100877	0.000112086	1.12086e-05				rxn03150_c0pc	0	0	0	rxn03150_c0pc	0	0	0				rxn05439_c0lr	7.8208e-06	8.68977e-06	8.68977e-07	rxn05439_c0lr	2.84845e-05	3.16494e-05	3.16494e-06
	rxn05390_c0fp	9.93535e-05	0.000110393	1.10393e-05	rxn05390_c0fp	0.000100877	0.000112086	1.12086e-05				rxn05175_c0pc	0	0	0	rxn05175_c0pc	0	0	0				rxn05383_c0lr	7.8208e-06	8.68977e-06	8.68977e-07	rxn05383_c0lr	2.84845e-05	3.16494e-05	3.16494e-06
	rxn05381_c0fp	9.93535e-05	0.000110393	1.10393e-05	rxn05381_c0fp	0.000100877	0.000112086	1.12086e-05				rxn05255_c0pc	0	0	0	rxn05255_c0pc	0	0	0				rxn05398_c0lr	7.8208e-06	8.68977e-06	8.68977e-07	rxn05398_c0lr	2.84845e-05	3.16494e-05	3.16494e-06
	rxn05385_c0fp	9.93535e-05	0.000110393	1.10393e-05	rxn05385_c0fp	0.000100877	0.000112086	1.12086e-05				rxn05535_c0pc	0	0	0	rxn05535_c0pc	0	0	0				rxn05360_c0lr	7.8208e-06	8.68977e-06	8.68977e-07	rxn05360_c0lr	2.84845e-05	3.16494e-05	3.16494e-06
	rxn05373_c0fp	9.93535e-05	0.000110393	1.10393e-05	rxn05373_c0fp	0.000100877	0.000112086	1.12086e-05				rxn00224_c0pc	0	0	0	rxn00224_c0pc	0	0	0				rxn05405_c0lr	7.8208e-06	8.68977e-06	8.68977e-07	rxn05405_c0lr	2.84845e-05	3.16494e-05	3.16494e-06
	rxn05361_c0fp	9.93535e-05	0.000110393	1.10393e-05	rxn05361_c0fp	0.000100877	0.000112086	1.12086e-05				rxn12549_c0pc	0	0	0	rxn12549_c0pc	0	0	0				rxn05386_c0lr	7.8208e-06	8.68977e-06	8.68977e-07	rxn05386_c0lr	2.84845e-05	3.16494e-05	3.16494e-06
	rxn05402_c0fp	9.93535e-05	0.000110393	1.10393e-05	rxn05402_c0fp	0.000100877	0.000112086	1.12086e-05				rxn05337_c0pc	0	0	0	rxn05337_c0pc	0	0	0				rxn05364_c0lr	7.8208e-06	8.68977e-06	8.68977e-07	rxn05364_c0lr	2.84845e-05	3.16494e-05	3.16494e-06
	rxn05440_c0fp	9.93535e-05	0.000110393	1.10393e-05	rxn05440_c0fp	0.000100877	0.000112086	1.12086e-05				rxn05330_c0pc	0	0	0	rxn05330_c0pc	0	0	0				rxn05369_c0lr	7.8208e-06	8.68977e-06	8.68977e-07	rxn05369_c0lr	2.84845e-05	3.16494e-05	3.16494e-06
	rxn05365_c0fp	9.93535e-05	0.000110393	1.10393e-05	rxn05365_c0fp	0.000100877	0.000112086	1.12086e-05				rxn05336_c0pc	0	0	0	rxn05336_c0pc	0	0	0				rxn05373_c0lr	7.8208e-06	8.68977e-06	8.68977e-07	rxn05373_c0lr	2.84845e-05	3.16494e-05	3.16494e-06
	rxn01207_c0fp	9.93535e-05	0.000110393	1.10393e-05	rxn01207_c0fp	0.000100877	0.000112086	1.12086e-05				rxn05332_c0pc	0	0	0	rxn05332_c0pc	0	0	0				rxn05385_c0lr	7.8208e-06	8.68977e-06	8.68977e-07	rxn05385_c0lr	2.84845e-05	3.16494e-05	3.16494e-06
	rxn05397_c0fp	9.93535e-05	0.000110393	1.10393e-05	rxn05397_c0fp	0.000100877	0.000112086	1.12086e-05				rxn05461_c0pc	0	0	0	rxn05461_c0pc	0	0	0				rxn05401_c0lr	7.8208e-06	8.68977e-06	8.68977e-07	rxn05401_c0lr	2.84845e-05	3.16494e-05	3.16494e-06
	rxn05380_c0fp	9.93535e-05	0.000110393	1.10393e-05	rxn05380_c0fp	0.000100877	0.000112086	1.12086e-05				rxn05462_c0pc	0	0	0	rxn05462_c0pc	0	0	0				rxn05380_c0lr	7.8208e-06	8.68977e-06	8.68977e-07	rxn05380_c0lr	2.84845e-05	3.16494e-05	3.16494e-06
	rxn05436_c0fp	9.93535e-05	0.000110393	1.10393e-05	rxn05436_c0fp	0.000100877	0.000112086	1.12086e-05				rxn05289_c0pc	0.000768717	0.0047538	0.00398508	rxn05289_c0pc	0.000767762	0.00475286	0.00398509				rxn01207_c0lr	7.8208e-06	8.68977e-06	8.68977e-07	rxn01207_c0lr	2.84845e-05	3.16494e-05	3.16494e-06
	rxn05435_c0fp	9.93535e-05	0.000110393	1.10393e-05	rxn05435_c0fp	0.000100877	0.000112086	1.12086e-05				rxn11702_c0pc	7.42886e-05	1	0.999926	rxn11702_c0pc	7.41963e-05	1	0.999926				rxn05381_c0lr	7.8208e-06	8.68977e-06	8.68977e-07	rxn05381_c0lr	2.84845e-05	3.16494e-05	3.16494e-06
	rxn05442_c0fp	9.93535e-05	0.000110393	1.10393e-05	rxn05442_c0fp	0.000100877	0.000112086	1.12086e-05				rxn11703_c0pc	7.42886e-05	1	0.999926	rxn11703_c0pc	7.41963e-05	1	0.999926				rxn05394_c0lr	7.8208e-06	8.68977e-06	8.68977e-07	rxn05394_c0lr	2.84845e-05	3.16494e-05	3.16494e-06
	rxn05376_c0fp	9.93535e-05	0.000110393	1.10393e-05	rxn05376_c0fp	0.000100877	0.000112086	1.12086e-05				rxn04675_c0pc	0	0.999926	0.999926	rxn04675_c0pc	0	0.999926	0.999926				rxn02269_c0lr	7.8208e-06	8.68977e-06	8.68977e-07	rxn02269_c0lr	2.84845e-05	3.16494e-05	3.16494e-06
	rxn05360_c0fp	9.93535e-05	0.000110393	1.10393e-05	rxn05360_c0fp	0.000100877	0.000112086	1.12086e-05				rxn00205_c0pc	0	0.00391643	0.00391643	rxn00205_c0pc	0	0.00391653	0.00391653				rxn05361_c0lr	7.8208e-06	8.68977e-06	8.68977e-07	rxn05361_c0lr	2.84845e-05	3.16494e-05	3.16494e-06
	rxn05406_c0fp	9.93535e-05	0.000110393	1.10393e-05	rxn05406_c0fp	0.000100877	0.000112086	1.12086e-05				rxn09296_c0pc	0	0.00391643	0.00391643	rxn09296_c0pc	0	0.00391653	0.00391653				rxn05365_c0lr	7.8208e-06	8.68977e-06	8.68977e-07	rxn05365_c0lr	2.84845e-05	3.16494e-05	3.16494e-06
	rxn05444_c0fp	9.93535e-05	0.000110393	1.10393e-05	rxn05444_c0fp	0.000100877	0.000112086	1.12086e-05				rxn00086_c0pc	0	0.00391643	0.00391643	rxn00086_c0pc	0	0.00391653	0.00391653				rxn05402_c0lr	7.8208e-06	8.68977e-06	8.68977e-07	rxn05402_c0lr	2.84845e-05	3.16494e-05	3.16494e-06
	rxn05394_c0fp	9.93535e-05	0.000110393	1.10393e-05	rxn05394_c0fp	0.000100877	0.000112086	1.12086e-05				rxn00262_c0pc	0	0.00384214	0.00384214	rxn00262_c0pc	0	0.00384233	0.00384233				rxn05376_c0lr	7.8208e-06	8.68977e-06	8.68977e-07	rxn05376_c0lr	2.84845e-05	3.16494e-05	3.16494e-06
	rxn05369_c0fp	9.93535e-05	0.000110393	1.10393e-05	rxn05369_c0fp	0.000100877	0.000112086	1.12086e-05				rxn05468_c0pc	0.000157863	0.004	0.00384214	rxn05468_c0pc	0.000157667	0.004	0.00384233				rxn05372_c0lr	7.8208e-06	8.68977e-06	8.68977e-07	rxn05372_c0lr	2.84845e-05	3.16494e-05	3.16494e-06
	rxn05434_c0fp	9.93535e-05	0.000110393	1.10393e-05	rxn05434_c0fp	0.000100877	0.000112086	1.12086e-05				rxn00780_c0pc	-0.999745	1	1.99974	rxn00780_c0pc	-0.999745	1	1.99974				rxn05377_c0lr	7.8208e-06	8.68977e-06	8.68977e-07	rxn05377_c0lr	2.84845e-05	3.16494e-05	3.16494e-06
	rxn05389_c0fp	9.93535e-05	0.000110393	1.10393e-05	rxn05389_c0fp	0.000100877	0.000112086	1.12086e-05				rxn01492_c0pc	-0.999745	1	1.99974	rxn01492_c0pc	-0.999745	1	1.99974				rxn05397_c0lr	7.8208e-06	8.68977e-06	8.68977e-07	rxn05397_c0lr	2.84845e-05	3.16494e-05	3.16494e-06
	rxn05372_c0fp	9.93535e-05	0.000110393	1.10393e-05	rxn05372_c0fp	0.000100877	0.000112086	1.12086e-05				rxn01870_c0pc	-1	0.999745	1.99974	rxn01870_c0pc	-1	0.999745	1.99974				rxn05390_c0lr	7.8208e-06	8.68977e-06	8.68977e-07	rxn05390_c0lr	2.84845e-05	3.16494e-05	3.16494e-06
	rxn05386_c0fp	9.93535e-05	0.000110393	1.10393e-05	rxn05386_c0fp	0.000100877	0.000112086	1.12086e-05				rxn10113_c0pc	0	0.00768427	0.00768427	rxn10113_c0pc	0	0.00768467	0.00768467				rxn05389_c0lr	7.8208e-06	8.68977e-06	8.68977e-07	rxn05389_c0lr	2.84845e-05	3.16494e-05	3.16494e-06
	rxn05377_c0fp	9.93535e-05	0.000110393	1.10393e-05	rxn05377_c0fp	0.000100877	0.000112086	1.12086e-05				rxn10806_c0pc	0	0.00768427	0.00768427	rxn10806_c0pc	0	0.00768467	0.00768467				rxn05368_c0lr	7.8208e-06	8.68977e-06	8.68977e-07	rxn05368_c0lr	2.84845e-05	3.16494e-05	3.16494e-06
	rxn00527_c0fp	-0.00015797	-0.000142173	1.5797e-05	rxn00527_c0fp	-0.000160393	-0.000144353	1.60393e-05				rxn05345_c0pc	0.00120008	1	0.9988	rxn05345_c0pc	0.00119859	1	0.998801				rxn05393_c0lr	7.8208e-06	8.68977e-06	8.68977e-07	rxn05393_c0lr	2.84845e-05	3.16494e-05	3.16494e-06
	rxn01303_c0fp	0.00014511	0.000161234	1.61234e-05	rxn01303_c0fp	0.000147336	0.000163707	1.63707e-05				rxn05342_c0pc	0.00120008	1	0.9988	rxn05342_c0pc	0.00119859	1	0.998801				rxn05406_c0lr	7.8208e-06	8.68977e-06	8.68977e-07	rxn05406_c0lr	2.84845e-05	3.16494e-05	3.16494e-06
	rxn00952_c0fp	0.00014511	0.000161234	1.61234e-05	rxn00952_c0fp	0.000147336	0.000163707	1.63707e-05				rxn05323_c0pc	-0.9988	1.23e-19	0.9988	rxn05323_c0pc	-0.998801	0	0.998801				rxn09177_c0lr	0	1.00432e-06	1.00432e-06	rxn09177_c0lr	0	3.65788e-06	3.65788e-06
	rxn00693_c0fp	0.00018306	0.0002034	2.034e-05	rxn00693_c0fp	0.000185868	0.00020652	2.0652e-05				rxn05335_c0pc	-0.9988	0	0.9988	rxn05335_c0pc	-0.998801	0	0.998801				rxn12512_c0lr	0	1.00432e-06	1.00432e-06	rxn12512_c0lr	0	3.65788e-06	3.65788e-06
	rxn00190_c0fp	0	2.10831e-05	2.10831e-05	rxn00190_c0fp	0	2.14064e-05	2.14064e-05				rxn00705_c0pc	-1	0.9985	1.9985	rxn00705_c0pc	-1	0.998502	1.9985				rxn00829_c0lr	9.49282e-06	1.05476e-05	1.05476e-06	rxn00829_c0lr	3.45743e-05	3.84158e-05	3.84158e-06
	rxn00138_c0fp	0	2.10831e-05	2.10831e-05	rxn00138_c0fp	0	2.14064e-05	2.14064e-05				rxn01215_c0pc	-0.9985	1	1.9985	rxn01215_c0pc	-0.998502	1	1.9985				rxn01607_c0lr	9.49282e-06	1.05476e-05	1.05476e-06	rxn01607_c0lr	3.45743e-05	3.84158e-05	3.84158e-06
	rxn02374_c0fp	0.000192418	0.000213798	2.13798e-05	rxn02374_c0fp	0.00019537	0.000217077	2.17077e-05				rxn00704_c0pc	-1	0.9985	1.9985	rxn00704_c0pc	-1	0.998502	1.9985				rxn02322_c0lr	9.49282e-06	1.05476e-05	1.05476e-06	rxn02322_c0lr	3.45743e-05	3.84158e-05	3.84158e-06
	rxn00802_c0fp	0.000231098	0.000256775	2.56775e-05	rxn00802_c0fp	0.000234642	0.000260714	2.60714e-05				rxn01301_c0pc	-1	0.99843	1.99843	rxn01301_c0pc	-1	0.998432	1.99843				rxn00178_c0lr	9.49282e-06	1.05476e-05	1.05476e-06	rxn00178_c0lr	3.45743e-05	3.84158e-05	3.84158e-06
	rxn01434_c0fp	0.000231098	0.000256775	2.56775e-05	rxn01434_c0fp	0.000234642	0.000260714	2.60714e-05				rxn01302_c0pc	-1	0.99843	1.99843	rxn01302_c0pc	-1	0.998432	1.99843				rxn_HmgCoAS_c0lr	-1.05476e-05	0.999991	1	rxn_HmgCoAS_c0lr	-3.84158e-05	0.999965	1
	rxn01019_c0fp	0.000231098	0.000256775	2.56775e-05	rxn01019_c0fp	0.000234642	0.000260714	2.60714e-05				rxn00910_c0pc	-1	0.998244	1.99824	rxn00910_c0pc	-1	0.998246	1.99825				rxn00527_c0lr	-1.50502e-05	-1.35452e-05	1.50502e-06	rxn00527_c0lr	-5.48151e-05	-4.93336e-05	5.48151e-06
	rxn00293_c0fp	0.000237393	0.000263771	2.6377e-05	rxn00293_c0fp	0.000241035	0.000267816	2.67816e-05				rxn04954_c0pc	-1	0.998244	1.99824	rxn04954_c0pc	-1	0.998246	1.99825				rxn10052_c0lr	-1.69966e-06	1.42e-20	1.69966e-06	rxn10052_c0lr	-6.19042e-06	0	6.19042e-06
	rxn01505_c0fp	-0.999763	0.000263771	1.00003	rxn01505_c0fp	-0.999759	0.000267816	1.00003				rxn00612_c0pc	-1	0.998212	1.99821	rxn00612_c0pc	-1	0.998214	1.99821				rxn01517_c0lr	-1.69966e-06	-4.61e-21	1.69966e-06	rxn01517_c0lr	-6.19042e-06	-1.07e-20	6.19042e-06
	rxn00467_c0fp	0.000250073	0.000277858	2.77858e-05	rxn00467_c0fp	0.000253908	0.00028212	2.8212e-05				rxn00611_c0pc	-1	0.998212	1.99821	rxn00611_c0pc	-1	0.998214	1.99821				rxn01219_c0lr	-1.69966e-06	0	1.69966e-06	rxn01219_c0lr	-6.19042e-06	0	6.19042e-06
	rxn03958_c0fp	-0.000279374	-0.000251436	2.79374e-05	rxn03958_c0fp	-0.000283659	-0.000255293	2.83659e-05				rxn05298_c0pc	-0.0188681	0.025086	0.0439541	rxn05298_c0pc	-0.0188532	0.025112	0.0439652				rxn01217_c0lr	0	1.69966e-06	1.69966e-06	rxn01217_c0lr	0	6.19042e-06	6.19042e-06
	rxn03910_c0fp	0.000251436	0.000279374	2.79374e-05	rxn03910_c0fp	0.000255293	0.000283659	2.83659e-05				rxn00225_c0pc	-0.028752	0.0432349	0.0719869	rxn00225_c0pc	-0.0268265	0.0451741	0.0720006				rxn05234_c0lr	0	1.69966e-06	1.69966e-06	rxn05234_c0lr	0	6.19042e-06	6.19042e-06
	rxn03908_c0fp	0.000251436	0.000279374	2.79374e-05	rxn03908_c0fp	0.000255293	0.000283659	2.83659e-05				rxn00173_c0pc	-0.0432349	0.028752	0.0719869	rxn00173_c0pc	-0.0451741	0.0268265	0.0720006				rxn01509_c0lr	-1.69966e-06	0	1.69966e-06	rxn01509_c0lr	-6.19042e-06	0	6.19042e-06
	rxn03907_c0fp	0.000251436	0.000279374	2.79374e-05	rxn03907_c0fp	0.000255293	0.000283659	2.83659e-05				rxn00710_c0pc	0.00248283	0.00276016	0.000277327	rxn00710_c0pc	0.00247975	0.00278241	0.000302662				rxn05231_c0lr	0	1.69966e-06	1.69966e-06	rxn05231_c0lr	0	6.19042e-06	6.19042e-06
	rxn05293_c0fp	0.000251436	0.000279374	2.79374e-05	rxn05293_c0fp	0.000255293	0.000283659	2.83659e-05				rxn01362_c0pc	0.00248283	0.00276016	0.000277327	rxn01362_c0pc	0.00247975	0.00278241	0.000302662				rxn05236_c0lr	0	1.69966e-06	1.69966e-06	rxn05236_c0lr	0	6.19042e-06	6.19042e-06
	rxn03909_c0fp	0.000260924	0.000289915	2.89915e-05	rxn03909_c0fp	0.000264926	0.000294362	2.94362e-05				rxn01465_c0pc	-0.00276016	-0.00248283	0.000277327	rxn01465_c0pc	-0.00278241	-0.00247975	0.000302662				rxn05233_c0lr	0	1.69966e-06	1.69966e-06	rxn05233_c0lr	0	6.19042e-06	6.19042e-06
	rxn03174_c0fp	0	3.16246e-05	3.16246e-05	rxn03174_c0fp	0	3.21097e-05	3.21097e-05				rxn01018_c0pc	0.00248283	0.00276016	0.000277327	rxn01018_c0pc	0.00247975	0.00278241	0.000302662				rxn06076_c0lr	0	1.69966e-06	1.69966e-06	rxn06076_c0lr	0	6.19042e-06	6.19042e-06
	rxn03419_c0fp	0	3.16246e-05	3.16246e-05	rxn03419_c0fp	0	3.21097e-05	3.21097e-05				rxn01361_c0pc	0.00248283	0.00276016	0.000277327	rxn01361_c0pc	0.00247975	0.00278241	0.000302662				rxn01519_c0lr	0	1.69966e-06	1.69966e-06	rxn01519_c0lr	0	6.19042e-06	6.19042e-06
	rxn03421_c0fp	0	3.16246e-05	3.16246e-05	rxn03421_c0fp	0	3.21097e-05	3.21097e-05				rxn05198_c0pc	-1.5322e-06	0	1.5322e-06	rxn05198_c0pc	-2.85307e-05	0	2.85307e-05				rxn05232_c0lr	0	1.69966e-06	1.69966e-06	rxn05232_c0lr	0	6.19042e-06	6.19042e-06
	rxn00299_c0fp	0	3.16246e-05	3.16246e-05	rxn00299_c0fp	0	3.21097e-05	3.21097e-05				rxn01649_c0pc	-0.955806	0.0584865	1.01429	rxn01649_c0pc	-0.955876	0.0584462	1.01432				rxn06075_c0lr	0	1.69966e-06	1.69966e-06	rxn06075_c0lr	0	6.19042e-06	6.19042e-06
	rxn00302_c0fp	0	3.16246e-05	3.16246e-05	rxn00302_c0fp	0	3.21097e-05	3.21097e-05				rxn00179_c0pc	-3.04e-17	0.00575061	0.00575061	rxn00179_c0pc	2.92e-19	0.00581953	0.00581953				rxn01444_c0lr	-1.69966e-06	1.71e-22	1.69966e-06	rxn01444_c0lr	-6.19042e-06	7.98e-20	6.19042e-06
	rxn04996_c0fp	0	3.40225e-05	3.40225e-05	rxn04996_c0fp	0	3.45444e-05	3.45444e-05				rxn02373_c0pc	0	0.00575061	0.00575061	rxn02373_c0pc	0	0.00581953	0.00581953				rxn09562_c0lr	-1.69966e-06	0	1.69966e-06	rxn09562_c0lr	-6.19042e-06	9.02e-20	6.19042e-06
	rxn08352_c0fp	0	3.40225e-05	3.40225e-05	rxn08352_c0fp	0	3.45444e-05	3.45444e-05				rxn01225_c0pc	0	0.955806	0.955806	rxn01225_c0pc	0	0.955876	0.955876				rxn01352_c0lr	-1.69921e-06	-1.13e-20	1.69921e-06	rxn01352_c0lr	-6.19042e-06	0	6.19042e-06
	rxn01575_c0fp	-0.00035905	-0.000323145	3.5905e-05	rxn01575_c0fp	-0.000364557	-0.000328102	3.64557e-05				rxn01547_c0pc	-1	-0.0441941	0.955806	rxn01547_c0pc	-1	-0.0441243	0.955876				rxn00693_c0lr	1.65367e-05	1.83741e-05	1.83741e-06	rxn00693_c0lr	6.02292e-05	6.69214e-05	6.69214e-06
	rxn01256_c0fp	0.000352707	0.000391896	3.91896e-05	rxn01256_c0fp	0.000358117	0.000397907	3.97907e-05				rxn01548_c0pc	0.0441941	1	0.955806	rxn01548_c0pc	0.0441243	1	0.955876				rxn00910_c0lr	1.74406e-05	1.93785e-05	1.93785e-06	rxn00910_c0lr	6.35213e-05	7.05792e-05	7.05792e-06
	rxn00903_c0fp	-0.000408556	-0.0003677	4.08556e-05	rxn00903_c0fp	-0.000414822	-0.00037334	4.14822e-05				rxn00547_c0pc	-0.991936	1	1.99194	rxn00547_c0pc	-0.99201	1	1.99201				rxn01300_c0lr	2.1271e-05	2.36344e-05	2.36344e-06	rxn01300_c0lr	7.7472e-05	8.608e-05	8.608e-06
	rxn00213_c0fp	0.000369039	0.000410043	4.10043e-05	rxn00213_c0fp	0.000374699	0.000416333	4.16333e-05				rxn00223_c0pc	-0.991936	1	1.99194	rxn00223_c0pc	-0.99201	1	1.99201				rxn01069_c0lr	2.1271e-05	2.36344e-05	2.36344e-06	rxn01069_c0lr	7.7472e-05	8.608e-05	8.608e-06
	rxn00705_c0fp	-0.000410043	-0.000369039	4.10043e-05	rxn00705_c0fp	-0.000416333	-0.000374699	4.16333e-05				rxn02374_c0pc	0	0.00247889	0.00247889	rxn02374_c0pc	0	0.00255323	0.00255323				rxn00467_c0lr	2.29212e-05	2.5468e-05	2.5468e-06	rxn00467_c0lr	8.34824e-05	9.27582e-05	9.27583e-06
	rxn01215_c0fp	0.000369039	0.000410043	4.10043e-05	rxn01215_c0fp	0.000374699	0.000416333	4.16333e-05				rxn00260_c0pc	-0.190577	0.0082946	0.198871	rxn00260_c0pc	-0.191347	0.00830541	0.199653				rxn00239_c0lr	9.06868e-06	1.1776e-05	2.70729e-06	rxn00239_c0lr	3.30295e-05	4.28898e-05	9.86037e-06
	rxn00313_c0fp	0.000386795	0.000429772	4.29772e-05	rxn00313_c0fp	0.000392728	0.000436364	4.36364e-05				rxn05305_c0pc	-0.00588251	0.181885	0.187768	rxn05305_c0pc	-0.00587521	0.182988	0.188863				rxn05669_c0lr	3.50318e-05	3.89242e-05	3.89242e-06	rxn05669_c0lr	0.000127591	0.000141768	1.41768e-05
	rxn01974_c0fp	0.000388953	0.00043217	4.3217e-05	rxn01974_c0fp	0.000394919	0.000438799	4.38799e-05				rxn00313_c0pc	-0.00207803	0.185309	0.187387	rxn00313_c0pc	-0.00207545	0.186408	0.188483				rxn05244_c0lr	3.86077e-05	4.28975e-05	4.28975e-06	rxn05244_c0lr	0.000140615	0.000156239	1.56239e-05
	rxn07441_c0fp	-0.00043217	-0.000388953	4.3217e-05	rxn07441_c0fp	-0.000438799	-0.000394919	4.38799e-05				rxn40037_c0pc	-0.00174468	0.185609	0.187354	rxn40037_c0pc	-0.00174251	0.186707	0.18845				rxn01682_c0lr	0	6.89337e-06	6.89337e-06	rxn01682_c0lr	0	2.51067e-05	2.51067e-05
	rxn02929_c0fp	0.000388953	0.00043217	4.3217e-05	rxn02929_c0fp	0.000394919	0.000438799	4.38799e-05				rxn39451_c0pc	-0.00174468	0.185609	0.187354	rxn39451_c0pc	-0.00174251	0.186707	0.18845				rxn00727_c0lr	0	6.89337e-06	6.89337e-06	rxn00727_c0lr	0	2.51067e-05	2.51067e-05
	rxn01644_c0fp	0.000388953	0.00043217	4.3217e-05	rxn01644_c0fp	0.000394919	0.000438799	4.38799e-05				rxn00337_c0pc	0	0.18718	0.18718	rxn00337_c0pc	0	0.188275	0.188275				rxn00474_c0lr	0	6.89337e-06	6.89337e-06	rxn00474_c0lr	0	2.51067e-05	2.51067e-05
	rxn00806_c0fp	-0.000461325	-0.000415193	4.61325e-05	rxn00806_c0fp	-0.000468401	-0.000421561	4.68401e-05				rxn01643_c0pc	0	0.18718	0.18718	rxn01643_c0pc	0	0.188275	0.188275				rxn00726_c0lr	0	6.89337e-06	6.89337e-06	rxn00726_c0lr	0	2.51067e-05	2.51067e-05
	rxn00737_c0fp	0.000422499	0.000469443	4.69443e-05	rxn00737_c0fp	0.000428979	0.000476643	4.76643e-05				rxn00410_c0pc	-0.27819	0.117982	0.396172	rxn00410_c0pc	-0.279837	0.1179	0.397737				rxn01964_c0lr	0	6.89337e-06	6.89337e-06	rxn01964_c0lr	0	2.51067e-05	2.51067e-05
	rxn03437_c0fp	0.000422499	0.000469443	4.69443e-05	rxn03437_c0fp	0.000428979	0.000476643	4.76643e-05				rxn00147_c0pc	0	0.260926	0.260926	rxn00147_c0pc	0	0.262565	0.262565				rxn05197_c0lr	-6.49e-20	1.02741e-05	1.02741e-05	rxn05197_c0lr	0	3.74199e-05	3.74199e-05
	rxn03194_c0fp	0.000422499	0.000469443	4.69443e-05	rxn03194_c0fp	0.000428979	0.000476643	4.76643e-05				rxn00247_c0pc	0	0.265905	0.265905	rxn00247_c0pc	0	0.267548	0.267548				rxn00710_c0lr	0	1.02741e-05	1.02741e-05	rxn00710_c0lr	0	3.74199e-05	3.74199e-05
	rxn08764_c0fp	0.000422499	0.000469443	4.69443e-05	rxn08764_c0fp	0.000428979	0.000476643	4.76643e-05				rxn00305_c0pc	0	0.265905	0.265905	rxn00305_c0pc	0	0.267548	0.267548				rxn01362_c0lr	0	1.02741e-05	1.02741e-05	rxn01362_c0lr	0	3.74199e-05	3.74199e-05
	rxn00179_c0fp	0.000442491	0.000491656	4.91656e-05	rxn00179_c0fp	0.000449278	0.000499198	4.99198e-05				rxn00519_c0pc	-1	-0.734095	0.265905	rxn00519_c0pc	-1	-0.732452	0.267548				rxn00711_c0lr	0	1.02741e-05	1.02741e-05	rxn00711_c0lr	0	3.74199e-05	3.74199e-05
	rxn02373_c0fp	0.000442491	0.000491656	4.91656e-05	rxn02373_c0fp	0.000449278	0.000499198	4.99198e-05				rxn03012_c0pc	0	0.280769	0.280769	rxn03012_c0pc	0	0.282413	0.282413				rxn01018_c0lr	0	1.02741e-05	1.02741e-05	rxn01018_c0lr	0	3.74199e-05	3.74199e-05
	rxn01739_c0fp	0.000465262	0.000516958	5.16958e-05	rxn01739_c0fp	0.000472399	0.000524887	5.24887e-05				rxn01991_c0pc	0	0.280769	0.280769	rxn01991_c0pc	0	0.282413	0.282413				rxn01361_c0lr	0	1.02741e-05	1.02741e-05	rxn01361_c0lr	0	3.74199e-05	3.74199e-05
	rxn02212_c0fp	0.000465262	0.000516958	5.16958e-05	rxn02212_c0fp	0.000472399	0.000524887	5.24887e-05				rxn00184_c0pc	-1	-0.720801	0.279199	rxn00184_c0pc	-1	-0.719155	0.280845				rxn01465_c0lr	-1.02741e-05	0	1.02741e-05	rxn01465_c0lr	-3.74199e-05	5.99e-20	3.74199e-05
	rxn01740_c0fp	-0.000516958	-0.000465262	5.16958e-05	rxn01740_c0fp	-0.000524887	-0.000472399	5.24887e-05				rxn01974_c0pc	0	0.279199	0.279199	rxn01974_c0pc	0	0.280845	0.280845				rxn05465_c0lr	9.38496e-05	0.000104277	1.04277e-05	rxn05465_c0lr	0.000341814	0.000379793	3.79793e-05
	rxn01255_c0fp	0.000465262	0.000516958	5.16958e-05	rxn01255_c0fp	0.000472399	0.000524887	5.24887e-05				rxn00412_c0pc	0	0.279199	0.279199	rxn00412_c0pc	0	0.280845	0.280845				rxn00258_c0lr	-0.000104277	0.00040615	0.000510428	rxn00258_c0lr	-0.000379793	0.000158186	0.000537979
	rxn02213_c0fp	0.000465262	0.000516958	5.16958e-05	rxn02213_c0fp	0.000472399	0.000524887	5.24887e-05				rxn00552_c0pc	0	0.279199	0.279199	rxn00552_c0pc	0	0.280845	0.280845				rxn13783_c0lr	0.000113845	0.000126494	1.26494e-05	rxn13783_c0lr	0.000414639	0.00046071	4.6071e-05
	rxn01332_c0fp	0.000465262	0.000516958	5.16958e-05	rxn01332_c0fp	0.000472399	0.000524887	5.24887e-05				rxn00189_c0pc	0	0.279199	0.279199	rxn00189_c0pc	0	0.280845	0.280845				rxn13784_c0lr	0.000113845	0.000126494	1.26494e-05	rxn13784_c0lr	0.000414639	0.00046071	4.6071e-05
	rxn02476_c0fp	0.000465262	0.000516958	5.16958e-05	rxn02476_c0fp	0.000472399	0.000524887	5.24887e-05				rxn07441_c0pc	-0.279199	0	0.279199	rxn07441_c0pc	-0.280845	0	0.280845				rxn13782_c0lr	0.000113845	0.000126494	1.26494e-05	rxn13782_c0lr	0.000414639	0.00046071	4.6071e-05
	rxn00902_c0fp	0.000514546	0.000571718	5.71718e-05	rxn00902_c0fp	0.000522438	0.000580487	5.80487e-05				rxn00555_c0pc	0.00120008	0.280399	0.279199	rxn00555_c0pc	0.00119859	0.282043	0.280845				rxn01268_c0lr	0	1.50502e-05	1.50502e-05	rxn01268_c0lr	0	5.48151e-05	5.48151e-05
	rxn02811_c0fp	-0.000571718	-0.000514546	5.71718e-05	rxn02811_c0fp	-0.000580487	-0.000522438	5.80487e-05				rxn00085_c0pc	0.624553	1	0.375447	rxn00085_c0pc	0.622384	1	0.377616				rxn01269_c0lr	0	1.50502e-05	1.50502e-05	rxn01269_c0lr	0	5.48151e-05	5.48151e-05
	rxn03062_c0fp	0.000514546	0.000571718	5.71718e-05	rxn03062_c0fp	0.000522438	0.000580487	5.80487e-05				rxn00533_c0pc	-0.988038	-0.635725	0.352313	rxn00533_c0pc	-0.988053	-0.633561	0.354492				rxn05957_c0lr	0	1.53612e-05	1.53612e-05	rxn05957_c0lr	1.66e-16	5.59477e-05	5.59477e-05
	rxn02789_c0fp	0.000514546	0.000571718	5.71718e-05	rxn02789_c0fp	0.000522438	0.000580487	5.80487e-05				rxn00258_c0pc	-1	-0.651388	0.348612	rxn00258_c0pc	-1	-0.649204	0.350796				rxn01303_c0lr	0	1.53612e-05	1.53612e-05	rxn01303_c0lr	0	5.59477e-05	5.59477e-05
	rxn01208_c0fp	0.000514546	0.000571718	5.71718e-05	rxn01208_c0fp	0.000522438	0.000580487	5.80487e-05				rxn00414_c0pc	0.620725	0.985991	0.365266	rxn00414_c0pc	0.618561	0.986011	0.36745				rxn00952_c0lr	0	1.53612e-05	1.53612e-05	rxn00952_c0lr	0	5.59477e-05	5.59477e-05
	rxn05645_c0fp	-8.45973e-05	-1.80778e-06	8.27895e-05	rxn05645_c0fp	-9.06098e-05	-6.58419e-06	8.40256e-05				rxn00113_c0pc	-0.980549	-0.61828	0.36227	rxn00113_c0pc	-0.980576	-0.616118	0.364458				rxn01304_c0lr	0	1.53612e-05	1.53612e-05	rxn01304_c0lr	0	5.59477e-05	5.59477e-05
	rxn00300_c0fp	2.07825e-05	0.00010568	8.48978e-05	rxn00300_c0fp	2.585e-05	0.000112016	8.61661e-05				rxn00278_c0pc	0.000783939	0.392217	0.391433	rxn00278_c0pc	0.000748193	0.394373	0.393625				rxn02374_c0lr	0	2.03689e-05	2.03689e-05	rxn02374_c0lr	0	7.4185e-05	7.4185e-05
	rxn00048_c0fp	2.07825e-05	0.00010568	8.48978e-05	rxn00048_c0fp	2.585e-05	0.000112016	8.61661e-05				rxn00690_c0pc	-0.365743	0.068391	0.434134	rxn00690_c0pc	-0.369986	0.0664224	0.436409				rxn00179_c0lr	2.29212e-05	4.58367e-05	2.29155e-05	rxn00179_c0lr	8.34824e-05	0.00016694	8.34579e-05
	rxn02475_c0fp	2.07825e-05	0.00010568	8.48978e-05	rxn02475_c0fp	2.585e-05	0.000112016	8.61661e-05				rxn00907_c0pc	-0.0683538	0.36578	0.434134	rxn00907_c0pc	-0.0663853	0.370024	0.436409				rxn02373_c0lr	2.29212e-05	4.58367e-05	2.29155e-05	rxn02373_c0lr	8.34824e-05	0.00016694	8.34579e-05
	rxn02474_c0fp	-0.00010568	-2.07825e-05	8.48978e-05	rxn02474_c0fp	-0.000112016	-2.585e-05	8.61661e-05				rxn01211_c0pc	-0.0683538	0.36578	0.434134	rxn01211_c0pc	-0.0663853	0.370024	0.436409				rxn00283_c0lr	-3.47587e-05	1	1.00003	rxn00283_c0lr	-0.000126596	1	1.00013
	rxn05039_c0fp	2.07825e-05	0.00010568	8.48978e-05	rxn05039_c0fp	2.585e-05	0.000112016	8.61661e-05				rxn00912_c0pc	-0.35908	0.0750539	0.434134	rxn00912_c0pc	-0.363332	0.0730771	0.436409				rxn05494_c0lr	-0.999998	3.65864e-05	1.00003	rxn05494_c0lr	-0.999994	0.000133253	1.00013
	rxn01547_c0fp	-0.000211443	-0.000115969	9.54741e-05	rxn01547_c0fp	-0.000219401	-0.000122496	9.69041e-05				rxn00905_c0pc	-0.35908	0.0750539	0.434134	rxn00905_c0pc	-0.363332	0.0730771	0.436409				rxn_AspCL_c0lr	0	0.403918	0.403918	rxn_AspCL_c0lr	0	0.406163	0.406163
	rxn00834_c0fp	0.000115969	0.000211443	9.54741e-05	rxn00834_c0fp	0.000122496	0.000219401	9.69041e-05				rxn05201_c0pc	0.0458936	0.075767	0.0298734	rxn05201_c0pc	0.0458217	0.0819454	0.0361237				rxn01200_c0lr	-0.351952	0.582193	0.934145	rxn01200_c0lr	-0.34872	0.588658	0.937378
	rxn00621_c0fp	0.000912886	0.00101432	0.000101432	rxn00621_c0fp	0.000926888	0.00102988	0.000102988				rxn00834_c0pc	0.0441941	0.0701708	0.0259767	rxn00834_c0pc	0.0441243	0.0772479	0.0331236				rxn_ChmPyM_c0lr	0	0.186641	0.186641	rxn_ChmPyM_c0lr	0	0.190595	0.190595
	rxn05465_c0fp	0.00119224	0.00132471	0.000132471	rxn05465_c0fp	0.00121053	0.00134503	0.000134503				rxn05602_c0pc	-0.00668	0.00702027	0.0137003	rxn05602_c0pc	-0.01392	0.00700075	0.0209207				rxn01739_c0lr	8.9157e-06	0.18665	0.186641	rxn01739_c0lr	3.24723e-05	0.190628	0.190595
	rxn13783_c0fp	0.00119494	0.00132771	0.000132771	rxn13783_c0fp	0.00121326	0.00134807	0.000134807				rxn00542_c0pc	-0.00668	0.00702027	0.0137003	rxn00542_c0pc	-0.01392	0.00700075	0.0209207				rxn02212_c0lr	8.9157e-06	0.18665	0.186641	rxn02212_c0lr	3.24723e-05	0.190628	0.190595
	rxn13784_c0fp	0.00119494	0.00132771	0.000132771	rxn13784_c0fp	0.00121326	0.00134807	0.000134807				rxn05202_c0pc	-0.00517615	1.83e-16	0.00517615	rxn05202_c0pc	-0.0182645	0	0.0182645				rxn01740_c0lr	-0.18665	-8.9157e-06	0.186641	rxn01740_c0lr	-0.190628	-3.24723e-05	0.190595
	rxn13782_c0fp	0.00119494	0.00132771	0.000132771	rxn13782_c0fp	0.00121326	0.00134807	0.000134807															rxn01255_c0lr	8.9157e-06	0.18665	0.186641	rxn01255_c0lr	3.24723e-05	0.190628	0.190595
	rxn01268_c0fp	0	0.00015797	0.00015797	rxn01268_c0fp	0	0.000160393	0.000160393															rxn02213_c0lr	8.9157e-06	0.18665	0.186641	rxn02213_c0lr	3.24723e-05	0.190628	0.190595
	rxn01269_c0fp	0	0.00015797	0.00015797	rxn01269_c0fp	0	0.000160393	0.000160393															rxn01332_c0lr	8.9157e-06	0.18665	0.186641	rxn01332_c0lr	3.24723e-05	0.190628	0.190595
	rxn05040_c0fp	4.15651e-05	0.000211361	0.000169796	rxn05040_c0fp	5.17e-05	0.000224032	0.000172332															rxn02476_c0lr	8.9157e-06	0.18665	0.186641	rxn02476_c0lr	3.24723e-05	0.190628	0.190595
	rxn03080_c0fp	4.15651e-05	0.000211361	0.000169796	rxn03080_c0fp	5.17e-05	0.000224032	0.000172332															rxn00493_c0lr	-0.186627	1.50502e-05	0.186642	rxn00493_c0lr	-0.190546	5.48151e-05	0.190601
	rxn00416_c0fp	0	0.000196934	0.000196934	rxn00416_c0fp	0	0.000199954	0.000199954															rxn28085_c0lr	-1.50502e-05	0.186627	0.186642	rxn28085_c0lr	-5.48151e-05	0.190546	0.190601
	rxn00340_c0fp	0	0.000196934	0.000196934	rxn00340_c0fp	0	0.000199954	0.000199954															rxn00800_c0lr	0.00470686	0.161598	0.156891	rxn00800_c0lr	0.0171431	0.178262	0.161119
	rxn01000_c0fp	0	0.000233927	0.000233927	rxn01000_c0fp	0	0.000237515	0.000237515															rxn00838_c0lr	0.00470686	0.161598	0.156891	rxn00838_c0lr	0.0171431	0.178262	0.161119
	rxn01270_c0fp	-0.000233927	0	0.000233927	rxn01270_c0fp	-0.000237515	0	0.000237515															rxn02320_c0lr	-0.156891	0	0.156891	rxn02320_c0lr	-0.161119	-1.26e-16	0.161119
	rxn00490_c0fp	0	0.000233927	0.000233927	rxn00490_c0fp	0	0.000237515	0.000237515															rxn00859_c0lr	-1	0.156891	1.15689	rxn00859_c0lr	-1	0.161119	1.16112
	rxn00493_c0fp	-0.000233927	0	0.000233927	rxn00493_c0fp	-0.000237515	0	0.000237515															rxn00789_c0lr	0	0.156891	0.156891	rxn00789_c0lr	0	0.161119	0.161119
	rxn08756_c0fp	0	0.000245351	0.000245351	rxn08756_c0fp	0	0.000249115	0.000249115															rxn02160_c0lr	0	0.156891	0.156891	rxn02160_c0lr	0	0.161119	0.161119
	rxn04113_c0fp	0	0.000245351	0.000245351	rxn04113_c0fp	0	0.000249115	0.000249115															rxn02835_c0lr	0	0.156891	0.156891	rxn02835_c0lr	8.28e-19	0.161119	0.161119
	rxn00542_c0fp	-1	0.000732971	1.00073	rxn00542_c0fp	-1	0.000744213	1.00074															rxn03175_c0lr	0	0.156891	0.156891	rxn03175_c0lr	0	0.161119	0.161119
	rxn05197_c0fp	-1.18064e-05	0	1.18064e-05	rxn05197_c0fp	-6.59652e-05	-6.04e-19	6.59651e-05															rxn03135_c0lr	0	0.156891	0.156891	rxn03135_c0lr	0	0.161119	0.161119
	rxn09296_c0fp	6.85932e-05	8.80211e-05	1.94279e-05	rxn09296_c0fp	6.96453e-05	0.000143349	7.37035e-05															rxn02834_c0lr	0	0.156891	0.156891	rxn02834_c0lr	0	0.161119	0.161119
	rxn00710_c0fp	9.70553e-05	0.000119646	2.25903e-05	rxn00710_c0fp	9.8544e-05	0.000175459	7.69145e-05															rxn02473_c0lr	0	0.156891	0.156891	rxn02473_c0lr	0	0.161119	0.161119
	rxn01362_c0fp	9.70553e-05	0.000119646	2.25903e-05	rxn01362_c0fp	9.8544e-05	0.000175459	7.69145e-05															rxn00832_c0lr	-0.157291	0	0.157291	rxn00832_c0lr	-0.161535	0	0.161535
	rxn01465_c0fp	-0.000119646	-9.70553e-05	2.25903e-05	rxn01465_c0fp	-0.000175459	-9.8544e-05	7.69145e-05															rxn03137_c0lr	1.29e-21	0.157291	0.157291	rxn03137_c0lr	0	0.161535	0.161535
	rxn01018_c0fp	9.70553e-05	0.000119646	2.25903e-05	rxn01018_c0fp	9.8544e-05	0.000175459	7.69145e-05															rxn01116_c0lr	-0.7883	0.866305	1.65461	rxn01116_c0lr	-0.79553	0.864344	1.65987
	rxn01360_c0fp	9.70553e-05	0.000119646	2.25903e-05	rxn01360_c0fp	9.8544e-05	0.000175459	7.69145e-05															rxn00785_c0lr	-0.783607	0.582201	1.36581	rxn00785_c0lr	-0.784946	0.58869	1.37364
	rxn05494_c0fp	-3.65864e-05	0.999998	1.00003	rxn05494_c0fp	-0.000133253	0.999994	1.00013															rxn03030_c0lr	0	0.402191	0.402191	rxn03030_c0lr	0	0.410701	0.410701
	rxn00283_c0fp	-0.999742	0.000321938	1.00006	rxn00283_c0fp	-0.999733	0.000422981	1.00016															rxn01974_c0lr	0	0.402191	0.402191	rxn01974_c0lr	0	0.410701	0.410701
	rxn00346_c0fp	9.48738e-06	0.213325	0.213315	rxn00346_c0fp	9.6329e-06	0.221218	0.221208															rxn01972_c0lr	0	0.402191	0.402191	rxn01972_c0lr	1.1e-18	0.410701	0.410701
	rxn00532_c0fp	0	0.213315	0.213315	rxn00532_c0fp	0	0.221208	0.221208															rxn_Asp4SAlHl_c0lr	0	0.402191	0.402191	rxn_Asp4SAlHl_c0lr	0	0.410701	0.410701
	rxn00656_c0fp	0	0.213315	0.213315	rxn00656_c0fp	0	0.221208	0.221208															rxn_AcDAPAT_c0lr	1.55e-16	0.402191	0.402191	rxn_AcDAPAT_c0lr	-5.68e-16	0.410701	0.410701
																							rxn39451_c0lr	-0.402191	-2.62e-16	0.402191	rxn39451_c0lr	-0.410701	1.64e-15	0.410701
																							rxn00337_c0lr	3.5096e-05	0.402226	0.402191	rxn00337_c0lr	0.000127825	0.410829	0.410701
																							rxn01643_c0lr	3.5096e-05	0.402226	0.402191	rxn01643_c0lr	0.000127825	0.410829	0.410701
																							rxn00313_c0lr	-9.13823e-07	0.40219	0.402191	rxn00313_c0lr	-3.32828e-06	0.410698	0.410701
																							rxn09674_c0lr	-0.402153	4.18594e-05	0.402195	rxn09674_c0lr	-0.410564	0.000152458	0.410716
																							rxn10481_c0lr	9.03888e-07	0.563381	0.56338	rxn10481_c0lr	3.2921e-06	0.574024	0.574021
																							rxn05528_c0lr	0	0.56338	0.56338	rxn05528_c0lr	0	0.574021	0.574021
																							rxn01019_c0lr	0	0.56338	0.56338	rxn01019_c0lr	0	0.574021	0.574021
																							rxn00465_c0lr	-2.44637e-05	0.563358	0.563382	rxn00465_c0lr	-8.91004e-05	0.573941	0.57403
																							rxn00113_c0lr	-0.0005	0.563387	0.563887	rxn00113_c0lr	-0.0005	0.574038	0.574538
																							rxn00834_c0lr	-0.0051662	1	1.00517	rxn00834_c0lr	-0.0182294	1	1.01823
																							rxn05202_c0lr	-6.61e-20	0.00517615	0.00517615	rxn05202_c0lr	0	0.0182645	0.0182645
																							rxn00915_c0lr	0	0.00517615	0.00517615	rxn00915_c0lr	0	0.0182645	0.0182645
																							rxn01544_c0lr	0	0.00517615	0.00517615	rxn01544_c0lr	0	0.0182645	0.0182645
																							rxn00836_c0lr	0	0.00523992	0.00523992	rxn00836_c0lr	0	0.0190846	0.0190846
																							rxn05201_c0lr	0	0.00523992	0.00523992	rxn05201_c0lr	0	0.0190846	0.0190846
																							rxn00001_c0lr	0	0.565784	0.565784	rxn00001_c0lr	0	0.582769	0.582769
																							rxn00225_c0lr	-0.409918	1	1.40992	rxn00225_c0lr	-0.430848	1	1.43085
																							rxn00173_c0lr	-1	0.409918	1.40992	rxn00173_c0lr	-1	0.430848	1.43085
																							rxn00288_c0lr	0	0.835442	0.835442	rxn00288_c0lr	-9.64e-21	0.861566	0.861566
																							rxn00197_c0lr	0	0.835442	0.835442	rxn00197_c0lr	0	0.861566	0.861566
																							rxn00616_c0lr	-0.835442	-1.73e-15	0.835442	rxn00616_c0lr	-0.861566	-1.93e-16	0.861566
																							rxn00306_c0lr	-0.835442	1.53612e-05	0.835458	rxn00306_c0lr	-0.861566	5.59477e-05	0.861622
																							rxn00199_c0lr	8.67873e-05	0.835544	0.835457	rxn00199_c0lr	0.000316092	0.861941	0.861625
																							rxn01387_c0lr	8.67873e-05	0.835544	0.835457	rxn01387_c0lr	0.000316092	0.861941	0.861625
																							rxn00256_c0lr	8.67873e-05	0.835544	0.835457	rxn00256_c0lr	0.000316092	0.861941	0.861625
																							rxn00908_c0lr	-1	0.685	1.685	rxn00908_c0lr	-1	0.738245	1.73824
																							rxn00171_c0lr	-0.920148	1	1.92015	rxn00171_c0lr	-1	1	2

## Sheet: Table S6
Lists of the reactions and the flux of T2D gut and HC gut community model
HC						T2D
Reaction ID	Reaction Name	Reaction	Flux			Reaction ID	Reaction Name	Reaction	Flux
EX_cpd08636_b	EX_cpd08636_b	EX_cpd08636_b: cpd08636_b <=>	0			EX_cpd08636_b	EX_cpd08636_b	EX_cpd08636_b: cpd08636_b <=>	0
EX_cpd15302_b	EX_cpd15302_b	EX_cpd15302_b: cpd15302_b <=>	0			EX_cpd15302_b	EX_cpd15302_b	EX_cpd15302_b: cpd15302_b <=>	0
EX_cpd11416_b	EX_cpd11416_b	EX_cpd11416_b: cpd11416_b <=>	0.321868			EX_cpd11416_b	EX_cpd11416_b	EX_cpd11416_b: cpd11416_b <=>	0.478209
EX_cpd00067_b	EX_cpd00067_b	EX_cpd00067_b: cpd00067_b -->	0			EX_cpd00067_b	EX_cpd00067_b	EX_cpd00067_b: cpd00067_b -->	0
EX_cpd00106_b	EX_cpd00106_b	EX_cpd00106_b: cpd00106_b <=>	0			EX_cpd00106_b	EX_cpd00106_b	EX_cpd00106_b: cpd00106_b <=>	27.457
EX_cpd00036_b	EX_cpd00036_b	EX_cpd00036_b: cpd00036_b <=>	78.2397			EX_cpd00036_b	EX_cpd00036_b	EX_cpd00036_b: cpd00036_b <=>	64.3621
EX_cpd11576_b	EX_cpd11576_b	EX_cpd11576_b: cpd11576_b <=>	0			EX_cpd11576_b	EX_cpd11576_b	EX_cpd11576_b: cpd11576_b <=>	0
EX_cpd04097_b	EX_cpd04097_b	EX_cpd04097_b: cpd04097_b <=>	0			EX_cpd04097_b	EX_cpd04097_b	EX_cpd04097_b: cpd04097_b <=>	0
EX_cpd01030_b	EX_cpd01030_b	EX_cpd01030_b: cpd01030_b <=>	0			EX_cpd01030_b	EX_cpd01030_b	EX_cpd01030_b: cpd01030_b <=>	0
EX_cpd01012_b	EX_cpd01012_b	EX_cpd01012_b: cpd01012_b <=>	0			EX_cpd01012_b	EX_cpd01012_b	EX_cpd01012_b: cpd01012_b <=>	0
EX_cpd00276_b	EX_cpd00276_b	EX_cpd00276_b: cpd00276_b -->	0			EX_cpd00276_b	EX_cpd00276_b	EX_cpd00276_b: cpd00276_b -->	0
EX_cpd00082_b	EX_cpd00082_b	EX_cpd00082_b: cpd00082_b -->	0			EX_cpd00082_b	EX_cpd00082_b	EX_cpd00082_b: cpd00082_b -->	0
EX_cpd00001_b	EX_cpd00001_b	EX_cpd00001_b: cpd00001_b <=>	715.869			EX_cpd00001_b	EX_cpd00001_b	EX_cpd00001_b: cpd00001_b <=>	664.751
EX_cpd00023_b	EX_cpd00023_b	EX_cpd00023_b: cpd00023_b <=>	-3.88096			EX_cpd00023_b	EX_cpd00023_b	EX_cpd00023_b: cpd00023_b <=>	-10.0463
EX_cpd00971_b	EX_cpd00971_b	EX_cpd00971_b: cpd00971_b <=>	-3.55271e-15			EX_cpd00971_b	EX_cpd00971_b	EX_cpd00971_b: cpd00971_b <=>	4.44089e-15
EX_cpd00058_b	EX_cpd00058_b	EX_cpd00058_b: cpd00058_b <=>	-0.0528402			EX_cpd00058_b	EX_cpd00058_b	EX_cpd00058_b: cpd00058_b <=>	-0.0560083
EX_cpd00314_b	EX_cpd00314_b	EX_cpd00314_b: cpd00314_b <=>	0			EX_cpd00314_b	EX_cpd00314_b	EX_cpd00314_b: cpd00314_b <=>	0
EX_cpd11595_b	EX_cpd11595_b	EX_cpd11595_b: cpd11595_b <=>	0			EX_cpd11595_b	EX_cpd11595_b	EX_cpd11595_b: cpd11595_b <=>	0
EX_cpd00013_b	EX_cpd00013_b	EX_cpd00013_b: cpd00013_b <=>	72.1194			EX_cpd00013_b	EX_cpd00013_b	EX_cpd00013_b: cpd00013_b <=>	62.9939
EX_cpd00179_b	EX_cpd00179_b	EX_cpd00179_b: cpd00179_b -->	0			EX_cpd00179_b	EX_cpd00179_b	EX_cpd00179_b: cpd00179_b -->	0
EX_cpd00060_b	EX_cpd00060_b	EX_cpd00060_b: cpd00060_b -->	0			EX_cpd00060_b	EX_cpd00060_b	EX_cpd00060_b: cpd00060_b -->	0
EX_cpd00076_b	EX_cpd00076_b	EX_cpd00076_b: cpd00076_b <=>	-78.0639			EX_cpd00076_b	EX_cpd00076_b	EX_cpd00076_b: cpd00076_b <=>	-14.5228
EX_cpd03198_b	EX_cpd03198_b	EX_cpd03198_b: cpd03198_b -->	0			EX_cpd03198_b	EX_cpd03198_b	EX_cpd03198_b: cpd03198_b -->	0
EX_cpd01171_b	EX_cpd01171_b	EX_cpd01171_b: cpd01171_b <=>	0			EX_cpd01171_b	EX_cpd01171_b	EX_cpd01171_b: cpd01171_b <=>	0
EX_cpd00154_b	EX_cpd00154_b	EX_cpd00154_b: cpd00154_b <=>	50			EX_cpd00154_b	EX_cpd00154_b	EX_cpd00154_b: cpd00154_b <=>	50
EX_cpd03724_b	EX_cpd03724_b	EX_cpd03724_b: cpd03724_b <=>	0			EX_cpd03724_b	EX_cpd03724_b	EX_cpd03724_b: cpd03724_b <=>	0
EX_cpd00637_b	EX_cpd00637_b	EX_cpd00637_b: cpd00637_b <=>	0			EX_cpd00637_b	EX_cpd00637_b	EX_cpd00637_b: cpd00637_b <=>	0
EX_cpd00122_b	EX_cpd00122_b	EX_cpd00122_b: cpd00122_b -->	0			EX_cpd00122_b	EX_cpd00122_b	EX_cpd00122_b: cpd00122_b -->	0
EX_cpd00035_b	EX_cpd00035_b	EX_cpd00035_b: cpd00035_b -->	0			EX_cpd00035_b	EX_cpd00035_b	EX_cpd00035_b: cpd00035_b -->	0
EX_cpd03696_b	EX_cpd03696_b	EX_cpd03696_b: cpd03696_b <=>	0			EX_cpd03696_b	EX_cpd03696_b	EX_cpd03696_b: cpd03696_b <=>	0
EX_cpd00220_b	EX_cpd00220_b	EX_cpd00220_b: cpd00220_b -->	0			EX_cpd00220_b	EX_cpd00220_b	EX_cpd00220_b: cpd00220_b -->	0
EX_cpd01262_b	EX_cpd01262_b	EX_cpd01262_b: cpd01262_b <=>	0			EX_cpd01262_b	EX_cpd01262_b	EX_cpd01262_b: cpd01262_b <=>	0
EX_cpd00588_b	EX_cpd00588_b	EX_cpd00588_b: cpd00588_b <=>	0			EX_cpd00588_b	EX_cpd00588_b	EX_cpd00588_b: cpd00588_b <=>	0
EX_cpd00117_b	EX_cpd00117_b	EX_cpd00117_b: cpd00117_b -->	0			EX_cpd00117_b	EX_cpd00117_b	EX_cpd00117_b: cpd00117_b -->	0
EX_cpd00254_b	EX_cpd00254_b	EX_cpd00254_b: cpd00254_b <=>	-0.0528402			EX_cpd00254_b	EX_cpd00254_b	EX_cpd00254_b: cpd00254_b <=>	-0.0560083
EX_cpd00138_b	EX_cpd00138_b	EX_cpd00138_b: cpd00138_b -->	0			EX_cpd00138_b	EX_cpd00138_b	EX_cpd00138_b: cpd00138_b -->	0
EX_cpd10516_b	EX_cpd10516_b	EX_cpd10516_b: cpd10516_b <=>	-0.0846203			EX_cpd10516_b	EX_cpd10516_b	EX_cpd10516_b: cpd10516_b <=>	-0.0910373
EX_cpd01914_b	EX_cpd01914_b	EX_cpd01914_b: cpd01914_b <=>	0			EX_cpd01914_b	EX_cpd01914_b	EX_cpd01914_b: cpd01914_b <=>	0
EX_cpd00531_b	EX_cpd00531_b	EX_cpd00531_b: cpd00531_b <=>	0			EX_cpd00531_b	EX_cpd00531_b	EX_cpd00531_b: cpd00531_b <=>	0
EX_cpd00027_b	EX_cpd00027_b	EX_cpd00027_b: cpd00027_b <=>	-9.265			EX_cpd00027_b	EX_cpd00027_b	EX_cpd00027_b: cpd00027_b <=>	0
EX_cpd00009_b	EX_cpd00009_b	EX_cpd00009_b: cpd00009_b <=>	-11.7899			EX_cpd00009_b	EX_cpd00009_b	EX_cpd00009_b: cpd00009_b <=>	-11.8021
EX_cpd00794_b	EX_cpd00794_b	EX_cpd00794_b: cpd00794_b -->	0			EX_cpd00794_b	EX_cpd00794_b	EX_cpd00794_b: cpd00794_b -->	0
EX_cpd00226_b	EX_cpd00226_b	EX_cpd00226_b: cpd00226_b -->	0			EX_cpd00226_b	EX_cpd00226_b	EX_cpd00226_b: cpd00226_b -->	0
EX_cpd01329_b	EX_cpd01329_b	EX_cpd01329_b: cpd01329_b <=>	0			EX_cpd01329_b	EX_cpd01329_b	EX_cpd01329_b: cpd01329_b <=>	0
EX_cpd00104_b	EX_cpd00104_b	EX_cpd00104_b: cpd00104_b <=>	0			EX_cpd00104_b	EX_cpd00104_b	EX_cpd00104_b: cpd00104_b <=>	0
EX_cpd00007_b	EX_cpd00007_b	EX_cpd00007_b: cpd00007_b <=>	13.2573			EX_cpd00007_b	EX_cpd00007_b	EX_cpd00007_b: cpd00007_b <=>	12.62
EX_cpd00092_b	EX_cpd00092_b	EX_cpd00092_b: cpd00092_b -->	0			EX_cpd00092_b	EX_cpd00092_b	EX_cpd00092_b: cpd00092_b -->	0
EX_cpd00158_b	EX_cpd00158_b	EX_cpd00158_b: cpd00158_b -->	0			EX_cpd00158_b	EX_cpd00158_b	EX_cpd00158_b: cpd00158_b -->	0
EX_cpd00011_b	EX_cpd00011_b	EX_cpd00011_b: cpd00011_b <=>	6.32			EX_cpd00011_b	EX_cpd00011_b	EX_cpd00011_b: cpd00011_b <=>	50
EX_cpd00030_b	EX_cpd00030_b	EX_cpd00030_b: cpd00030_b <=>	-0.0528402			EX_cpd00030_b	EX_cpd00030_b	EX_cpd00030_b: cpd00030_b <=>	-0.0560083
EX_cpd00149_b	EX_cpd00149_b	EX_cpd00149_b: cpd00149_b <=>	-0.0528173			EX_cpd00149_b	EX_cpd00149_b	EX_cpd00149_b: cpd00149_b <=>	-0.0555813
EX_cpd00205_b	EX_cpd00205_b	EX_cpd00205_b: cpd00205_b <=>	-0.0528402			EX_cpd00205_b	EX_cpd00205_b	EX_cpd00205_b: cpd00205_b <=>	-0.0560083
EX_cpd00099_b	EX_cpd00099_b	EX_cpd00099_b: cpd00099_b <=>	-0.0528402			EX_cpd00099_b	EX_cpd00099_b	EX_cpd00099_b: cpd00099_b <=>	-0.0560083
EX_cpd00048_b	EX_cpd00048_b	EX_cpd00048_b: cpd00048_b <=>	-0.321317			EX_cpd00048_b	EX_cpd00048_b	EX_cpd00048_b: cpd00048_b <=>	-0.328603
EX_cpd00034_b	EX_cpd00034_b	EX_cpd00034_b: cpd00034_b <=>	-0.0528402			EX_cpd00034_b	EX_cpd00034_b	EX_cpd00034_b: cpd00034_b <=>	-0.0560083
EX_cpd00063_b	EX_cpd00063_b	EX_cpd00063_b: cpd00063_b <=>	-0.0528402			EX_cpd00063_b	EX_cpd00063_b	EX_cpd00063_b: cpd00063_b <=>	-0.0560083
rxn02201_c0fp	2_amino_4_hydroxy_6_hydroxymethyl_7_8_dihydropteridine_diphosphate_4_aminobenzoate_2_amino_4_hydroxydihydropteridine_6_methenyltransferase_c0	rxn02201_c0fp: cpd00443_c0fp + cpd02920_c0fp --> cpd00012_c0fp + cpd00067_c0fp + cpd00683_c0fp	0			rxn02201_c0fp	2_amino_4_hydroxy_6_hydroxymethyl_7_8_dihydropteridine_diphosphate_4_aminobenzoate_2_amino_4_hydroxydihydropteridine_6_methenyltransferase_c0	rxn02201_c0fp: cpd00443_c0fp + cpd02920_c0fp --> cpd00012_c0fp + cpd00067_c0fp + cpd00683_c0fp	0
rxn00836_c0fp	IMP_diphosphate_phospho_D_ribosyltransferase_c0	rxn00836_c0fp: cpd00103_c0fp + cpd00226_c0fp --> cpd00012_c0fp + cpd00067_c0fp + cpd00114_c0fp	0			rxn00836_c0fp	IMP_diphosphate_phospho_D_ribosyltransferase_c0	rxn00836_c0fp: cpd00103_c0fp + cpd00226_c0fp --> cpd00012_c0fp + cpd00067_c0fp + cpd00114_c0fp	0
rxn02209_c0fp	R_Propane_1_2_diol_NAD_plus__oxidoreductase_c0	rxn02209_c0fp: cpd00003_c0fp + cpd01861_c0fp <=> cpd00004_c0fp + cpd00067_c0fp + cpd00693_c0fp	0			rxn02209_c0fp	R_Propane_1_2_diol_NAD_plus__oxidoreductase_c0	rxn02209_c0fp: cpd00003_c0fp + cpd01861_c0fp <=> cpd00004_c0fp + cpd00067_c0fp + cpd00693_c0fp	0
rxn11567_c0fp	beta_D_Galactosyl_1_4_beta_D_glucosylceramide_galactohydrolase_c0	rxn11567_c0fp: cpd00001_c0fp + cpd00947_c0fp <=> cpd00108_c0fp + cpd00878_c0fp	0			rxn11567_c0fp	beta_D_Galactosyl_1_4_beta_D_glucosylceramide_galactohydrolase_c0	rxn11567_c0fp: cpd00001_c0fp + cpd00947_c0fp <=> cpd00108_c0fp + cpd00878_c0fp	0
rxn00423_c0fp	acetyl_CoA_L_serine_O_acetyltransferase_c0	rxn00423_c0fp: cpd00022_c0fp + cpd00054_c0fp --> cpd00010_c0fp + cpd00722_c0fp	0.107243			rxn00423_c0fp	acetyl_CoA_L_serine_O_acetyltransferase_c0	rxn00423_c0fp: cpd00022_c0fp + cpd00054_c0fp --> cpd00010_c0fp + cpd00722_c0fp	0.108888
rxn00364_c0fp	ATP_CMP_phosphotransferase_c0	rxn00364_c0fp: cpd00002_c0fp + cpd00046_c0fp + cpd00067_c0fp <=> cpd00008_c0fp + cpd00096_c0fp	0			rxn00364_c0fp	ATP_CMP_phosphotransferase_c0	rxn00364_c0fp: cpd00002_c0fp + cpd00046_c0fp + cpd00067_c0fp <=> cpd00008_c0fp + cpd00096_c0fp	0
rxn05561_c0fp	Transport_of_dicarboxylates__extracellular_c0	rxn05561_c0fp: cpd00067_e0 + cpd00106_e0 <=> cpd00067_c0fp + cpd00106_c0fp	16.6993			rxn05561_c0fp	Transport_of_dicarboxylates__extracellular_c0	rxn05561_c0fp: cpd00067_e0 + cpd00106_e0 <=> cpd00067_c0fp + cpd00106_c0fp	-10.9548
rxn03408_c0fp	UDP_N_acetyl_D_glucosamine_undecaprenyl_diphospho_N_acetylmuramoyl_L_alanyl_gamma_D_glutamyl_meso_2_6_diaminopimeloyl_D_alanyl_D_alanine_4_beta_N_acetylglucosaminlytransferase_c0	rxn03408_c0fp: cpd00037_c0fp + cpd03494_c0fp <=> cpd00014_c0fp + cpd03495_c0fp	0.00239791			rxn03408_c0fp	UDP_N_acetyl_D_glucosamine_undecaprenyl_diphospho_N_acetylmuramoyl_L_alanyl_gamma_D_glutamyl_meso_2_6_diaminopimeloyl_D_alanyl_D_alanine_4_beta_N_acetylglucosaminlytransferase_c0	rxn03408_c0fp: cpd00037_c0fp + cpd03494_c0fp <=> cpd00014_c0fp + cpd03495_c0fp	0.00243469
rxn02177_c0fp	Isochorismate_pyruvate_hydrolase_c0	rxn02177_c0fp: cpd00001_c0fp + cpd00658_c0fp --> cpd00020_c0fp + cpd02566_c0fp	0			rxn02177_c0fp	Isochorismate_pyruvate_hydrolase_c0	rxn02177_c0fp: cpd00001_c0fp + cpd00658_c0fp --> cpd00020_c0fp + cpd02566_c0fp	0
rxn05250_c0fp	FACOAL160ISO_c0	rxn05250_c0fp: cpd00002_c0fp + cpd00010_c0fp + cpd11440_c0fp --> cpd00012_c0fp + cpd00018_c0fp + cpd11441_c0fp	0			rxn05250_c0fp	FACOAL160ISO_c0	rxn05250_c0fp: cpd00002_c0fp + cpd00010_c0fp + cpd11440_c0fp --> cpd00012_c0fp + cpd00018_c0fp + cpd11441_c0fp	0
rxn00247_c0fp	ATP_oxaloacetate_carboxy_lyase_transphosphorylatingphosphoenolpyruvate_forming_c0	rxn00247_c0fp: cpd00002_c0fp + cpd00032_c0fp --> cpd00008_c0fp + cpd00011_c0fp + cpd00061_c0fp	0			rxn00247_c0fp	ATP_oxaloacetate_carboxy_lyase_transphosphorylatingphosphoenolpyruvate_forming_c0	rxn00247_c0fp: cpd00002_c0fp + cpd00032_c0fp --> cpd00008_c0fp + cpd00011_c0fp + cpd00061_c0fp	0
rxn01452_c0fp	S_3_Hydroxybutanoyl_CoA_NADP_plus__oxidoreductase_c0	rxn01452_c0fp: cpd00006_c0fp + cpd00842_c0fp <=> cpd00005_c0fp + cpd00067_c0fp + cpd00279_c0fp	0			rxn01452_c0fp	S_3_Hydroxybutanoyl_CoA_NADP_plus__oxidoreductase_c0	rxn01452_c0fp: cpd00006_c0fp + cpd00842_c0fp <=> cpd00005_c0fp + cpd00067_c0fp + cpd00279_c0fp	0
rxn00022_c0fp	maltose_glucohydrolase_c0	rxn00022_c0fp: cpd00001_c0fp + cpd00179_c0fp --> 2.0 cpd00027_c0fp	0			rxn00022_c0fp	maltose_glucohydrolase_c0	rxn00022_c0fp: cpd00001_c0fp + cpd00179_c0fp --> 2.0 cpd00027_c0fp	0
rxn02000_c0fp	dTDP_4_dehydro_6_deoxy_D_glucose_3_5_epimerase_c0	rxn02000_c0fp: cpd00521_c0fp <=> cpd00522_c0fp	0			rxn02000_c0fp	dTDP_4_dehydro_6_deoxy_D_glucose_3_5_epimerase_c0	rxn02000_c0fp: cpd00521_c0fp <=> cpd00522_c0fp	0
rxn00322_c0fp	L_lysine_carboxy_lyase_cadaverine_forming_c0	rxn00322_c0fp: cpd00039_c0fp + cpd00067_c0fp --> cpd00011_c0fp + cpd01155_c0fp	0			rxn00322_c0fp	L_lysine_carboxy_lyase_cadaverine_forming_c0	rxn00322_c0fp: cpd00039_c0fp + cpd00067_c0fp --> cpd00011_c0fp + cpd01155_c0fp	0
rxn05457_c0fp	Acyl_carrier_protein_acetyltransferase_c0	rxn05457_c0fp: cpd00010_c0fp + cpd11466_c0fp <=> cpd01695_c0fp + cpd11493_c0fp	0			rxn05457_c0fp	Acyl_carrier_protein_acetyltransferase_c0	rxn05457_c0fp: cpd00010_c0fp + cpd11466_c0fp <=> cpd01695_c0fp + cpd11493_c0fp	0
rxn04271_c0fp	trans_2_Methyl_5_isopropylhexa_2_5_dienal_dehydrogenase_c0	rxn04271_c0fp: cpd00001_c0fp + cpd00003_c0fp + cpd08739_c0fp <=> cpd00004_c0fp + 2.0 cpd00067_c0fp + cpd08740_c0fp	0			rxn04271_c0fp	trans_2_Methyl_5_isopropylhexa_2_5_dienal_dehydrogenase_c0	rxn04271_c0fp: cpd00001_c0fp + cpd00003_c0fp + cpd08739_c0fp <=> cpd00004_c0fp + 2.0 cpd00067_c0fp + cpd08740_c0fp	0
rxn13783_c0fp	DNA_replication_c0	rxn13783_c0fp: --> cpd17042_c0fp	1.32771			rxn13783_c0fp	DNA_replication_c0	rxn13783_c0fp: --> cpd17042_c0fp	1.34807
rxn05392_c0fp	7_methyl_octanoyl_ACP_malonyl_acyl_carrier_protein_C_acyltransferase_decarboxylating_c0	rxn05392_c0fp: cpd11492_c0fp + cpd11528_c0fp --> cpd00011_c0fp + cpd11493_c0fp + cpd11529_c0fp	0.110393			rxn05392_c0fp	7_methyl_octanoyl_ACP_malonyl_acyl_carrier_protein_C_acyltransferase_decarboxylating_c0	rxn05392_c0fp: cpd11492_c0fp + cpd11528_c0fp --> cpd00011_c0fp + cpd11493_c0fp + cpd11529_c0fp	0.112086
rxn00199_c0fp	oxalosuccinate_carboxy_lyase_2_oxoglutarate_forming_c0	rxn00199_c0fp: cpd00067_c0fp + cpd03187_c0fp --> cpd00011_c0fp + cpd00024_c0fp	6.10313			rxn00199_c0fp	oxalosuccinate_carboxy_lyase_2_oxoglutarate_forming_c0	rxn00199_c0fp: cpd00067_c0fp + cpd03187_c0fp --> cpd00011_c0fp + cpd00024_c0fp	0
rxn01358_c0fp	inosine_phosphate_alpha_D_ribosyltransferase_c0	rxn01358_c0fp: cpd00009_c0fp + cpd00246_c0fp <=> cpd00226_c0fp + cpd00475_c0fp	60.731			rxn01358_c0fp	inosine_phosphate_alpha_D_ribosyltransferase_c0	rxn01358_c0fp: cpd00009_c0fp + cpd00246_c0fp <=> cpd00226_c0fp + cpd00475_c0fp	74.4912
rxn12637_c0fp	RXN0_6987c_c0	rxn12637_c0fp: cpd00001_c0fp + cpd11589_c0fp <=> cpd00033_c0fp + cpd00041_c0fp	0			rxn12637_c0fp	RXN0_6987c_c0	rxn12637_c0fp: cpd00001_c0fp + cpd11589_c0fp <=> cpd00033_c0fp + cpd00041_c0fp	0
rxn03046_c0fp	ATP_guanidinoethyyl_methyl_phosphate_phosphotransferase_c0	rxn03046_c0fp: cpd00002_c0fp + cpd02519_c0fp <=> cpd00008_c0fp + cpd00067_c0fp + cpd02744_c0fp	0			rxn03046_c0fp	ATP_guanidinoethyyl_methyl_phosphate_phosphotransferase_c0	rxn03046_c0fp: cpd00002_c0fp + cpd02519_c0fp <=> cpd00008_c0fp + cpd00067_c0fp + cpd02744_c0fp	0
rxn13971_c0fp	pheophorbide_a_hydrolase_decarboxylating_c0	rxn13971_c0fp: cpd00001_c0fp + cpd18004_c0fp <=> cpd00011_c0fp + cpd00116_c0fp + cpd18047_c0fp	0			rxn13971_c0fp	pheophorbide_a_hydrolase_decarboxylating_c0	rxn13971_c0fp: cpd00001_c0fp + cpd18004_c0fp <=> cpd00011_c0fp + cpd00116_c0fp + cpd18047_c0fp	0
rxn01219_c0fp	ATP_dCMP_phosphotransferase_c0	rxn01219_c0fp: cpd00002_c0fp + cpd00067_c0fp + cpd00206_c0fp <=> cpd00008_c0fp + cpd00533_c0fp	0			rxn01219_c0fp	ATP_dCMP_phosphotransferase_c0	rxn01219_c0fp: cpd00002_c0fp + cpd00067_c0fp + cpd00206_c0fp <=> cpd00008_c0fp + cpd00533_c0fp	0
rxn02168_c0fp	3R_3_Hydroxybutanoyl_CoA_hydro_lyase_c0	rxn02168_c0fp: cpd02234_c0fp <=> cpd00001_c0fp + cpd00650_c0fp	0			rxn02168_c0fp	3R_3_Hydroxybutanoyl_CoA_hydro_lyase_c0	rxn02168_c0fp: cpd02234_c0fp <=> cpd00001_c0fp + cpd00650_c0fp	0
rxn05958_c0fp	S_ribosylhomocysteine_lyase_c0	rxn05958_c0fp: cpd02227_c0fp --> cpd00135_c0fp + cpd08636_c0fp	0			rxn05958_c0fp	S_ribosylhomocysteine_lyase_c0	rxn05958_c0fp: cpd02227_c0fp --> cpd00135_c0fp + cpd08636_c0fp	0
rxn00519_c0fp	ITP_oxaloacetate_carboxy_lyase_adding_ITP_phosphoenolpyruvate_forming_c0	rxn00519_c0fp: cpd00032_c0fp + cpd00068_c0fp <=> cpd00011_c0fp + cpd00061_c0fp + cpd00090_c0fp	-322.38			rxn00519_c0fp	ITP_oxaloacetate_carboxy_lyase_adding_ITP_phosphoenolpyruvate_forming_c0	rxn00519_c0fp: cpd00032_c0fp + cpd00068_c0fp <=> cpd00011_c0fp + cpd00061_c0fp + cpd00090_c0fp	-411.978
rxn00258_c0fp	Malonyl_CoA_pyruvate_carboxytransferase_c0	rxn00258_c0fp: cpd00020_c0fp + cpd00070_c0fp <=> cpd00022_c0fp + cpd00032_c0fp	-242.908			rxn00258_c0fp	Malonyl_CoA_pyruvate_carboxytransferase_c0	rxn00258_c0fp: cpd00020_c0fp + cpd00070_c0fp <=> cpd00022_c0fp + cpd00032_c0fp	-335.478
rxn00800_c0fp	N6_1_2_dicarboxyethylAMP_AMP_lyase_fumarate_forming_c0	rxn00800_c0fp: cpd02375_c0fp <=> cpd00018_c0fp + cpd00106_c0fp	0.225017			rxn00800_c0fp	N6_1_2_dicarboxyethylAMP_AMP_lyase_fumarate_forming_c0	rxn00800_c0fp: cpd02375_c0fp <=> cpd00018_c0fp + cpd00106_c0fp	0.228468
rxn09177_c0fp	R_4_Phosphopantothenate_L_cysteine_ligase_c0	rxn09177_c0fp: cpd00052_c0fp + cpd00084_c0fp + cpd02201_c0fp --> cpd00012_c0fp + cpd00046_c0fp + 2.0 cpd00067_c0fp + cpd02666_c0fp	0			rxn09177_c0fp	R_4_Phosphopantothenate_L_cysteine_ligase_c0	rxn09177_c0fp: cpd00052_c0fp + cpd00084_c0fp + cpd02201_c0fp --> cpd00012_c0fp + cpd00046_c0fp + 2.0 cpd00067_c0fp + cpd02666_c0fp	0
rxn00211_c0fp	UDP_glucose_NAD_plus__6_oxidoreductase_c0	rxn00211_c0fp: cpd00001_c0fp + 2.0 cpd00003_c0fp + cpd00026_c0fp <=> 2.0 cpd00004_c0fp + 3.0 cpd00067_c0fp + cpd00144_c0fp	0			rxn00211_c0fp	UDP_glucose_NAD_plus__6_oxidoreductase_c0	rxn00211_c0fp: cpd00001_c0fp + 2.0 cpd00003_c0fp + cpd00026_c0fp <=> 2.0 cpd00004_c0fp + 3.0 cpd00067_c0fp + cpd00144_c0fp	0
rxn00179_c0fp	ATP_L_glutamate_5_phosphotransferase_c0	rxn00179_c0fp: cpd00002_c0fp + cpd00023_c0fp <=> cpd00008_c0fp + cpd02097_c0fp	0.491656			rxn00179_c0fp	ATP_L_glutamate_5_phosphotransferase_c0	rxn00179_c0fp: cpd00002_c0fp + cpd00023_c0fp <=> cpd00008_c0fp + cpd02097_c0fp	0.499198
rxn01210_c0fp	10_Formyltetrahydrofolate_L_glutamate_ligase_ADP_forming_c0	rxn01210_c0fp: cpd00002_c0fp + cpd00023_c0fp + cpd00201_c0fp --> cpd00008_c0fp + cpd00009_c0fp + cpd00067_c0fp + cpd03524_c0fp	0			rxn01210_c0fp	10_Formyltetrahydrofolate_L_glutamate_ligase_ADP_forming_c0	rxn01210_c0fp: cpd00002_c0fp + cpd00023_c0fp + cpd00201_c0fp --> cpd00008_c0fp + cpd00009_c0fp + cpd00067_c0fp + cpd03524_c0fp	0
rxn00192_c0fp	acetyl_CoA_L_glutamate_N_acetyltransferase_c0	rxn00192_c0fp: cpd00022_c0fp + cpd00023_c0fp --> cpd00010_c0fp + cpd00067_c0fp + cpd00477_c0fp	0			rxn00192_c0fp	acetyl_CoA_L_glutamate_N_acetyltransferase_c0	rxn00192_c0fp: cpd00022_c0fp + cpd00023_c0fp --> cpd00010_c0fp + cpd00067_c0fp + cpd00477_c0fp	0
rxn01218_c0fp	2_Deoxycytidine_5_monophosphate_phosphohydrolase_c0	rxn01218_c0fp: cpd00001_c0fp + cpd00206_c0fp --> cpd00009_c0fp + cpd00654_c0fp	0			rxn01218_c0fp	2_Deoxycytidine_5_monophosphate_phosphohydrolase_c0	rxn01218_c0fp: cpd00001_c0fp + cpd00206_c0fp --> cpd00009_c0fp + cpd00654_c0fp	0
rxn05367_c0fp	6_methyl_octanoyl_ACP_malonyl_acyl_carrier_protein_C_acyltransferase_decarboxylating_c0	rxn05367_c0fp: cpd11492_c0fp + cpd11503_c0fp --> cpd00011_c0fp + cpd11493_c0fp + cpd11504_c0fp	0.110393			rxn05367_c0fp	6_methyl_octanoyl_ACP_malonyl_acyl_carrier_protein_C_acyltransferase_decarboxylating_c0	rxn05367_c0fp: cpd11492_c0fp + cpd11503_c0fp --> cpd00011_c0fp + cpd11493_c0fp + cpd11504_c0fp	0.112086
rxn05654_c0fp	Transport_of_succinate__extracellular_c0	rxn05654_c0fp: cpd00036_e0 + cpd00067_e0 <=> cpd00036_c0fp + cpd00067_c0fp	-78.2397			rxn05654_c0fp	Transport_of_succinate__extracellular_c0	rxn05654_c0fp: cpd00036_e0 + cpd00067_e0 <=> cpd00036_c0fp + cpd00067_c0fp	-64.3621
rxn00545_c0fp	ATP_D_fructose_6_phosphate_1_phosphotransferase_c0	rxn00545_c0fp: cpd00002_c0fp + cpd00072_c0fp <=> cpd00008_c0fp + cpd00067_c0fp + cpd00290_c0fp	0			rxn00545_c0fp	ATP_D_fructose_6_phosphate_1_phosphotransferase_c0	rxn00545_c0fp: cpd00002_c0fp + cpd00072_c0fp <=> cpd00008_c0fp + cpd00067_c0fp + cpd00290_c0fp	0
rxn00771_c0fp	ATP_D_ribose_5_phosphate_1_phosphotransferase_c0	rxn00771_c0fp: cpd00002_c0fp + cpd00067_c0fp + cpd00101_c0fp <=> cpd00008_c0fp + cpd00847_c0fp	0			rxn00771_c0fp	ATP_D_ribose_5_phosphate_1_phosphotransferase_c0	rxn00771_c0fp: cpd00002_c0fp + cpd00067_c0fp + cpd00101_c0fp <=> cpd00008_c0fp + cpd00847_c0fp	0
rxn08807_c0fp	Lysophospholipase_L1_2_acylglycerophosphoethanolamine__n_C16_1_periplasm_c0	rxn08807_c0fp: cpd00001_c0fp + cpd15317_c0fp <=> cpd00067_c0fp + cpd00908_c0fp + cpd15237_c0fp	0			rxn08807_c0fp	Lysophospholipase_L1_2_acylglycerophosphoethanolamine__n_C16_1_periplasm_c0	rxn08807_c0fp: cpd00001_c0fp + cpd15317_c0fp <=> cpd00067_c0fp + cpd00908_c0fp + cpd15237_c0fp	0
rxn05614_c0fp	L_methionine_R_oxide_transport_via_ABC_system_c0	rxn05614_c0fp: cpd00001_c0fp + cpd00002_c0fp + cpd11576_e0 --> cpd00008_c0fp + cpd00009_c0fp + cpd00067_c0fp + cpd11576_c0fp	0			rxn05614_c0fp	L_methionine_R_oxide_transport_via_ABC_system_c0	rxn05614_c0fp: cpd00001_c0fp + cpd00002_c0fp + cpd11576_e0 --> cpd00008_c0fp + cpd00009_c0fp + cpd00067_c0fp + cpd11576_c0fp	0
rxn10344_c0fp	Lead_Pb_plus_2_ABC_transporter_c0	rxn10344_c0fp: cpd00001_c0fp + cpd00002_c0fp + cpd04097_c0fp --> cpd00008_c0fp + cpd00009_c0fp + cpd00067_c0fp + cpd04097_e0	0			rxn10344_c0fp	Lead_Pb_plus_2_ABC_transporter_c0	rxn10344_c0fp: cpd00001_c0fp + cpd00002_c0fp + cpd04097_c0fp --> cpd00008_c0fp + cpd00009_c0fp + cpd00067_c0fp + cpd04097_e0	0
rxn01547_c0fp	Guanosine_aminohydrolase_c0	rxn01547_c0fp: cpd00001_c0fp + cpd00067_c0fp + cpd00311_c0fp <=> cpd00013_c0fp + cpd01217_c0fp	-0.211397			rxn01547_c0fp	Guanosine_aminohydrolase_c0	rxn01547_c0fp: cpd00001_c0fp + cpd00067_c0fp + cpd00311_c0fp <=> cpd00013_c0fp + cpd01217_c0fp	-0.218548
rxn10336_c0fp	stearoyl_cardiolipin_synthase_c0	rxn10336_c0fp: 2.0 cpd15540_c0fp <=> cpd00100_c0fp + cpd15793_c0fp	0.0114012			rxn10336_c0fp	stearoyl_cardiolipin_synthase_c0	rxn10336_c0fp: 2.0 cpd15540_c0fp <=> cpd00100_c0fp + cpd15793_c0fp	0.0115761
rxn02320_c0fp	5_Amino_2_oxopentanoate_2_oxoglutarate_aminotransferase_c0	rxn02320_c0fp: cpd00024_c0fp + cpd00807_c0fp <=> cpd00023_c0fp + cpd00930_c0fp	-0.108803			rxn02320_c0fp	5_Amino_2_oxopentanoate_2_oxoglutarate_aminotransferase_c0	rxn02320_c0fp: cpd00024_c0fp + cpd00807_c0fp <=> cpd00023_c0fp + cpd00930_c0fp	-0.110472
rxn06488_c0fp	Deoxylimonate_A_ring_lactonohydrolase_c0	rxn06488_c0fp: cpd00001_c0fp + cpd11999_c0fp <=> cpd00067_c0fp + cpd12503_c0fp	0			rxn06488_c0fp	Deoxylimonate_A_ring_lactonohydrolase_c0	rxn06488_c0fp: cpd00001_c0fp + cpd11999_c0fp <=> cpd00067_c0fp + cpd12503_c0fp	0
rxn04082_c0fp	L_ribulose_5_phosphate_4_epimerase_c0	rxn04082_c0fp: cpd00808_c0fp <=> cpd00198_c0fp	0			rxn04082_c0fp	L_ribulose_5_phosphate_4_epimerase_c0	rxn04082_c0fp: cpd00808_c0fp <=> cpd00198_c0fp	0
rxn04996_c0fp	dimethyallyl_diphosphate_NADP_plus__oxidoreductase_c0	rxn04996_c0fp: cpd00005_c0fp + cpd00067_c0fp + cpd08615_c0fp --> cpd00001_c0fp + cpd00006_c0fp + cpd00202_c0fp	0			rxn04996_c0fp	dimethyallyl_diphosphate_NADP_plus__oxidoreductase_c0	rxn04996_c0fp: cpd00005_c0fp + cpd00067_c0fp + cpd08615_c0fp --> cpd00001_c0fp + cpd00006_c0fp + cpd00202_c0fp	0
rxn05404_c0fp	13_methyl_tetra_decanoyl_ACP_malonyl_acyl_carrier_protein_C_acyltransferase_decarboxylating_c0	rxn05404_c0fp: cpd11492_c0fp + cpd11540_c0fp --> cpd00011_c0fp + cpd11493_c0fp + cpd11541_c0fp	0.110393			rxn05404_c0fp	13_methyl_tetra_decanoyl_ACP_malonyl_acyl_carrier_protein_C_acyltransferase_decarboxylating_c0	rxn05404_c0fp: cpd11492_c0fp + cpd11540_c0fp --> cpd00011_c0fp + cpd11493_c0fp + cpd11541_c0fp	0.112086
rxn02796_c0fp	chenodeoxycholoyltaurine_amidohydrolase_c0	rxn02796_c0fp: cpd00001_c0fp + cpd03246_c0fp <=> cpd00210_c0fp + cpd01663_c0fp	0			rxn02796_c0fp	chenodeoxycholoyltaurine_amidohydrolase_c0	rxn02796_c0fp: cpd00001_c0fp + cpd03246_c0fp <=> cpd00210_c0fp + cpd01663_c0fp	0
rxn10262_c0fp	isopentadecanoyl_CDPdiacylglycerol_sn_glycerol_3_phosphate_3_phosphatidyltransferase_c0	rxn10262_c0fp: cpd00080_c0fp + cpd15686_c0fp <=> cpd00046_c0fp + cpd15719_c0fp	0			rxn10262_c0fp	isopentadecanoyl_CDPdiacylglycerol_sn_glycerol_3_phosphate_3_phosphatidyltransferase_c0	rxn10262_c0fp: cpd00080_c0fp + cpd15686_c0fp <=> cpd00046_c0fp + cpd15719_c0fp	0
rxn10225_c0fp	isohexadecanoyl_phosphatidate_cytidylyltransferase_c0	rxn10225_c0fp: cpd00052_c0fp + cpd15682_c0fp <=> cpd00012_c0fp + cpd00067_c0fp + cpd15688_c0fp	0			rxn10225_c0fp	isohexadecanoyl_phosphatidate_cytidylyltransferase_c0	rxn10225_c0fp: cpd00052_c0fp + cpd15682_c0fp <=> cpd00012_c0fp + cpd00067_c0fp + cpd15688_c0fp	0
rxn03463_c0fp	R05113_c0	rxn03463_c0fp: cpd00112_c0fp + cpd03658_c0fp <=> cpd00046_c0fp + cpd00067_c0fp + cpd03659_c0fp	0			rxn03463_c0fp	R05113_c0	rxn03463_c0fp: cpd00112_c0fp + cpd03658_c0fp <=> cpd00046_c0fp + cpd00067_c0fp + cpd03659_c0fp	0
rxn01486_c0fp	trans_trans_Farnesyl_diphosphate_isopentenyl_diphosphate_farnesyltranstransferase_c0	rxn01486_c0fp: cpd00113_c0fp + cpd00350_c0fp --> cpd00012_c0fp + cpd00067_c0fp + cpd00289_c0fp	0.0316246			rxn01486_c0fp	trans_trans_Farnesyl_diphosphate_isopentenyl_diphosphate_farnesyltranstransferase_c0	rxn01486_c0fp: cpd00113_c0fp + cpd00350_c0fp --> cpd00012_c0fp + cpd00067_c0fp + cpd00289_c0fp	0.0321097
rxn00898_c0fp	2_3_Dihydroxy_3_methylbutanoate_hydro_lyase_c0	rxn00898_c0fp: cpd02498_c0fp --> cpd00001_c0fp + cpd00123_c0fp	0.990815			rxn00898_c0fp	2_3_Dihydroxy_3_methylbutanoate_hydro_lyase_c0	rxn00898_c0fp: cpd02498_c0fp --> cpd00001_c0fp + cpd00123_c0fp	1.00601
rxn05040_c0fp	D_ribulose_5_phosphate_formate_lyase_L_3_4_dihydroxybutan_2_one_4_phosphate_forming_c0	rxn05040_c0fp: cpd00171_c0fp --> cpd00047_c0fp + cpd00067_c0fp + cpd11225_c0fp	0.211269			rxn05040_c0fp	D_ribulose_5_phosphate_formate_lyase_L_3_4_dihydroxybutan_2_one_4_phosphate_forming_c0	rxn05040_c0fp: cpd00171_c0fp --> cpd00047_c0fp + cpd00067_c0fp + cpd11225_c0fp	0.222325
rxn05400_c0fp	11_methyl_dodecanoyl_ACP_malonyl_acyl_carrier_protein_C_acyltransferase_decarboxylating_c0	rxn05400_c0fp: cpd11492_c0fp + cpd11536_c0fp --> cpd00011_c0fp + cpd11493_c0fp + cpd11537_c0fp	0.110393			rxn05400_c0fp	11_methyl_dodecanoyl_ACP_malonyl_acyl_carrier_protein_C_acyltransferase_decarboxylating_c0	rxn05400_c0fp: cpd11492_c0fp + cpd11536_c0fp --> cpd00011_c0fp + cpd11493_c0fp + cpd11537_c0fp	0.112086
rxn01636_c0fp	N2_Acetyl_L_ornithine_L_glutamate_N_acetyltransferase_c0	rxn01636_c0fp: cpd00023_c0fp + cpd00342_c0fp <=> cpd00064_c0fp + cpd00477_c0fp	0			rxn01636_c0fp	N2_Acetyl_L_ornithine_L_glutamate_N_acetyltransferase_c0	rxn01636_c0fp: cpd00023_c0fp + cpd00342_c0fp <=> cpd00064_c0fp + cpd00477_c0fp	0
rxn05235_c0fp	2_Deoxyuridine_5_triphosphate_oxydized_thioredoxin_2_oxidoreductase_c0	rxn05235_c0fp: cpd00052_c0fp + cpd11421_c0fp --> cpd00001_c0fp + cpd00356_c0fp + cpd11420_c0fp	0			rxn05235_c0fp	2_Deoxyuridine_5_triphosphate_oxydized_thioredoxin_2_oxidoreductase_c0	rxn05235_c0fp: cpd00052_c0fp + cpd11421_c0fp --> cpd00001_c0fp + cpd00356_c0fp + cpd11420_c0fp	0
rxn02090_c0fp	Creatinine_iminohydrolase_c0	rxn02090_c0fp: cpd00001_c0fp + cpd00067_c0fp + cpd00585_c0fp <=> cpd00013_c0fp + cpd01679_c0fp	0			rxn02090_c0fp	Creatinine_iminohydrolase_c0	rxn02090_c0fp: cpd00001_c0fp + cpd00067_c0fp + cpd00585_c0fp <=> cpd00013_c0fp + cpd01679_c0fp	0
rxn00816_c0fp	Lactose_galactohydrolase_c0	rxn00816_c0fp: cpd00001_c0fp + cpd00208_c0fp <=> cpd00027_c0fp + cpd00108_c0fp	0			rxn00816_c0fp	Lactose_galactohydrolase_c0	rxn00816_c0fp: cpd00001_c0fp + cpd00208_c0fp <=> cpd00027_c0fp + cpd00108_c0fp	0
rxn01021_c0fp	Methylthioadenosine_methylthioribohydrolase_c0	rxn01021_c0fp: cpd00001_c0fp + cpd00147_c0fp <=> cpd00128_c0fp + cpd01981_c0fp	0			rxn01021_c0fp	Methylthioadenosine_methylthioribohydrolase_c0	rxn01021_c0fp: cpd00001_c0fp + cpd00147_c0fp <=> cpd00128_c0fp + cpd01981_c0fp	0
rxn00165_c0fp	L_serine_ammonia_lyase_c0	rxn00165_c0fp: cpd00054_c0fp --> cpd00013_c0fp + cpd00020_c0fp	0			rxn00165_c0fp	L_serine_ammonia_lyase_c0	rxn00165_c0fp: cpd00054_c0fp --> cpd00013_c0fp + cpd00020_c0fp	0
rxn01117_c0fp	D_arabinose_5_phosphate_aldose_ketose_isomerase_c0	rxn01117_c0fp: cpd00817_c0fp <=> cpd00171_c0fp	0			rxn01117_c0fp	D_arabinose_5_phosphate_aldose_ketose_isomerase_c0	rxn01117_c0fp: cpd00817_c0fp <=> cpd00171_c0fp	0
rxn05814_c0fp	ATP_nucleoside_phosphate_phosphotransferase_c0	rxn05814_c0fp: cpd00002_c0fp + cpd12232_c0fp <=> cpd00008_c0fp + cpd00354_c0fp	0			rxn05814_c0fp	ATP_nucleoside_phosphate_phosphotransferase_c0	rxn05814_c0fp: cpd00002_c0fp + cpd12232_c0fp <=> cpd00008_c0fp + cpd00354_c0fp	0
rxn00539_c0fp	ethanolamine_ammonia_lyase_acetaldehyde_forming_c0	rxn00539_c0fp: cpd00162_c0fp --> cpd00013_c0fp + cpd00071_c0fp	0.0202234			rxn00539_c0fp	ethanolamine_ammonia_lyase_acetaldehyde_forming_c0	rxn00539_c0fp: cpd00162_c0fp --> cpd00013_c0fp + cpd00071_c0fp	0.0205336
rxn00678_c0fp	S_2_Methyl_3_oxopropanoyl_CoA_pyruvate_carboxyltransferase_c0	rxn00678_c0fp: cpd00020_c0fp + cpd00519_c0fp <=> cpd00032_c0fp + cpd00086_c0fp	0			rxn00678_c0fp	S_2_Methyl_3_oxopropanoyl_CoA_pyruvate_carboxyltransferase_c0	rxn00678_c0fp: cpd00020_c0fp + cpd00519_c0fp <=> cpd00032_c0fp + cpd00086_c0fp	0
rxn03667_c0fp	2_Hydroxy_6_oxo_octa_2_4_dienoate_acylhydrolase_c0	rxn03667_c0fp: cpd00001_c0fp + cpd04393_c0fp <=> cpd00067_c0fp + cpd00141_c0fp + cpd00461_c0fp	0			rxn03667_c0fp	2_Hydroxy_6_oxo_octa_2_4_dienoate_acylhydrolase_c0	rxn03667_c0fp: cpd00001_c0fp + cpd04393_c0fp <=> cpd00067_c0fp + cpd00141_c0fp + cpd00461_c0fp	0
rxn00001_c0fp	diphosphate_phosphohydrolase_c0	rxn00001_c0fp: cpd00001_c0fp + cpd00012_c0fp --> 2.0 cpd00009_c0fp + cpd00067_c0fp	0			rxn00001_c0fp	diphosphate_phosphohydrolase_c0	rxn00001_c0fp: cpd00001_c0fp + cpd00012_c0fp --> 2.0 cpd00009_c0fp + cpd00067_c0fp	0
rxn01322_c0fp	N_Acetylneuraminate_pyruvate_lyase_N_acetyl_D_mannosamine_forming_c0	rxn01322_c0fp: cpd00232_c0fp <=> cpd00020_c0fp + cpd00492_c0fp	0			rxn01322_c0fp	N_Acetylneuraminate_pyruvate_lyase_N_acetyl_D_mannosamine_forming_c0	rxn01322_c0fp: cpd00232_c0fp <=> cpd00020_c0fp + cpd00492_c0fp	0
rxn01331_c0fp	D_erythrose_4_phosphate_NAD_plus__oxidoreductase_c0	rxn01331_c0fp: cpd00001_c0fp + cpd00003_c0fp + cpd00236_c0fp --> cpd00004_c0fp + 2.0 cpd00067_c0fp + cpd02147_c0fp	0			rxn01331_c0fp	D_erythrose_4_phosphate_NAD_plus__oxidoreductase_c0	rxn01331_c0fp: cpd00001_c0fp + cpd00003_c0fp + cpd00236_c0fp --> cpd00004_c0fp + 2.0 cpd00067_c0fp + cpd02147_c0fp	0
rxn00710_c0fp	orotidine_5_phosphate_carboxy_lyase_UMP_forming_c0	rxn00710_c0fp: cpd00067_c0fp + cpd00810_c0fp --> cpd00011_c0fp + cpd00091_c0fp	0.119646			rxn00710_c0fp	orotidine_5_phosphate_carboxy_lyase_UMP_forming_c0	rxn00710_c0fp: cpd00067_c0fp + cpd00810_c0fp --> cpd00011_c0fp + cpd00091_c0fp	0.138039
rxn01114_c0fp	ATP_D_ribulose_5_phosphotransferase_c0	rxn01114_c0fp: cpd00002_c0fp + cpd00258_c0fp <=> cpd00008_c0fp + cpd00067_c0fp + cpd00171_c0fp	0			rxn01114_c0fp	ATP_D_ribulose_5_phosphotransferase_c0	rxn01114_c0fp: cpd00002_c0fp + cpd00258_c0fp <=> cpd00008_c0fp + cpd00067_c0fp + cpd00171_c0fp	0
rxn02305_c0fp	2_methyl_4_amino_5_hydroxymethylpyrimidine_diphosphate_4_methyl_5_2_phosphoethyl_thiazole_2_methyl_4_aminopyridine_5_methenyltransferase_c0	rxn02305_c0fp: cpd02654_c0fp + cpd02894_c0fp <=> cpd00012_c0fp + cpd00793_c0fp	0			rxn02305_c0fp	2_methyl_4_amino_5_hydroxymethylpyrimidine_diphosphate_4_methyl_5_2_phosphoethyl_thiazole_2_methyl_4_aminopyridine_5_methenyltransferase_c0	rxn02305_c0fp: cpd02654_c0fp + cpd02894_c0fp <=> cpd00012_c0fp + cpd00793_c0fp	0
rxn00470_c0fp	L_ornithine_carboxy_lyase_putrescine_forming_c0	rxn00470_c0fp: cpd00064_c0fp + cpd00067_c0fp --> cpd00011_c0fp + cpd00118_c0fp	0.0210831			rxn00470_c0fp	L_ornithine_carboxy_lyase_putrescine_forming_c0	rxn00470_c0fp: cpd00064_c0fp + cpd00067_c0fp --> cpd00011_c0fp + cpd00118_c0fp	0.0214064
rxn08817_c0fp	Lysophospholipase_L2_2_acylglycerophosphotidate__n_C12_0_c0	rxn08817_c0fp: cpd00001_c0fp + cpd15350_c0fp <=> 2.0 cpd00067_c0fp + cpd00080_c0fp + cpd01741_c0fp	0			rxn08817_c0fp	Lysophospholipase_L2_2_acylglycerophosphotidate__n_C12_0_c0	rxn08817_c0fp: cpd00001_c0fp + cpd15350_c0fp <=> 2.0 cpd00067_c0fp + cpd00080_c0fp + cpd01741_c0fp	0
rxn00910_c0fp	5_methyltetrahydrofolate_NADP_plus__oxidoreductase_c0	rxn00910_c0fp: cpd00006_c0fp + cpd00345_c0fp <=> cpd00005_c0fp + cpd00067_c0fp + cpd00125_c0fp	0			rxn00910_c0fp	5_methyltetrahydrofolate_NADP_plus__oxidoreductase_c0	rxn00910_c0fp: cpd00006_c0fp + cpd00345_c0fp <=> cpd00005_c0fp + cpd00067_c0fp + cpd00125_c0fp	163.34
rxn05647_c0fp	salicin_transport_via_PEP_Pyr_PTS_c0	rxn05647_c0fp: cpd00061_c0fp + cpd01030_e0 <=> cpd00020_c0fp + cpd03698_c0fp	0			rxn05647_c0fp	salicin_transport_via_PEP_Pyr_PTS_c0	rxn05647_c0fp: cpd00061_c0fp + cpd01030_e0 <=> cpd00020_c0fp + cpd03698_c0fp	0
rxn04321_c0fp	dTDP_3_dimethylamino_3_4_6_trideoxy_alpha_D_glucopyranose_10_deoxymethynolide_3_dimethylamino_4_6_dideoxy_alpha_D_glucosyltransferase_c0	rxn04321_c0fp: cpd08709_c0fp + cpd08790_c0fp <=> cpd00297_c0fp + cpd08791_c0fp	0			rxn04321_c0fp	dTDP_3_dimethylamino_3_4_6_trideoxy_alpha_D_glucopyranose_10_deoxymethynolide_3_dimethylamino_4_6_dideoxy_alpha_D_glucosyltransferase_c0	rxn04321_c0fp: cpd08709_c0fp + cpd08790_c0fp <=> cpd00297_c0fp + cpd08791_c0fp	0
rxn05459_c0fp	stearyl_ACP_acyl_carrier_protein_transferase_c0	rxn05459_c0fp: cpd00010_c0fp + cpd00067_c0fp + cpd11573_c0fp <=> cpd00327_c0fp + cpd11493_c0fp	0			rxn05459_c0fp	stearyl_ACP_acyl_carrier_protein_transferase_c0	rxn05459_c0fp: cpd00010_c0fp + cpd00067_c0fp + cpd11573_c0fp <=> cpd00327_c0fp + cpd11493_c0fp	0
rxn05453_c0fp	13_methyl_tetra_decanoyl_ACP_acyl_carrier_protein_transferase_c0	rxn05453_c0fp: cpd00010_c0fp + 2.0 cpd00067_c0fp + cpd11540_c0fp <=> cpd11437_c0fp + cpd11493_c0fp	0			rxn05453_c0fp	13_methyl_tetra_decanoyl_ACP_acyl_carrier_protein_transferase_c0	rxn05453_c0fp: cpd00010_c0fp + 2.0 cpd00067_c0fp + cpd11540_c0fp <=> cpd11437_c0fp + cpd11493_c0fp	0
rxn08796_c0fp	Lysophospholipase_L1_2_acylglycerophosphotidate__n_C12_0_periplasm_c0	rxn08796_c0fp: cpd00001_c0fp + cpd15325_c0fp <=> cpd00067_c0fp + cpd00080_c0fp + cpd01741_c0fp	0			rxn08796_c0fp	Lysophospholipase_L1_2_acylglycerophosphotidate__n_C12_0_periplasm_c0	rxn08796_c0fp: cpd00001_c0fp + cpd15325_c0fp <=> cpd00067_c0fp + cpd00080_c0fp + cpd01741_c0fp	0
rxn12846_c0fp	Gly_Phe_aminopeptidase_c0	rxn12846_c0fp: cpd00001_c0fp + cpd15605_c0fp <=> cpd00033_c0fp + cpd00066_c0fp	0			rxn12846_c0fp	Gly_Phe_aminopeptidase_c0	rxn12846_c0fp: cpd00001_c0fp + cpd15605_c0fp <=> cpd00033_c0fp + cpd00066_c0fp	0
rxn00337_c0fp	ATP_L_aspartate_4_phosphotransferase_c0	rxn00337_c0fp: cpd00002_c0fp + cpd00041_c0fp <=> cpd00008_c0fp + cpd01977_c0fp	0.603945			rxn00337_c0fp	ATP_L_aspartate_4_phosphotransferase_c0	rxn00337_c0fp: cpd00002_c0fp + cpd00041_c0fp <=> cpd00008_c0fp + cpd01977_c0fp	0.613209
rxn01231_c0fp	3_Sulfo_L_alanine_carboxy_lyase_taurine_forming_c0	rxn01231_c0fp: cpd00067_c0fp + cpd00395_c0fp <=> cpd00011_c0fp + cpd00210_c0fp	0			rxn01231_c0fp	3_Sulfo_L_alanine_carboxy_lyase_taurine_forming_c0	rxn01231_c0fp: cpd00067_c0fp + cpd00395_c0fp <=> cpd00011_c0fp + cpd00210_c0fp	0
rxn08308_c0fp	CDP_diacylglycerol_synthetase_n_C14_1_c0	rxn08308_c0fp: cpd00052_c0fp + cpd15523_c0fp <=> cpd00012_c0fp + cpd00067_c0fp + cpd15422_c0fp	0			rxn08308_c0fp	CDP_diacylglycerol_synthetase_n_C14_1_c0	rxn08308_c0fp: cpd00052_c0fp + cpd15523_c0fp <=> cpd00012_c0fp + cpd00067_c0fp + cpd15422_c0fp	0
rxn08823_c0fp	Lysophospholipase_L2_2_acylglycerophosphotidate__n_C18_1_c0	rxn08823_c0fp: cpd00001_c0fp + cpd15357_c0fp <=> 2.0 cpd00067_c0fp + cpd00080_c0fp + cpd15269_c0fp	0			rxn08823_c0fp	Lysophospholipase_L2_2_acylglycerophosphotidate__n_C18_1_c0	rxn08823_c0fp: cpd00001_c0fp + cpd15357_c0fp <=> 2.0 cpd00067_c0fp + cpd00080_c0fp + cpd15269_c0fp	0
rxn05346_c0fp	butyryl_acyl_carrier_protein_malonyl_acyl_carrier_protein_C_acyltransferase_decarboxylating_c0	rxn05346_c0fp: cpd11464_c0fp + cpd11492_c0fp --> cpd00011_c0fp + cpd11486_c0fp + cpd11493_c0fp	0			rxn05346_c0fp	butyryl_acyl_carrier_protein_malonyl_acyl_carrier_protein_C_acyltransferase_decarboxylating_c0	rxn05346_c0fp: cpd11464_c0fp + cpd11492_c0fp --> cpd00011_c0fp + cpd11486_c0fp + cpd11493_c0fp	0
rxn03248_c0fp	Hexanoyl_CoA_acetyl_CoA_C_acyltransferase_c0	rxn03248_c0fp: cpd00022_c0fp + cpd03124_c0fp <=> cpd00010_c0fp + cpd03121_c0fp	0			rxn03248_c0fp	Hexanoyl_CoA_acetyl_CoA_C_acyltransferase_c0	rxn03248_c0fp: cpd00022_c0fp + cpd03124_c0fp <=> cpd00010_c0fp + cpd03121_c0fp	0
rxn08127_c0fp	Amylomaltase_maltotetraose_c0	rxn08127_c0fp: cpd00179_c0fp + cpd01399_c0fp <=> cpd00027_c0fp + cpd15495_c0fp	0			rxn08127_c0fp	Amylomaltase_maltotetraose_c0	rxn08127_c0fp: cpd00179_c0fp + cpd01399_c0fp <=> cpd00027_c0fp + cpd15495_c0fp	0
rxn05516_c0fp	Cadmium_translocating_P_type_ATPase_c0	rxn05516_c0fp: cpd00001_c0fp + cpd00002_c0fp + cpd01012_c0fp --> cpd00008_c0fp + cpd00009_c0fp + cpd00067_c0fp + cpd01012_e0	0			rxn05516_c0fp	Cadmium_translocating_P_type_ATPase_c0	rxn05516_c0fp: cpd00001_c0fp + cpd00002_c0fp + cpd01012_c0fp --> cpd00008_c0fp + cpd00009_c0fp + cpd00067_c0fp + cpd01012_e0	0
rxn05733_c0fp	O3_acetyl_L_serine_thiosulfate_2_amino_2_carboxyethyltransferase_reducing__L_cysteine_forming_c0	rxn05733_c0fp: cpd00268_c0fp + cpd00722_c0fp + cpd11421_c0fp --> cpd00029_c0fp + cpd00067_c0fp + cpd00081_c0fp + cpd00084_c0fp + cpd11420_c0fp	0			rxn05733_c0fp	O3_acetyl_L_serine_thiosulfate_2_amino_2_carboxyethyltransferase_reducing__L_cysteine_forming_c0	rxn05733_c0fp: cpd00268_c0fp + cpd00722_c0fp + cpd11421_c0fp --> cpd00029_c0fp + cpd00067_c0fp + cpd00081_c0fp + cpd00084_c0fp + cpd11420_c0fp	0
rxn00416_c0fp	L_aspartate_L_glutamine_amido_ligase_AMP_forming_c0	rxn00416_c0fp: cpd00001_c0fp + cpd00002_c0fp + cpd00041_c0fp + cpd00053_c0fp --> cpd00012_c0fp + cpd00018_c0fp + cpd00023_c0fp + 2.0 cpd00067_c0fp + cpd00132_c0fp	0.196934			rxn00416_c0fp	L_aspartate_L_glutamine_amido_ligase_AMP_forming_c0	rxn00416_c0fp: cpd00001_c0fp + cpd00002_c0fp + cpd00041_c0fp + cpd00053_c0fp --> cpd00012_c0fp + cpd00018_c0fp + cpd00023_c0fp + 2.0 cpd00067_c0fp + cpd00132_c0fp	0.199954
rxn12512_c0fp	R_4_Phosphopantothenate_L_cysteine_ligase_c0	rxn12512_c0fp: cpd00002_c0fp + cpd00084_c0fp + cpd02201_c0fp --> cpd00012_c0fp + cpd00018_c0fp + 2.0 cpd00067_c0fp + cpd02666_c0fp	0.0105415			rxn12512_c0fp	R_4_Phosphopantothenate_L_cysteine_ligase_c0	rxn12512_c0fp: cpd00002_c0fp + cpd00084_c0fp + cpd02201_c0fp --> cpd00012_c0fp + cpd00018_c0fp + 2.0 cpd00067_c0fp + cpd02666_c0fp	0.0107032
rxn08669_c0fp	Glycerophosphodiester_phosphodiesterase_c0	rxn08669_c0fp: cpd00001_c0fp + cpd02090_c0fp <=> cpd00067_c0fp + cpd00080_c0fp + cpd00100_c0fp	-0.0342035			rxn08669_c0fp	Glycerophosphodiester_phosphodiesterase_c0	rxn08669_c0fp: cpd00001_c0fp + cpd02090_c0fp <=> cpd00067_c0fp + cpd00080_c0fp + cpd00100_c0fp	-0.0347282
rxn00902_c0fp	acetyl_CoA_3_methyl_2_oxobutanoate_C_acetyltransferase_thioester_hydrolysing__carboxymethyl_forming_c0	rxn00902_c0fp: cpd00001_c0fp + cpd00022_c0fp + cpd00123_c0fp --> cpd00010_c0fp + cpd00067_c0fp + cpd01646_c0fp	0.571718			rxn00902_c0fp	acetyl_CoA_3_methyl_2_oxobutanoate_C_acetyltransferase_thioester_hydrolysing__carboxymethyl_forming_c0	rxn00902_c0fp: cpd00001_c0fp + cpd00022_c0fp + cpd00123_c0fp --> cpd00010_c0fp + cpd00067_c0fp + cpd01646_c0fp	0.580487
rxn00658_c0fp	N_Acetyl_beta_alanine_amidohydrolase_c0	rxn00658_c0fp: cpd00001_c0fp + cpd00788_c0fp <=> cpd00029_c0fp + cpd00085_c0fp	0			rxn00658_c0fp	N_Acetyl_beta_alanine_amidohydrolase_c0	rxn00658_c0fp: cpd00001_c0fp + cpd00788_c0fp <=> cpd00029_c0fp + cpd00085_c0fp	0
rxn06672_c0fp	biotin_carboxyl_carrier_protein_carbon_dioxide_ligase_ADP_forming_c0	rxn06672_c0fp: cpd00002_c0fp + cpd00242_c0fp + cpd12848_c0fp <=> cpd00008_c0fp + cpd00009_c0fp + cpd00067_c0fp + cpd12543_c0fp	0			rxn06672_c0fp	biotin_carboxyl_carrier_protein_carbon_dioxide_ligase_ADP_forming_c0	rxn06672_c0fp: cpd00002_c0fp + cpd00242_c0fp + cpd12848_c0fp <=> cpd00008_c0fp + cpd00009_c0fp + cpd00067_c0fp + cpd12543_c0fp	0
rxn02961_c0fp	CTP_ethanolamine_phosphate_cytidylyltransferase_c0	rxn02961_c0fp: cpd00052_c0fp + cpd02233_c0fp <=> cpd00012_c0fp + cpd00067_c0fp + cpd03379_c0fp	0			rxn02961_c0fp	CTP_ethanolamine_phosphate_cytidylyltransferase_c0	rxn02961_c0fp: cpd00052_c0fp + cpd02233_c0fp <=> cpd00012_c0fp + cpd00067_c0fp + cpd03379_c0fp	0
rxn00649_c0fp	O3_acetyl_L_serine_hydrogen_sulfide_2_amino_2_carboxyethyltransferase_c0	rxn00649_c0fp: cpd00239_c0fp + cpd00722_c0fp --> cpd00029_c0fp + cpd00084_c0fp	0.107243			rxn00649_c0fp	O3_acetyl_L_serine_hydrogen_sulfide_2_amino_2_carboxyethyltransferase_c0	rxn00649_c0fp: cpd00239_c0fp + cpd00722_c0fp --> cpd00029_c0fp + cpd00084_c0fp	0.108888
rxn01739_c0fp	ATP_shikimate_3_phosphotransferase_c0	rxn01739_c0fp: cpd00002_c0fp + cpd00383_c0fp <=> cpd00008_c0fp + cpd00067_c0fp + cpd02030_c0fp	0.516958			rxn01739_c0fp	ATP_shikimate_3_phosphotransferase_c0	rxn01739_c0fp: cpd00002_c0fp + cpd00383_c0fp <=> cpd00008_c0fp + cpd00067_c0fp + cpd02030_c0fp	0.524887
rxn02400_c0fp	Nicotinate_D_ribonucleotide_phosphohydrolase_c0	rxn02400_c0fp: cpd00001_c0fp + cpd00873_c0fp --> cpd00009_c0fp + cpd03471_c0fp	0			rxn02400_c0fp	Nicotinate_D_ribonucleotide_phosphohydrolase_c0	rxn02400_c0fp: cpd00001_c0fp + cpd00873_c0fp --> cpd00009_c0fp + cpd03471_c0fp	0
rxn01268_c0fp	Prephenate_NAD_plus__oxidoreductasedecarboxylating_c0	rxn01268_c0fp: cpd00003_c0fp + cpd00219_c0fp --> cpd00004_c0fp + cpd00011_c0fp + cpd00868_c0fp	0.15797			rxn01268_c0fp	Prephenate_NAD_plus__oxidoreductasedecarboxylating_c0	rxn01268_c0fp: cpd00003_c0fp + cpd00219_c0fp --> cpd00004_c0fp + cpd00011_c0fp + cpd00868_c0fp	0
rxn01974_c0fp	LL_2_6_Diaminoheptanedioate_2_epimerase_c0	rxn01974_c0fp: cpd00504_c0fp <=> cpd00516_c0fp	0.43217			rxn01974_c0fp	LL_2_6_Diaminoheptanedioate_2_epimerase_c0	rxn01974_c0fp: cpd00504_c0fp <=> cpd00516_c0fp	0.438799
rxn01287_c0fp	ATP_L_arabinose_1_phosphotransferase_c0	rxn01287_c0fp: cpd00002_c0fp + cpd00224_c0fp <=> cpd00008_c0fp + cpd00067_c0fp + cpd02428_c0fp	0			rxn01287_c0fp	ATP_L_arabinose_1_phosphotransferase_c0	rxn01287_c0fp: cpd00002_c0fp + cpd00224_c0fp <=> cpd00008_c0fp + cpd00067_c0fp + cpd02428_c0fp	0
rxn00242_c0fp	guanosine_3_5_bisdiphosphate_3_diphosphohydrolase_c0	rxn00242_c0fp: cpd00001_c0fp + cpd00905_c0fp --> cpd00012_c0fp + cpd00031_c0fp	0			rxn00242_c0fp	guanosine_3_5_bisdiphosphate_3_diphosphohydrolase_c0	rxn00242_c0fp: cpd00001_c0fp + cpd00905_c0fp --> cpd00012_c0fp + cpd00031_c0fp	0
rxn12641_c0fp	RXN0_6977c_c0	rxn12641_c0fp: cpd00001_c0fp + cpd11585_c0fp <=> cpd00033_c0fp + cpd00035_c0fp	0			rxn12641_c0fp	RXN0_6977c_c0	rxn12641_c0fp: cpd00001_c0fp + cpd11585_c0fp <=> cpd00033_c0fp + cpd00035_c0fp	0
rxn01635_c0fp	1_Pyrroline_4_hydroxy_2_carboxylate_aminohydrolase_decyclizing_c0	rxn01635_c0fp: cpd00013_c0fp + cpd00340_c0fp --> cpd00001_c0fp + cpd00067_c0fp + cpd02626_c0fp	0			rxn01635_c0fp	1_Pyrroline_4_hydroxy_2_carboxylate_aminohydrolase_decyclizing_c0	rxn01635_c0fp: cpd00013_c0fp + cpd00340_c0fp --> cpd00001_c0fp + cpd00067_c0fp + cpd02626_c0fp	0
rxn04384_c0fp	adenosylcobyric_acid_R_1_aminopropan_2_yl_phosphate_ligase_c0	rxn04384_c0fp: cpd00002_c0fp + cpd02547_c0fp + cpd03917_c0fp <=> cpd00008_c0fp + cpd00009_c0fp + cpd00067_c0fp + cpd03919_c0fp	0			rxn04384_c0fp	adenosylcobyric_acid_R_1_aminopropan_2_yl_phosphate_ligase_c0	rxn04384_c0fp: cpd00002_c0fp + cpd02547_c0fp + cpd03917_c0fp <=> cpd00008_c0fp + cpd00009_c0fp + cpd00067_c0fp + cpd03919_c0fp	0
rxn03887_c0fp	galactarate_hydro_lyase_5_dehydro_4_deoxy_D_glucarate_forming_c0	rxn03887_c0fp: cpd00652_c0fp --> cpd00001_c0fp + cpd00515_c0fp	0			rxn03887_c0fp	galactarate_hydro_lyase_5_dehydro_4_deoxy_D_glucarate_forming_c0	rxn03887_c0fp: cpd00652_c0fp --> cpd00001_c0fp + cpd00515_c0fp	0
rxn00225_c0fp	ATP_acetate_phosphotransferase_c0	rxn00225_c0fp: cpd00002_c0fp + cpd00029_c0fp <=> cpd00008_c0fp + cpd00196_c0fp	-186.063			rxn00225_c0fp	ATP_acetate_phosphotransferase_c0	rxn00225_c0fp: cpd00002_c0fp + cpd00029_c0fp <=> cpd00008_c0fp + cpd00196_c0fp	-222.757
rxn05350_c0fp	hexanoyl_acyl_carrier_protein_malonyl_acyl_carrier_protein_C_acyltransferase_decarboxylating_c0	rxn05350_c0fp: cpd00067_c0fp + cpd11472_c0fp + cpd11492_c0fp --> cpd00011_c0fp + cpd11490_c0fp + cpd11493_c0fp	0			rxn05350_c0fp	hexanoyl_acyl_carrier_protein_malonyl_acyl_carrier_protein_C_acyltransferase_decarboxylating_c0	rxn05350_c0fp: cpd00067_c0fp + cpd11472_c0fp + cpd11492_c0fp --> cpd00011_c0fp + cpd11490_c0fp + cpd11493_c0fp	0
rxn08838_c0fp	Lysophospholipase_L2_2_acylglycerophosphoethanolamine__n_C12_0_c0	rxn08838_c0fp: cpd00001_c0fp + cpd15336_c0fp <=> cpd00067_c0fp + cpd00908_c0fp + cpd01741_c0fp	0			rxn08838_c0fp	Lysophospholipase_L2_2_acylglycerophosphoethanolamine__n_C12_0_c0	rxn08838_c0fp: cpd00001_c0fp + cpd15336_c0fp <=> cpd00067_c0fp + cpd00908_c0fp + cpd01741_c0fp	0
rxn00148_c0fp	ATP_pyruvate_2_O_phosphotransferase_c0	rxn00148_c0fp: cpd00002_c0fp + cpd00020_c0fp <=> cpd00008_c0fp + cpd00061_c0fp + cpd00067_c0fp	169.256			rxn00148_c0fp	ATP_pyruvate_2_O_phosphotransferase_c0	rxn00148_c0fp: cpd00002_c0fp + cpd00020_c0fp <=> cpd00008_c0fp + cpd00061_c0fp + cpd00067_c0fp	326.479
rxn01102_c0fp	ATP_R_glycerate_3_phosphotransferase_c0	rxn01102_c0fp: cpd00002_c0fp + cpd00223_c0fp <=> cpd00008_c0fp + cpd00067_c0fp + cpd00169_c0fp	-279.603			rxn01102_c0fp	ATP_R_glycerate_3_phosphotransferase_c0	rxn01102_c0fp: cpd00002_c0fp + cpd00223_c0fp <=> cpd00008_c0fp + cpd00067_c0fp + cpd00169_c0fp	0
rxn05569_c0fp	D_glucosamine_transport_via_PEP_Pyr_PTS_c0	rxn05569_c0fp: cpd00061_c0fp + cpd00276_e0 <=> cpd00020_c0fp + cpd00288_c0fp	186.332			rxn05569_c0fp	D_glucosamine_transport_via_PEP_Pyr_PTS_c0	rxn05569_c0fp: cpd00061_c0fp + cpd00276_e0 <=> cpd00020_c0fp + cpd00288_c0fp	535.991
rxn05358_c0fp	2_methylbutanoyl_CoA_acyl_carrier_protein_transferase_c0	rxn05358_c0fp: cpd00760_c0fp + cpd11493_c0fp <=> cpd00010_c0fp + cpd00067_c0fp + cpd11495_c0fp	0.110393			rxn05358_c0fp	2_methylbutanoyl_CoA_acyl_carrier_protein_transferase_c0	rxn05358_c0fp: cpd00760_c0fp + cpd11493_c0fp <=> cpd00010_c0fp + cpd00067_c0fp + cpd11495_c0fp	0.112086
rxn03482_c0fp	Salicin_6_phosphate_glucohydrolase_c0	rxn03482_c0fp: cpd00001_c0fp + cpd03698_c0fp --> cpd00863_c0fp + cpd01553_c0fp	0			rxn03482_c0fp	Salicin_6_phosphate_glucohydrolase_c0	rxn03482_c0fp: cpd00001_c0fp + cpd03698_c0fp --> cpd00863_c0fp + cpd01553_c0fp	0
rxn02842_c0fp	R04049_c0	rxn02842_c0fp: cpd00003_c0fp + cpd01795_c0fp <=> cpd00004_c0fp + cpd00067_c0fp + cpd02441_c0fp	0			rxn02842_c0fp	R04049_c0	rxn02842_c0fp: cpd00003_c0fp + cpd01795_c0fp <=> cpd00004_c0fp + cpd00067_c0fp + cpd02441_c0fp	0
rxn00789_c0fp	1_5_phospho_D_ribosyl_ATP_diphosphate_phospho_alpha_D_ribosyl_transferase_c0	rxn00789_c0fp: cpd00002_c0fp + cpd00103_c0fp --> cpd00012_c0fp + cpd00067_c0fp + cpd01775_c0fp	0.108803			rxn00789_c0fp	1_5_phospho_D_ribosyl_ATP_diphosphate_phospho_alpha_D_ribosyl_transferase_c0	rxn00789_c0fp: cpd00002_c0fp + cpd00103_c0fp --> cpd00012_c0fp + cpd00067_c0fp + cpd01775_c0fp	0.110472
rxn02374_c0fp	R03314_c0	rxn02374_c0fp: cpd00858_c0fp --> cpd00001_c0fp + cpd00067_c0fp + cpd02431_c0fp	0.213798			rxn02374_c0fp	R03314_c0	rxn02374_c0fp: cpd00858_c0fp --> cpd00001_c0fp + cpd00067_c0fp + cpd02431_c0fp	0.217077
rxn05560_c0fp	D_fructose_transport_via_PEP_Pyr_PTS_c0	rxn05560_c0fp: cpd00061_c0fp + cpd00082_e0 <=> cpd00020_c0fp + cpd00802_c0fp	141.593			rxn05560_c0fp	D_fructose_transport_via_PEP_Pyr_PTS_c0	rxn05560_c0fp: cpd00061_c0fp + cpd00082_e0 <=> cpd00020_c0fp + cpd00802_c0fp	0
rxn00781_c0fp	D_glyceraldehyde_3_phosphate_NAD_plus__oxidoreductase_phosphorylating_c0	rxn00781_c0fp: cpd00003_c0fp + cpd00009_c0fp + cpd00102_c0fp <=> cpd00004_c0fp + cpd00067_c0fp + cpd00203_c0fp	279.603			rxn00781_c0fp	D_glyceraldehyde_3_phosphate_NAD_plus__oxidoreductase_phosphorylating_c0	rxn00781_c0fp: cpd00003_c0fp + cpd00009_c0fp + cpd00102_c0fp <=> cpd00004_c0fp + cpd00067_c0fp + cpd00203_c0fp	307.345
rxn05319_c0fp	TRANS_RXNBWI_115401cemaizeexpOH_c0	rxn05319_c0fp: cpd00001_c0fp --> cpd00001_e0	681.822			rxn05319_c0fp	TRANS_RXNBWI_115401cemaizeexpOH_c0	rxn05319_c0fp: cpd00001_c0fp --> cpd00001_e0	576.206
rxn05298_c0fp	Na_plus_glutamate_symport_c0	rxn05298_c0fp: cpd00023_e0 + cpd00971_e0 <=> cpd00023_c0fp + cpd00971_c0fp	-4.85275			rxn05298_c0fp	Na_plus_glutamate_symport_c0	rxn05298_c0fp: cpd00023_e0 + cpd00971_e0 <=> cpd00023_c0fp + cpd00971_c0fp	1.26956
rxn05408_c0fp	2_methylpropionyl_CoA_acyl_carrier_protein_transferase_c0	rxn05408_c0fp: cpd00481_c0fp + cpd11493_c0fp <=> cpd00010_c0fp + cpd00067_c0fp + cpd11545_c0fp	0			rxn05408_c0fp	2_methylpropionyl_CoA_acyl_carrier_protein_transferase_c0	rxn05408_c0fp: cpd00481_c0fp + cpd11493_c0fp <=> cpd00010_c0fp + cpd00067_c0fp + cpd11545_c0fp	0
rxn10337_c0fp	isoheptadecanoyl_cardiolipin_synthase_c0	rxn10337_c0fp: 2.0 cpd15722_c0fp <=> cpd00100_c0fp + cpd15794_c0fp	0.0114012			rxn10337_c0fp	isoheptadecanoyl_cardiolipin_synthase_c0	rxn10337_c0fp: 2.0 cpd15722_c0fp <=> cpd00100_c0fp + cpd15794_c0fp	0.0115761
rxn10338_c0fp	anteisoheptadecanoyl_cardiolipin_synthase_c0	rxn10338_c0fp: 2.0 cpd15723_c0fp <=> cpd00100_c0fp + cpd15795_c0fp	0.0114012			rxn10338_c0fp	anteisoheptadecanoyl_cardiolipin_synthase_c0	rxn10338_c0fp: 2.0 cpd15723_c0fp <=> cpd00100_c0fp + cpd15795_c0fp	0.0115761
rxn03185_c0fp	R04661_c0	rxn03185_c0fp: cpd00112_c0fp + cpd02999_c0fp <=> cpd00046_c0fp + cpd00067_c0fp + cpd03660_c0fp	0			rxn03185_c0fp	R04661_c0	rxn03185_c0fp: cpd00112_c0fp + cpd02999_c0fp <=> cpd00046_c0fp + cpd00067_c0fp + cpd03660_c0fp	0
rxn02687_c0fp	R03790_c0	rxn02687_c0fp: cpd00003_c0fp + cpd01357_c0fp <=> cpd00004_c0fp + cpd00067_c0fp + cpd01447_c0fp	0			rxn02687_c0fp	R03790_c0	rxn02687_c0fp: cpd00003_c0fp + cpd01357_c0fp <=> cpd00004_c0fp + cpd00067_c0fp + cpd01447_c0fp	0
rxn03903_c0fp	UDPMurAcoyl_L_Ala_D_gamma_Glu_L_Lys_D_Ala_D_Ala_undecaprenyl_phosphate_phospho_N_acetylmuramoyl_pentapeptide_transferase_c0	rxn03903_c0fp: cpd00286_c0fp + cpd02862_c0fp <=> cpd00091_c0fp + cpd02948_c0fp	0			rxn03903_c0fp	UDPMurAcoyl_L_Ala_D_gamma_Glu_L_Lys_D_Ala_D_Ala_undecaprenyl_phosphate_phospho_N_acetylmuramoyl_pentapeptide_transferase_c0	rxn03903_c0fp: cpd00286_c0fp + cpd02862_c0fp <=> cpd00091_c0fp + cpd02948_c0fp	0
rxn00097_c0fp	ATP_AMP_phosphotransferase_c0	rxn00097_c0fp: cpd00002_c0fp + cpd00018_c0fp + cpd00067_c0fp <=> 2.0 cpd00008_c0fp	0			rxn00097_c0fp	ATP_AMP_phosphotransferase_c0	rxn00097_c0fp: cpd00002_c0fp + cpd00018_c0fp + cpd00067_c0fp <=> 2.0 cpd00008_c0fp	152.226
rxn01217_c0fp	dCMP_aminohydrolase_c0	rxn01217_c0fp: cpd00001_c0fp + cpd00067_c0fp + cpd00206_c0fp --> cpd00013_c0fp + cpd00299_c0fp	0			rxn01217_c0fp	dCMP_aminohydrolase_c0	rxn01217_c0fp: cpd00001_c0fp + cpd00067_c0fp + cpd00206_c0fp --> cpd00013_c0fp + cpd00299_c0fp	0
rxn02212_c0fp	2_Dehydro_3_deoxy_D_arabino_heptonate_7_phosphate_phosphate_lyase_cyclyzing_c0	rxn02212_c0fp: cpd02857_c0fp --> cpd00009_c0fp + cpd00699_c0fp	0.516958			rxn02212_c0fp	2_Dehydro_3_deoxy_D_arabino_heptonate_7_phosphate_phosphate_lyase_cyclyzing_c0	rxn02212_c0fp: cpd02857_c0fp --> cpd00009_c0fp + cpd00699_c0fp	0.524887
rxn00695_c0fp	ATP_alpha_D_glucose_1_phosphate_adenylyltransferase_c0	rxn00695_c0fp: cpd00002_c0fp + cpd00089_c0fp <=> cpd00012_c0fp + cpd00387_c0fp	-3.21816			rxn00695_c0fp	ATP_alpha_D_glucose_1_phosphate_adenylyltransferase_c0	rxn00695_c0fp: cpd00002_c0fp + cpd00089_c0fp <=> cpd00012_c0fp + cpd00387_c0fp	0
rxn07670_c0fp	hydroxycinnamoyl_CoA_anthocyanidin_3_5_diglucoside_5_O_glucoside_6_O_hydroxycinnamoyltransferase_c0	rxn07670_c0fp: cpd00192_c0fp + cpd05630_c0fp <=> cpd00010_c0fp + cpd15065_c0fp	0			rxn07670_c0fp	hydroxycinnamoyl_CoA_anthocyanidin_3_5_diglucoside_5_O_glucoside_6_O_hydroxycinnamoyltransferase_c0	rxn07670_c0fp: cpd00192_c0fp + cpd05630_c0fp <=> cpd00010_c0fp + cpd15065_c0fp	0
rxn05116_c0fp	R07406_c0	rxn05116_c0fp: cpd00067_c0fp + cpd04539_c0fp --> cpd00011_c0fp + cpd08449_c0fp	0			rxn05116_c0fp	R07406_c0	rxn05116_c0fp: cpd00067_c0fp + cpd04539_c0fp --> cpd00011_c0fp + cpd08449_c0fp	0
rxn10481_c0fp	Copper_transport_via_ABC_system_c0	rxn10481_c0fp: cpd00001_c0fp + cpd00002_c0fp + cpd00058_e0 --> cpd00008_c0fp + cpd00009_c0fp + cpd00058_c0fp + cpd00067_c0fp	0.0105415			rxn10481_c0fp	Copper_transport_via_ABC_system_c0	rxn10481_c0fp: cpd00001_c0fp + cpd00002_c0fp + cpd00058_e0 --> cpd00008_c0fp + cpd00009_c0fp + cpd00058_c0fp + cpd00067_c0fp	0.0107032
rxn03535_c0fp	ATP_cobIyrinic_acid_a_c_diamide_Cobeta_adenosyltransferase_c0	rxn03535_c0fp: cpd00002_c0fp + cpd00067_c0fp + cpd03915_c0fp <=> cpd00421_c0fp + cpd03916_c0fp	0			rxn03535_c0fp	ATP_cobIyrinic_acid_a_c_diamide_Cobeta_adenosyltransferase_c0	rxn03535_c0fp: cpd00002_c0fp + cpd00067_c0fp + cpd03915_c0fp <=> cpd00421_c0fp + cpd03916_c0fp	0
rxn00692_c0fp	5_10_Methylenetetrahydrofolate_glycine_hydroxymethyltransferase_c0	rxn00692_c0fp: cpd00001_c0fp + cpd00033_c0fp + cpd00125_c0fp <=> cpd00054_c0fp + cpd00087_c0fp	0.417829			rxn00692_c0fp	5_10_Methylenetetrahydrofolate_glycine_hydroxymethyltransferase_c0	rxn00692_c0fp: cpd00001_c0fp + cpd00033_c0fp + cpd00125_c0fp <=> cpd00054_c0fp + cpd00087_c0fp	0.424238
rxn01492_c0fp	ATP_D_fructose_1_phosphate_6_phosphotransferase_c0	rxn01492_c0fp: cpd00002_c0fp + cpd00802_c0fp <=> cpd00008_c0fp + cpd00067_c0fp + cpd00290_c0fp	140.344			rxn01492_c0fp	ATP_D_fructose_1_phosphate_6_phosphotransferase_c0	rxn01492_c0fp: cpd00002_c0fp + cpd00802_c0fp <=> cpd00008_c0fp + cpd00067_c0fp + cpd00290_c0fp	-65.6263
rxn00802_c0fp	2_Nomega_L_argininosuccinate_arginine_lyase_fumarate_forming_c0	rxn00802_c0fp: cpd02152_c0fp <=> cpd00051_c0fp + cpd00106_c0fp	0.256775			rxn00802_c0fp	2_Nomega_L_argininosuccinate_arginine_lyase_fumarate_forming_c0	rxn00802_c0fp: cpd02152_c0fp <=> cpd00051_c0fp + cpd00106_c0fp	0.260714
rxn02160_c0fp	L_Histidinol_phosphate_phosphohydrolase_c0	rxn02160_c0fp: cpd00001_c0fp + cpd00807_c0fp --> cpd00009_c0fp + cpd00641_c0fp	0.108803			rxn02160_c0fp	L_Histidinol_phosphate_phosphohydrolase_c0	rxn02160_c0fp: cpd00001_c0fp + cpd00807_c0fp --> cpd00009_c0fp + cpd00641_c0fp	0.110472
rxn08802_c0fp	Lysophospholipase_L1_2_acylglycerophosphotidate__n_C18_1_periplasm_c0	rxn08802_c0fp: cpd00001_c0fp + cpd15328_c0fp <=> 2.0 cpd00067_c0fp + cpd00080_c0fp + cpd15269_c0fp	0			rxn08802_c0fp	Lysophospholipase_L1_2_acylglycerophosphotidate__n_C18_1_periplasm_c0	rxn08802_c0fp: cpd00001_c0fp + cpd15328_c0fp <=> 2.0 cpd00067_c0fp + cpd00080_c0fp + cpd15269_c0fp	0
rxn00926_c0fp	Adenine_aminohydrolase_c0	rxn00926_c0fp: cpd00001_c0fp + cpd00067_c0fp + cpd00128_c0fp --> cpd00013_c0fp + cpd00226_c0fp	0			rxn00926_c0fp	Adenine_aminohydrolase_c0	rxn00926_c0fp: cpd00001_c0fp + cpd00067_c0fp + cpd00128_c0fp --> cpd00013_c0fp + cpd00226_c0fp	0
rxn08118_c0fp	D_allulose_6_phosphate_3_epimerase_c0	rxn08118_c0fp: cpd15394_c0fp <=> cpd00067_c0fp + cpd00072_c0fp	0			rxn08118_c0fp	D_allulose_6_phosphate_3_epimerase_c0	rxn08118_c0fp: cpd15394_c0fp <=> cpd00067_c0fp + cpd00072_c0fp	0
rxn05413_c0fp	4_methyl_pentanoyl_ACP_malonyl_acyl_carrier_protein_C_acyltransferase_decarboxylating_c0	rxn05413_c0fp: cpd11492_c0fp + cpd11549_c0fp --> cpd00011_c0fp + cpd11493_c0fp + cpd11550_c0fp	0			rxn05413_c0fp	4_methyl_pentanoyl_ACP_malonyl_acyl_carrier_protein_C_acyltransferase_decarboxylating_c0	rxn05413_c0fp: cpd11492_c0fp + cpd11549_c0fp --> cpd00011_c0fp + cpd11493_c0fp + cpd11550_c0fp	0
rxn00913_c0fp	Guanosine_5_monophosphate_phosphohydrolase_c0	rxn00913_c0fp: cpd00001_c0fp + cpd00126_c0fp --> cpd00009_c0fp + cpd00311_c0fp	0			rxn00913_c0fp	Guanosine_5_monophosphate_phosphohydrolase_c0	rxn00913_c0fp: cpd00001_c0fp + cpd00126_c0fp --> cpd00009_c0fp + cpd00311_c0fp	0
rxn01997_c0fp	dTDPglucose_4_6_hydro_lyase_c0	rxn01997_c0fp: cpd00626_c0fp --> cpd00001_c0fp + cpd00521_c0fp	0			rxn01997_c0fp	dTDPglucose_4_6_hydro_lyase_c0	rxn01997_c0fp: cpd00626_c0fp --> cpd00001_c0fp + cpd00521_c0fp	0
rxn08521_c0fp	reduced_riboflavin_NAD_plus__oxidoreductase_c0	rxn08521_c0fp: cpd00004_c0fp + 2.0 cpd00067_c0fp + cpd00220_c0fp <=> cpd00003_c0fp + cpd00739_c0fp	0			rxn08521_c0fp	reduced_riboflavin_NAD_plus__oxidoreductase_c0	rxn08521_c0fp: cpd00004_c0fp + 2.0 cpd00067_c0fp + cpd00220_c0fp <=> cpd00003_c0fp + cpd00739_c0fp	0
rxn08809_c0fp	Lysophospholipase_L1_2_acylglycerophosphoethanolamine__n_C18_1_periplasm_c0	rxn08809_c0fp: cpd00001_c0fp + cpd12547_c0fp <=> cpd00067_c0fp + cpd00908_c0fp + cpd15269_c0fp	-0.110393			rxn08809_c0fp	Lysophospholipase_L1_2_acylglycerophosphoethanolamine__n_C18_1_periplasm_c0	rxn08809_c0fp: cpd00001_c0fp + cpd12547_c0fp <=> cpd00067_c0fp + cpd00908_c0fp + cpd15269_c0fp	-0.112086
rxn03958_c0fp	1_Deoxy_D_xylulose_5_phosphate_isomeroreductase_c0	rxn03958_c0fp: cpd00006_c0fp + cpd08286_c0fp <=> cpd00005_c0fp + cpd00067_c0fp + cpd08289_c0fp	-0.279374			rxn03958_c0fp	1_Deoxy_D_xylulose_5_phosphate_isomeroreductase_c0	rxn03958_c0fp: cpd00006_c0fp + cpd08286_c0fp <=> cpd00005_c0fp + cpd00067_c0fp + cpd08289_c0fp	-0.283659
rxn00178_c0fp	Acetyl_CoA_acetyl_CoA_C_acetyltransferase_c0	rxn00178_c0fp: 2.0 cpd00022_c0fp <=> cpd00010_c0fp + cpd00279_c0fp	0			rxn00178_c0fp	Acetyl_CoA_acetyl_CoA_C_acetyltransferase_c0	rxn00178_c0fp: 2.0 cpd00022_c0fp <=> cpd00010_c0fp + cpd00279_c0fp	0
rxn01362_c0fp	Orotidine_5_phosphate_diphosphate_phospho_alpha_D_ribosyl_transferase_c0	rxn01362_c0fp: cpd00103_c0fp + cpd00247_c0fp --> cpd00012_c0fp + cpd00067_c0fp + cpd00810_c0fp	0.119646			rxn01362_c0fp	Orotidine_5_phosphate_diphosphate_phospho_alpha_D_ribosyl_transferase_c0	rxn01362_c0fp: cpd00103_c0fp + cpd00247_c0fp --> cpd00012_c0fp + cpd00067_c0fp + cpd00810_c0fp	0.138039
rxn03174_c0fp	2_Amino_4_hydroxy_6_erythro_1_2_3_trihydroxypropyl_dihydropteridine_triphosphate_hydrolase_c0	rxn03174_c0fp: cpd03666_c0fp --> cpd00001_c0fp + cpd02978_c0fp	0			rxn03174_c0fp	2_Amino_4_hydroxy_6_erythro_1_2_3_trihydroxypropyl_dihydropteridine_triphosphate_hydrolase_c0	rxn03174_c0fp: cpd03666_c0fp --> cpd00001_c0fp + cpd02978_c0fp	0
rxn00549_c0fp	D_Fructose_1_6_bisphosphate_1_phosphohydrolase_c0	rxn00549_c0fp: cpd00001_c0fp + cpd00290_c0fp --> cpd00009_c0fp + cpd00072_c0fp	0			rxn00549_c0fp	D_Fructose_1_6_bisphosphate_1_phosphohydrolase_c0	rxn00549_c0fp: cpd00001_c0fp + cpd00290_c0fp --> cpd00009_c0fp + cpd00072_c0fp	0
rxn03951_c0fp	NAD_dependent_threonine_4_phosphate_dehydrogenase_c0	rxn03951_c0fp: cpd00003_c0fp + cpd03607_c0fp <=> cpd00004_c0fp + cpd00067_c0fp + cpd04539_c0fp	0			rxn03951_c0fp	NAD_dependent_threonine_4_phosphate_dehydrogenase_c0	rxn03951_c0fp: cpd00003_c0fp + cpd03607_c0fp <=> cpd00004_c0fp + cpd00067_c0fp + cpd04539_c0fp	0
rxn04779_c0fp	R06970_c0	rxn04779_c0fp: cpd00001_c0fp + cpd00067_c0fp + cpd09846_c0fp <=> cpd00013_c0fp + cpd09847_c0fp	0			rxn04779_c0fp	R06970_c0	rxn04779_c0fp: cpd00001_c0fp + cpd00067_c0fp + cpd09846_c0fp <=> cpd00013_c0fp + cpd09847_c0fp	0
rxn07875_c0fp	R08086_c0	rxn07875_c0fp: cpd00001_c0fp + cpd00003_c0fp + cpd01061_c0fp <=> cpd00004_c0fp + 2.0 cpd00067_c0fp + cpd15165_c0fp	0			rxn07875_c0fp	R08086_c0	rxn07875_c0fp: cpd00001_c0fp + cpd00003_c0fp + cpd01061_c0fp <=> cpd00004_c0fp + 2.0 cpd00067_c0fp + cpd15165_c0fp	0
rxn00340_c0fp	L_aspartate_ammonia_ligase_AMP_forming_c0	rxn00340_c0fp: cpd00002_c0fp + cpd00013_c0fp + cpd00041_c0fp --> cpd00012_c0fp + cpd00018_c0fp + 2.0 cpd00067_c0fp + cpd00132_c0fp	0			rxn00340_c0fp	L_aspartate_ammonia_ligase_AMP_forming_c0	rxn00340_c0fp: cpd00002_c0fp + cpd00013_c0fp + cpd00041_c0fp --> cpd00012_c0fp + cpd00018_c0fp + 2.0 cpd00067_c0fp + cpd00132_c0fp	0
rxn10060_c0fp	NAD_kinase_dTTP_c0	rxn10060_c0fp: cpd00003_c0fp + cpd00357_c0fp <=> cpd00006_c0fp + cpd00067_c0fp + cpd00297_c0fp	-0.01784			rxn10060_c0fp	NAD_kinase_dTTP_c0	rxn10060_c0fp: cpd00003_c0fp + cpd00357_c0fp <=> cpd00006_c0fp + cpd00067_c0fp + cpd00297_c0fp	-0.0181136
rxn05617_c0fp	mannitol_transport_via_PEP_Pyr_PTS_c0	rxn05617_c0fp: cpd00061_c0fp + cpd00314_e0 <=> cpd00020_c0fp + cpd00491_c0fp	0			rxn05617_c0fp	mannitol_transport_via_PEP_Pyr_PTS_c0	rxn05617_c0fp: cpd00061_c0fp + cpd00314_e0 <=> cpd00020_c0fp + cpd00491_c0fp	0
rxn03852_c0fp	UDP_N_acetyl_D_mannosamine_N_acetyl_beta_D_glucosaminyldiphosphoundecaprenol_beta_1_4_N_acetylmannosaminyltransferase_c0	rxn03852_c0fp: cpd00861_c0fp + cpd00946_c0fp <=> cpd00014_c0fp + cpd02967_c0fp	0.00719374			rxn03852_c0fp	UDP_N_acetyl_D_mannosamine_N_acetyl_beta_D_glucosaminyldiphosphoundecaprenol_beta_1_4_N_acetylmannosaminyltransferase_c0	rxn03852_c0fp: cpd00861_c0fp + cpd00946_c0fp <=> cpd00014_c0fp + cpd02967_c0fp	0.00730408
rxn12638_c0fp	methionyl_aminopeptidase_c0	rxn12638_c0fp: cpd00001_c0fp + cpd11588_c0fp --> cpd00033_c0fp + cpd00129_c0fp	0			rxn12638_c0fp	methionyl_aminopeptidase_c0	rxn12638_c0fp: cpd00001_c0fp + cpd11588_c0fp --> cpd00033_c0fp + cpd00129_c0fp	0
rxn05127_c0fp	R07418_c0	rxn05127_c0fp: cpd00001_c0fp + cpd00006_c0fp + cpd11341_c0fp --> cpd00005_c0fp + 2.0 cpd00067_c0fp + cpd11408_c0fp	0			rxn05127_c0fp	R07418_c0	rxn05127_c0fp: cpd00001_c0fp + cpd00006_c0fp + cpd11341_c0fp --> cpd00005_c0fp + 2.0 cpd00067_c0fp + cpd11408_c0fp	0
rxn00305_c0fp	GTP_oxaloacetate_carboxy_lyase_adding_GTPphosphoenolpyruvate_forming_c0	rxn00305_c0fp: cpd00032_c0fp + cpd00038_c0fp --> cpd00011_c0fp + cpd00031_c0fp + cpd00061_c0fp	0			rxn00305_c0fp	GTP_oxaloacetate_carboxy_lyase_adding_GTPphosphoenolpyruvate_forming_c0	rxn00305_c0fp: cpd00032_c0fp + cpd00038_c0fp --> cpd00011_c0fp + cpd00031_c0fp + cpd00061_c0fp	0
rxn01445_c0fp	2_Deoxyguanosine_5_monophosphate_phosphohydrolase_c0	rxn01445_c0fp: cpd00001_c0fp + cpd00296_c0fp --> cpd00009_c0fp + cpd00277_c0fp	0			rxn01445_c0fp	2_Deoxyguanosine_5_monophosphate_phosphohydrolase_c0	rxn01445_c0fp: cpd00001_c0fp + cpd00296_c0fp --> cpd00009_c0fp + cpd00277_c0fp	0
rxn05248_c0fp	FACOAL150anteiso_c0	rxn05248_c0fp: cpd00002_c0fp + cpd00010_c0fp + cpd11438_c0fp --> cpd00012_c0fp + cpd00018_c0fp + cpd11439_c0fp	0			rxn05248_c0fp	FACOAL150anteiso_c0	rxn05248_c0fp: cpd00002_c0fp + cpd00010_c0fp + cpd11438_c0fp --> cpd00012_c0fp + cpd00018_c0fp + cpd11439_c0fp	0
rxn00612_c0fp	sn_Glycerol_3_phosphate_NADP_plus__2_oxidoreductase_c0	rxn00612_c0fp: cpd00006_c0fp + cpd00080_c0fp <=> cpd00005_c0fp + cpd00067_c0fp + cpd00095_c0fp	0			rxn00612_c0fp	sn_Glycerol_3_phosphate_NADP_plus__2_oxidoreductase_c0	rxn00612_c0fp: cpd00006_c0fp + cpd00080_c0fp <=> cpd00005_c0fp + cpd00067_c0fp + cpd00095_c0fp	0
rxn05526_c0fp	chromate_transport_out_via_proton_antiport_c0	rxn05526_c0fp: cpd00067_e0 + cpd11595_c0fp <=> cpd00067_c0fp + cpd11595_e0	0			rxn05526_c0fp	chromate_transport_out_via_proton_antiport_c0	rxn05526_c0fp: cpd00067_e0 + cpd11595_c0fp <=> cpd00067_c0fp + cpd11595_e0	0
rxn08841_c0fp	Lysophospholipase_L2_2_acylglycerophosphoethanolamine__n_C16_0_c0	rxn08841_c0fp: cpd00001_c0fp + cpd15339_c0fp <=> cpd00067_c0fp + cpd00214_c0fp + cpd00908_c0fp	0			rxn08841_c0fp	Lysophospholipase_L2_2_acylglycerophosphoethanolamine__n_C16_0_c0	rxn08841_c0fp: cpd00001_c0fp + cpd15339_c0fp <=> cpd00067_c0fp + cpd00214_c0fp + cpd00908_c0fp	0
rxn01701_c0fp	Palmitoyl_CoA_retinol_O_acyltransferase_c0	rxn01701_c0fp: cpd00134_c0fp + cpd00365_c0fp <=> cpd00010_c0fp + cpd01691_c0fp	0			rxn01701_c0fp	Palmitoyl_CoA_retinol_O_acyltransferase_c0	rxn01701_c0fp: cpd00134_c0fp + cpd00365_c0fp <=> cpd00010_c0fp + cpd01691_c0fp	0
rxn02159_c0fp	L_Histidinol_NAD_plus__oxidoreductase_c0	rxn02159_c0fp: cpd00003_c0fp + cpd00641_c0fp <=> cpd00004_c0fp + cpd00067_c0fp + cpd01324_c0fp	0			rxn02159_c0fp	L_Histidinol_NAD_plus__oxidoreductase_c0	rxn02159_c0fp: cpd00003_c0fp + cpd00641_c0fp <=> cpd00004_c0fp + cpd00067_c0fp + cpd01324_c0fp	0
rxn04322_c0fp	dTDP_3_dimethylamino_3_4_6_trideoxy_alpha_D_glucopyranose_narbonolide_3_dimethylamino_4_6_dideoxy_alpha_D_glucosyltransferase_c0	rxn04322_c0fp: cpd08709_c0fp + cpd08794_c0fp <=> cpd00297_c0fp + cpd08795_c0fp	0			rxn04322_c0fp	dTDP_3_dimethylamino_3_4_6_trideoxy_alpha_D_glucopyranose_narbonolide_3_dimethylamino_4_6_dideoxy_alpha_D_glucosyltransferase_c0	rxn04322_c0fp: cpd08709_c0fp + cpd08794_c0fp <=> cpd00297_c0fp + cpd08795_c0fp	0
rxn10222_c0fp	isotetradecanoyl_phosphatidate_cytidylyltransferase_c0	rxn10222_c0fp: cpd00052_c0fp + cpd15679_c0fp <=> cpd00012_c0fp + cpd00067_c0fp + cpd15685_c0fp	0			rxn10222_c0fp	isotetradecanoyl_phosphatidate_cytidylyltransferase_c0	rxn10222_c0fp: cpd00052_c0fp + cpd15679_c0fp <=> cpd00012_c0fp + cpd00067_c0fp + cpd15685_c0fp	0
rxn10263_c0fp	anteisopentadecanoyl_CDPdiacylglycerol_sn_glycerol_3_phosphate_3_phosphatidyltransferase_c0	rxn10263_c0fp: cpd00080_c0fp + cpd15687_c0fp <=> cpd00046_c0fp + cpd15720_c0fp	0			rxn10263_c0fp	anteisopentadecanoyl_CDPdiacylglycerol_sn_glycerol_3_phosphate_3_phosphatidyltransferase_c0	rxn10263_c0fp: cpd00080_c0fp + cpd15687_c0fp <=> cpd00046_c0fp + cpd15720_c0fp	0
rxn05466_c0fp	TRANS_RXN_173ce_c0	rxn05466_c0fp: cpd00013_e0 <=> cpd00013_c0fp	267.662			rxn05466_c0fp	TRANS_RXN_173ce_c0	rxn05466_c0fp: cpd00013_e0 <=> cpd00013_c0fp	0
rxn08814_c0fp	Lysophospholipase_L1_2_acylglycerophosphoglycerol__n_C16_1_periplasm_c0	rxn08814_c0fp: cpd00001_c0fp + cpd15322_c0fp <=> cpd00067_c0fp + cpd02090_c0fp + cpd15237_c0fp	0			rxn08814_c0fp	Lysophospholipase_L1_2_acylglycerophosphoglycerol__n_C16_1_periplasm_c0	rxn08814_c0fp: cpd00001_c0fp + cpd15322_c0fp <=> cpd00067_c0fp + cpd02090_c0fp + cpd15237_c0fp	0
rxn08845_c0fp	Lysophospholipase_L2_2_acylglycerophosphoglycerol__n_C12_0_c0	rxn08845_c0fp: cpd00001_c0fp + cpd15343_c0fp <=> cpd00067_c0fp + cpd01741_c0fp + cpd02090_c0fp	0			rxn08845_c0fp	Lysophospholipase_L2_2_acylglycerophosphoglycerol__n_C12_0_c0	rxn08845_c0fp: cpd00001_c0fp + cpd15343_c0fp <=> cpd00067_c0fp + cpd01741_c0fp + cpd02090_c0fp	0
rxn01292_c0fp	L_Arabinose_aldose_ketose_isomerase_c0	rxn01292_c0fp: cpd00224_c0fp <=> cpd00397_c0fp	0			rxn01292_c0fp	L_Arabinose_aldose_ketose_isomerase_c0	rxn01292_c0fp: cpd00224_c0fp <=> cpd00397_c0fp	0
rxn00300_c0fp	GTP_7_8_8_9_dihydrolase_diphosphate_forming_c0	rxn00300_c0fp: 3.0 cpd00001_c0fp + cpd00038_c0fp --> cpd00012_c0fp + cpd00047_c0fp + 3.0 cpd00067_c0fp + cpd00957_c0fp	0.105635			rxn00300_c0fp	GTP_7_8_8_9_dihydrolase_diphosphate_forming_c0	rxn00300_c0fp: 3.0 cpd00001_c0fp + cpd00038_c0fp --> cpd00012_c0fp + cpd00047_c0fp + 3.0 cpd00067_c0fp + cpd00957_c0fp	0.111163
rxn02380_c0fp	beta_D_Glucose_6_phosphate_ketol_isomerase_c0	rxn02380_c0fp: cpd00863_c0fp <=> cpd00072_c0fp	0			rxn02380_c0fp	beta_D_Glucose_6_phosphate_ketol_isomerase_c0	rxn02380_c0fp: cpd00863_c0fp <=> cpd00072_c0fp	0
rxn08792_c0fp	lactate_oxidation_c0	rxn08792_c0fp: cpd00159_c0fp + cpd15560_c0fp --> cpd00020_c0fp + cpd15561_c0fp	0			rxn08792_c0fp	lactate_oxidation_c0	rxn08792_c0fp: cpd00159_c0fp + cpd15560_c0fp --> cpd00020_c0fp + cpd15561_c0fp	0
rxn05417_c0fp	6_methyl_heptanoyl_ACP_malonyl_acyl_carrier_protein_C_acyltransferase_decarboxylating_c0	rxn05417_c0fp: cpd11492_c0fp + cpd11553_c0fp --> cpd00011_c0fp + cpd11493_c0fp + cpd11554_c0fp	0			rxn05417_c0fp	6_methyl_heptanoyl_ACP_malonyl_acyl_carrier_protein_C_acyltransferase_decarboxylating_c0	rxn05417_c0fp: cpd11492_c0fp + cpd11553_c0fp --> cpd00011_c0fp + cpd11493_c0fp + cpd11554_c0fp	0
rxn08799_c0fp	Lysophospholipase_L1_2_acylglycerophosphotidate__n_C16_0_periplasm_c0	rxn08799_c0fp: cpd00001_c0fp + cpd15327_c0fp <=> 2.0 cpd00067_c0fp + cpd00080_c0fp + cpd00214_c0fp	0			rxn08799_c0fp	Lysophospholipase_L1_2_acylglycerophosphotidate__n_C16_0_periplasm_c0	rxn08799_c0fp: cpd00001_c0fp + cpd15327_c0fp <=> 2.0 cpd00067_c0fp + cpd00080_c0fp + cpd00214_c0fp	0
rxn05234_c0fp	2_Deoxyguanosine_5_triphosphate_oxydized_thioredoxin_2_oxidoreductase_c0	rxn05234_c0fp: cpd00038_c0fp + cpd11421_c0fp --> cpd00001_c0fp + cpd00241_c0fp + cpd11420_c0fp	0.01784			rxn05234_c0fp	2_Deoxyguanosine_5_triphosphate_oxydized_thioredoxin_2_oxidoreductase_c0	rxn05234_c0fp: cpd00038_c0fp + cpd11421_c0fp --> cpd00001_c0fp + cpd00241_c0fp + cpd11420_c0fp	0.0181136
rxn01157_c0fp	D_glutamate_hydro_lyase_cyclizing_5_oxo_D_proline_forming_c0	rxn01157_c0fp: cpd00186_c0fp <=> cpd00001_c0fp + cpd01512_c0fp	0			rxn01157_c0fp	D_glutamate_hydro_lyase_cyclizing_5_oxo_D_proline_forming_c0	rxn01157_c0fp: cpd00186_c0fp <=> cpd00001_c0fp + cpd01512_c0fp	0
rxn05957_c0fp	O4_succinyl_L_homoserine_hydrogen_sulfide_S_3_amino_3_carboxypropyltransferase_c0	rxn05957_c0fp: cpd00239_c0fp + cpd00822_c0fp --> cpd00036_c0fp + cpd00135_c0fp	0			rxn05957_c0fp	O4_succinyl_L_homoserine_hydrogen_sulfide_S_3_amino_3_carboxypropyltransferase_c0	rxn05957_c0fp: cpd00239_c0fp + cpd00822_c0fp --> cpd00036_c0fp + cpd00135_c0fp	0
rxn05938_c0fp	pyruvate_ferredoxin_oxidoreductase_c0	rxn05938_c0fp: cpd00011_c0fp + cpd00022_c0fp + cpd00067_c0fp + cpd11620_c0fp <=> cpd00010_c0fp + cpd00020_c0fp + cpd11621_c0fp	0			rxn05938_c0fp	pyruvate_ferredoxin_oxidoreductase_c0	rxn05938_c0fp: cpd00011_c0fp + cpd00022_c0fp + cpd00067_c0fp + cpd11620_c0fp <=> cpd00010_c0fp + cpd00020_c0fp + cpd11621_c0fp	0
rxn03419_c0fp	formamidopyrimidine_nucleoside_triphosphate_amidohydrolase_c0	rxn03419_c0fp: cpd00001_c0fp + cpd03518_c0fp <=> cpd00047_c0fp + cpd00067_c0fp + cpd03519_c0fp	0			rxn03419_c0fp	formamidopyrimidine_nucleoside_triphosphate_amidohydrolase_c0	rxn03419_c0fp: cpd00001_c0fp + cpd03518_c0fp <=> cpd00047_c0fp + cpd00067_c0fp + cpd03519_c0fp	0
rxn11610_c0fp	R04488_c0	rxn11610_c0fp: cpd00001_c0fp + cpd02734_c0fp <=> cpd00047_c0fp + cpd00067_c0fp + cpd03596_c0fp	0			rxn11610_c0fp	R04488_c0	rxn11610_c0fp: cpd00001_c0fp + cpd02734_c0fp <=> cpd00047_c0fp + cpd00067_c0fp + cpd03596_c0fp	0
rxn04781_c0fp	R06972_c0	rxn04781_c0fp: cpd00001_c0fp + cpd00067_c0fp + cpd09848_c0fp <=> cpd03962_c0fp + cpd09849_c0fp	0			rxn04781_c0fp	R06972_c0	rxn04781_c0fp: cpd00001_c0fp + cpd00067_c0fp + cpd09848_c0fp <=> cpd03962_c0fp + cpd09849_c0fp	0
rxn00758_c0fp	sn_Glycero_3_phosphocholine_glycerophosphohydrolase_c0	rxn00758_c0fp: cpd00001_c0fp + cpd00507_c0fp --> cpd00067_c0fp + cpd00080_c0fp + cpd00098_c0fp	0			rxn00758_c0fp	sn_Glycero_3_phosphocholine_glycerophosphohydrolase_c0	rxn00758_c0fp: cpd00001_c0fp + cpd00507_c0fp --> cpd00067_c0fp + cpd00080_c0fp + cpd00098_c0fp	0
rxn00672_c0fp	S_methylmalonyl_CoA_carboxy_lyase_propanoyl_CoA_forming_c0	rxn00672_c0fp: cpd00067_c0fp + cpd00519_c0fp --> cpd00011_c0fp + cpd00086_c0fp	0			rxn00672_c0fp	S_methylmalonyl_CoA_carboxy_lyase_propanoyl_CoA_forming_c0	rxn00672_c0fp: cpd00067_c0fp + cpd00519_c0fp --> cpd00011_c0fp + cpd00086_c0fp	0
rxn09111_c0fp	Phosphatidylglycerol_synthase_n_C16_0_c0	rxn09111_c0fp: cpd00080_c0fp + cpd15419_c0fp <=> cpd00046_c0fp + cpd15545_c0fp	0			rxn09111_c0fp	Phosphatidylglycerol_synthase_n_C16_0_c0	rxn09111_c0fp: cpd00080_c0fp + cpd15419_c0fp <=> cpd00046_c0fp + cpd15545_c0fp	0
rxn06078_c0fp	O_acetyl_L_homoserine_acetate_lyase_L_homocysteine_forming_c0	rxn06078_c0fp: cpd00268_c0fp + cpd00790_c0fp + cpd11421_c0fp --> cpd00029_c0fp + cpd00067_c0fp + cpd00081_c0fp + cpd00135_c0fp + cpd11420_c0fp	0			rxn06078_c0fp	O_acetyl_L_homoserine_acetate_lyase_L_homocysteine_forming_c0	rxn06078_c0fp: cpd00268_c0fp + cpd00790_c0fp + cpd11421_c0fp --> cpd00029_c0fp + cpd00067_c0fp + cpd00081_c0fp + cpd00135_c0fp + cpd11420_c0fp	0
rxn05607_c0fp	maltose_transport_via_PEP_Pyr_PTS_c0	rxn05607_c0fp: cpd00061_c0fp + cpd00179_e0 <=> cpd00020_c0fp + cpd01919_c0fp	0			rxn05607_c0fp	maltose_transport_via_PEP_Pyr_PTS_c0	rxn05607_c0fp: cpd00061_c0fp + cpd00179_e0 <=> cpd00020_c0fp + cpd01919_c0fp	0
rxn03848_c0fp	Biuret_amidohydrolase_c0	rxn03848_c0fp: cpd00001_c0fp + cpd00067_c0fp + cpd03963_c0fp <=> cpd00011_c0fp + cpd00013_c0fp + cpd00073_c0fp	0			rxn03848_c0fp	Biuret_amidohydrolase_c0	rxn03848_c0fp: cpd00001_c0fp + cpd00067_c0fp + cpd03963_c0fp <=> cpd00011_c0fp + cpd00013_c0fp + cpd00073_c0fp	0
rxn05348_c0fp	Decanoyl_acyl_carrier_protein_malonyl_acyl_carrier_protein_C_acyltransferase_decarboxylating_c0	rxn05348_c0fp: cpd11474_c0fp + cpd11492_c0fp --> cpd00011_c0fp + cpd11489_c0fp + cpd11493_c0fp	0			rxn05348_c0fp	Decanoyl_acyl_carrier_protein_malonyl_acyl_carrier_protein_C_acyltransferase_decarboxylating_c0	rxn05348_c0fp: cpd11474_c0fp + cpd11492_c0fp --> cpd00011_c0fp + cpd11489_c0fp + cpd11493_c0fp	0
rxn00907_c0fp	5_10_methylenetetrahydrofolate_NADP_plus__oxidoreductase_c0	rxn00907_c0fp: cpd00006_c0fp + cpd00125_c0fp <=> cpd00005_c0fp + cpd00347_c0fp	-63.4187			rxn00907_c0fp	5_10_methylenetetrahydrofolate_NADP_plus__oxidoreductase_c0	rxn00907_c0fp: cpd00006_c0fp + cpd00125_c0fp <=> cpd00005_c0fp + cpd00347_c0fp	-77.224
rxn05458_c0fp	Acyl_carrier_protein_acetyltransferase_c0	rxn05458_c0fp: cpd00010_c0fp + cpd00067_c0fp + cpd11476_c0fp <=> cpd00134_c0fp + cpd11493_c0fp	0			rxn05458_c0fp	Acyl_carrier_protein_acetyltransferase_c0	rxn05458_c0fp: cpd00010_c0fp + cpd00067_c0fp + cpd11476_c0fp <=> cpd00134_c0fp + cpd11493_c0fp	0
rxn00012_c0fp	sucrose_sucrose_1_beta_D_fructosyltransferase_c0	rxn00012_c0fp: 2.0 cpd00076_c0fp <=> cpd00027_c0fp + cpd02298_c0fp	0			rxn00012_c0fp	sucrose_sucrose_1_beta_D_fructosyltransferase_c0	rxn00012_c0fp: 2.0 cpd00076_c0fp <=> cpd00027_c0fp + cpd02298_c0fp	0
rxn07721_c0fp	hydroxycinnamoyl_CoA_anthocyanidin_3_5_diglucoside_5_O_glucoside_6_O_hydroxycinnamoyltransferase_c0	rxn07721_c0fp: cpd00270_c0fp + cpd05546_c0fp <=> cpd00010_c0fp + cpd15088_c0fp	0			rxn07721_c0fp	hydroxycinnamoyl_CoA_anthocyanidin_3_5_diglucoside_5_O_glucoside_6_O_hydroxycinnamoyltransferase_c0	rxn07721_c0fp: cpd00270_c0fp + cpd05546_c0fp <=> cpd00010_c0fp + cpd15088_c0fp	0
rxn12847_c0fp	Gly_Try_aminopeptidase_c0	rxn12847_c0fp: cpd00001_c0fp + cpd15606_c0fp <=> cpd00033_c0fp + cpd00069_c0fp	0			rxn12847_c0fp	Gly_Try_aminopeptidase_c0	rxn12847_c0fp: cpd00001_c0fp + cpd15606_c0fp <=> cpd00033_c0fp + cpd00069_c0fp	0
rxn09320_c0fp	ATP_3_dephospho_CoA_5_triphosphoribosyltransferase_c0	rxn09320_c0fp: cpd00002_c0fp + cpd00655_c0fp <=> cpd00128_c0fp + cpd15364_c0fp	0			rxn09320_c0fp	ATP_3_dephospho_CoA_5_triphosphoribosyltransferase_c0	rxn09320_c0fp: cpd00002_c0fp + cpd00655_c0fp <=> cpd00128_c0fp + cpd15364_c0fp	0
rxn09114_c0fp	Phosphatidylglycerol_synthase_n_C18_1_c0	rxn09114_c0fp: cpd00080_c0fp + cpd15420_c0fp <=> cpd00046_c0fp + cpd15548_c0fp	0			rxn09114_c0fp	Phosphatidylglycerol_synthase_n_C18_1_c0	rxn09114_c0fp: cpd00080_c0fp + cpd15420_c0fp <=> cpd00046_c0fp + cpd15548_c0fp	0
rxn08822_c0fp	Lysophospholipase_L2_2_acylglycerophosphotidate__n_C18_0_c0	rxn08822_c0fp: cpd00001_c0fp + cpd15358_c0fp <=> 2.0 cpd00067_c0fp + cpd00080_c0fp + cpd01080_c0fp	0			rxn08822_c0fp	Lysophospholipase_L2_2_acylglycerophosphotidate__n_C18_0_c0	rxn08822_c0fp: cpd00001_c0fp + cpd15358_c0fp <=> 2.0 cpd00067_c0fp + cpd00080_c0fp + cpd01080_c0fp	0
rxn02821_c0fp	Acylneuraminyl_hydrolase_c0	rxn02821_c0fp: cpd00232_c0fp + cpd01743_c0fp <=> cpd00001_c0fp + cpd03653_c0fp	0			rxn02821_c0fp	Acylneuraminyl_hydrolase_c0	rxn02821_c0fp: cpd00232_c0fp + cpd01743_c0fp <=> cpd00001_c0fp + cpd03653_c0fp	0
rxn05345_c0fp	dodecanoyl_acyl_carrier_protein_malonyl_acyl_carrier_protein_C_acyltransferase_decarboxylating_c0	rxn05345_c0fp: cpd11468_c0fp + cpd11492_c0fp --> cpd00011_c0fp + cpd11491_c0fp + cpd11493_c0fp	0			rxn05345_c0fp	dodecanoyl_acyl_carrier_protein_malonyl_acyl_carrier_protein_C_acyltransferase_decarboxylating_c0	rxn05345_c0fp: cpd11468_c0fp + cpd11492_c0fp --> cpd00011_c0fp + cpd11491_c0fp + cpd11493_c0fp	0
rxn04068_c0fp	Glycocholate_amidohydrolase_c0	rxn04068_c0fp: cpd00001_c0fp + cpd01318_c0fp <=> cpd00033_c0fp + cpd00526_c0fp	0			rxn04068_c0fp	Glycocholate_amidohydrolase_c0	rxn04068_c0fp: cpd00001_c0fp + cpd01318_c0fp <=> cpd00033_c0fp + cpd00526_c0fp	0
rxn03891_c0fp	R05612_c0	rxn03891_c0fp: cpd00113_c0fp + cpd00906_c0fp --> cpd00012_c0fp + cpd00067_c0fp + cpd02590_c0fp	0.0316246			rxn03891_c0fp	R05612_c0	rxn03891_c0fp: cpd00113_c0fp + cpd00906_c0fp --> cpd00012_c0fp + cpd00067_c0fp + cpd02590_c0fp	0.0321097
rxn01465_c0fp	S_dihydroorotate_amidohydrolase_c0	rxn01465_c0fp: cpd00001_c0fp + cpd00282_c0fp <=> cpd00067_c0fp + cpd00343_c0fp	-0.119646			rxn01465_c0fp	S_dihydroorotate_amidohydrolase_c0	rxn01465_c0fp: cpd00001_c0fp + cpd00282_c0fp <=> cpd00067_c0fp + cpd00343_c0fp	-0.138039
rxn01301_c0fp	L_Homoserine_NAD_plus__oxidoreductase_c0	rxn01301_c0fp: cpd00003_c0fp + cpd00227_c0fp <=> cpd00004_c0fp + cpd00067_c0fp + cpd00346_c0fp	0			rxn01301_c0fp	L_Homoserine_NAD_plus__oxidoreductase_c0	rxn01301_c0fp: cpd00003_c0fp + cpd00227_c0fp <=> cpd00004_c0fp + cpd00067_c0fp + cpd00346_c0fp	0
rxn01643_c0fp	L_Aspartate_4_semialdehyde_NADP_plus__oxidoreductase_phosphorylating_c0	rxn01643_c0fp: cpd00005_c0fp + cpd00067_c0fp + cpd01977_c0fp --> cpd00006_c0fp + cpd00009_c0fp + cpd00346_c0fp	0.603945			rxn01643_c0fp	L_Aspartate_4_semialdehyde_NADP_plus__oxidoreductase_phosphorylating_c0	rxn01643_c0fp: cpd00005_c0fp + cpd00067_c0fp + cpd01977_c0fp --> cpd00006_c0fp + cpd00009_c0fp + cpd00346_c0fp	0.613209
rxn04457_c0fp	R06605_c0	rxn04457_c0fp: cpd09027_c0fp --> cpd00011_c0fp + cpd01567_c0fp	0			rxn04457_c0fp	R06605_c0	rxn04457_c0fp: cpd09027_c0fp --> cpd00011_c0fp + cpd01567_c0fp	0
rxn02170_c0fp	L_3_Aminobutyryl_CoA_ammonia_lyase_c0	rxn02170_c0fp: cpd03104_c0fp <=> cpd00013_c0fp + cpd00067_c0fp + cpd00650_c0fp	0			rxn02170_c0fp	L_3_Aminobutyryl_CoA_ammonia_lyase_c0	rxn02170_c0fp: cpd03104_c0fp <=> cpd00013_c0fp + cpd00067_c0fp + cpd00650_c0fp	0
rxn00295_c0fp	UDP_N_acetyl_D_glucosamine_4_epimerase_c0	rxn00295_c0fp: cpd00037_c0fp <=> cpd00175_c0fp	0.0719374			rxn00295_c0fp	UDP_N_acetyl_D_glucosamine_4_epimerase_c0	rxn00295_c0fp: cpd00037_c0fp <=> cpd00175_c0fp	0.0730408
rxn00499_c0fp	S_Lactate_NAD_plus__oxidoreductase_c0	rxn00499_c0fp: cpd00003_c0fp + cpd00159_c0fp <=> cpd00004_c0fp + cpd00020_c0fp + cpd00067_c0fp	-0.732971			rxn00499_c0fp	S_Lactate_NAD_plus__oxidoreductase_c0	rxn00499_c0fp: cpd00003_c0fp + cpd00159_c0fp <=> cpd00004_c0fp + cpd00020_c0fp + cpd00067_c0fp	-0.744213
rxn08844_c0fp	Lysophospholipase_L2_2_acylglycerophosphoethanolamine__n_C18_1_c0	rxn08844_c0fp: cpd00001_c0fp + cpd15342_c0fp <=> cpd00067_c0fp + cpd00908_c0fp + cpd15269_c0fp	0			rxn08844_c0fp	Lysophospholipase_L2_2_acylglycerophosphoethanolamine__n_C18_1_c0	rxn08844_c0fp: cpd00001_c0fp + cpd15342_c0fp <=> cpd00067_c0fp + cpd00908_c0fp + cpd15269_c0fp	0
rxn00707_c0fp	ITP_cytidine_5_phosphotransferase_c0	rxn00707_c0fp: cpd00068_c0fp + cpd00367_c0fp <=> cpd00046_c0fp + cpd00067_c0fp + cpd00090_c0fp	320.585			rxn00707_c0fp	ITP_cytidine_5_phosphotransferase_c0	rxn00707_c0fp: cpd00068_c0fp + cpd00367_c0fp <=> cpd00046_c0fp + cpd00067_c0fp + cpd00090_c0fp	410.636
rxn00369_c0fp	GTP_cytidine_5_phosphotransferase_c0	rxn00369_c0fp: cpd00038_c0fp + cpd00367_c0fp <=> cpd00031_c0fp + cpd00046_c0fp + cpd00067_c0fp	0			rxn00369_c0fp	GTP_cytidine_5_phosphotransferase_c0	rxn00369_c0fp: cpd00038_c0fp + cpd00367_c0fp <=> cpd00031_c0fp + cpd00046_c0fp + cpd00067_c0fp	0
rxn06937_c0fp	L_glutamate_tRNAGlu_ligase_AMP_forming_c0	rxn06937_c0fp: cpd00002_c0fp + cpd00023_c0fp + cpd11912_c0fp --> cpd00012_c0fp + cpd00018_c0fp + cpd00067_c0fp + cpd12227_c0fp	0			rxn06937_c0fp	L_glutamate_tRNAGlu_ligase_AMP_forming_c0	rxn06937_c0fp: cpd00002_c0fp + cpd00023_c0fp + cpd11912_c0fp --> cpd00012_c0fp + cpd00018_c0fp + cpd00067_c0fp + cpd12227_c0fp	0
rxn14017_c0fp	sn_glycerol_3_phosphate_ubiquinone_oxidoreductase_c0	rxn14017_c0fp: cpd00080_c0fp + cpd11669_c0fp <=> cpd00095_c0fp + cpd11665_c0fp	0			rxn14017_c0fp	sn_glycerol_3_phosphate_ubiquinone_oxidoreductase_c0	rxn14017_c0fp: cpd00080_c0fp + cpd11669_c0fp <=> cpd00095_c0fp + cpd11665_c0fp	0
rxn03095_c0fp	Taurodeoxycholate_amidohydrolase_c0	rxn03095_c0fp: cpd00001_c0fp + cpd03244_c0fp <=> cpd00210_c0fp + cpd02733_c0fp	0			rxn03095_c0fp	Taurodeoxycholate_amidohydrolase_c0	rxn03095_c0fp: cpd00001_c0fp + cpd03244_c0fp <=> cpd00210_c0fp + cpd02733_c0fp	0
rxn00708_c0fp	Uridine_5_monophosphate_phosphohydrolase_c0	rxn00708_c0fp: cpd00001_c0fp + cpd00091_c0fp --> cpd00009_c0fp + cpd00249_c0fp	0			rxn00708_c0fp	Uridine_5_monophosphate_phosphohydrolase_c0	rxn00708_c0fp: cpd00001_c0fp + cpd00091_c0fp --> cpd00009_c0fp + cpd00249_c0fp	0
rxn02639_c0fp	3alpha_7alpha_12alpha_trihydroxy_5beta_cholanoyl_CoA_propanoyl_CoA_C_acyltransferase_c0	rxn02639_c0fp: cpd00086_c0fp + cpd01237_c0fp <=> cpd00010_c0fp + cpd03248_c0fp	0			rxn02639_c0fp	3alpha_7alpha_12alpha_trihydroxy_5beta_cholanoyl_CoA_propanoyl_CoA_C_acyltransferase_c0	rxn02639_c0fp: cpd00086_c0fp + cpd01237_c0fp <=> cpd00010_c0fp + cpd03248_c0fp	0
rxn03762_c0fp	R05465_c0	rxn03762_c0fp: cpd00051_c0fp + cpd00102_c0fp <=> cpd00009_c0fp + cpd00067_c0fp + cpd04058_c0fp	0			rxn03762_c0fp	R05465_c0	rxn03762_c0fp: cpd00051_c0fp + cpd00102_c0fp <=> cpd00009_c0fp + cpd00067_c0fp + cpd04058_c0fp	0
rxn01269_c0fp	Prephenate_NADP_plus__oxidoreductasedecarboxylating_c0	rxn01269_c0fp: cpd00006_c0fp + cpd00219_c0fp --> cpd00005_c0fp + cpd00011_c0fp + cpd00868_c0fp	0			rxn01269_c0fp	Prephenate_NADP_plus__oxidoreductasedecarboxylating_c0	rxn01269_c0fp: cpd00006_c0fp + cpd00219_c0fp --> cpd00005_c0fp + cpd00011_c0fp + cpd00868_c0fp	0.160393
rxn00392_c0fp	ATP_riboflavin_5_phosphotransferase_c0	rxn00392_c0fp: cpd00002_c0fp + cpd00220_c0fp <=> cpd00008_c0fp + cpd00050_c0fp + cpd00067_c0fp	0.0105415			rxn00392_c0fp	ATP_riboflavin_5_phosphotransferase_c0	rxn00392_c0fp: cpd00002_c0fp + cpd00220_c0fp <=> cpd00008_c0fp + cpd00050_c0fp + cpd00067_c0fp	0.0107032
rxn00747_c0fp	D_glyceraldehyde_3_phosphate_aldose_ketose_isomerase_c0	rxn00747_c0fp: cpd00102_c0fp <=> cpd00095_c0fp	-140.884			rxn00747_c0fp	D_glyceraldehyde_3_phosphate_aldose_ketose_isomerase_c0	rxn00747_c0fp: cpd00102_c0fp <=> cpd00095_c0fp	-219.133
rxn01334_c0fp	Sedoheptulose_1_7_bisphosphate_D_glyceraldehyde_3_phosphate_lyase_c0	rxn01334_c0fp: cpd00349_c0fp <=> cpd00095_c0fp + cpd00236_c0fp	-0.0851974			rxn01334_c0fp	Sedoheptulose_1_7_bisphosphate_D_glyceraldehyde_3_phosphate_lyase_c0	rxn01334_c0fp: cpd00349_c0fp <=> cpd00095_c0fp + cpd00236_c0fp	-0.0904119
rxn05219_c0fp	nonpolar_amino_acid_transporting_ATPase_c0	rxn05219_c0fp: cpd00001_c0fp + cpd00002_c0fp + cpd00060_e0 --> cpd00008_c0fp + cpd00009_c0fp + cpd00060_c0fp + cpd00067_c0fp	0			rxn05219_c0fp	nonpolar_amino_acid_transporting_ATPase_c0	rxn05219_c0fp: cpd00001_c0fp + cpd00002_c0fp + cpd00060_e0 --> cpd00008_c0fp + cpd00009_c0fp + cpd00060_c0fp + cpd00067_c0fp	0
rxn03406_c0fp	Undecaprenyl_diphospho_N_acetylmuramoyl_N_acetylglucosamine__c0	rxn03406_c0fp: cpd00002_c0fp + cpd00013_c0fp + cpd03487_c0fp --> cpd00008_c0fp + cpd00009_c0fp + cpd00067_c0fp + cpd03488_c0fp	0			rxn03406_c0fp	Undecaprenyl_diphospho_N_acetylmuramoyl_N_acetylglucosamine__c0	rxn03406_c0fp: cpd00002_c0fp + cpd00013_c0fp + cpd03487_c0fp --> cpd00008_c0fp + cpd00009_c0fp + cpd00067_c0fp + cpd03488_c0fp	0
rxn07488_c0fp	R07673_c0	rxn07488_c0fp: cpd14654_c0fp <=> cpd01536_c0fp	0			rxn07488_c0fp	R07673_c0	rxn07488_c0fp: cpd14654_c0fp <=> cpd01536_c0fp	0
rxn06673_c0fp	Acetyl_CoA_carbon_dioxide_ligase_ADP_forming_c0	rxn06673_c0fp: cpd00022_c0fp + cpd12543_c0fp --> cpd00070_c0fp + cpd12848_c0fp	0			rxn06673_c0fp	Acetyl_CoA_carbon_dioxide_ligase_ADP_forming_c0	rxn06673_c0fp: cpd00022_c0fp + cpd12543_c0fp --> cpd00070_c0fp + cpd12848_c0fp	0
rxn07734_c0fp	hydroxycinnamoyl_CoA_anthocyanidin_3_5_diglucoside_5_O_glucoside_6_O_hydroxycinnamoyltransferase_c0	rxn07734_c0fp: cpd00270_c0fp + cpd15028_c0fp <=> cpd00010_c0fp + cpd15029_c0fp	0			rxn07734_c0fp	hydroxycinnamoyl_CoA_anthocyanidin_3_5_diglucoside_5_O_glucoside_6_O_hydroxycinnamoyltransferase_c0	rxn07734_c0fp: cpd00270_c0fp + cpd15028_c0fp <=> cpd00010_c0fp + cpd15029_c0fp	0
rxn12646_c0fp	RXN0_6983c_c0	rxn12646_c0fp: cpd00001_c0fp + cpd11580_c0fp <=> cpd00033_c0fp + cpd00053_c0fp	0			rxn12646_c0fp	RXN0_6983c_c0	rxn12646_c0fp: cpd00001_c0fp + cpd11580_c0fp <=> cpd00033_c0fp + cpd00053_c0fp	0
rxn02175_c0fp	ATP_pantetheine_4_phosphate_adenylyltransferase_c0	rxn02175_c0fp: cpd00002_c0fp + cpd00834_c0fp <=> cpd00012_c0fp + cpd00655_c0fp	0			rxn02175_c0fp	ATP_pantetheine_4_phosphate_adenylyltransferase_c0	rxn02175_c0fp: cpd00002_c0fp + cpd00834_c0fp <=> cpd00012_c0fp + cpd00655_c0fp	0
rxn00245_c0fp	R_R_tartrate_hydro_lyase_oxaloacetate_forming_c0	rxn00245_c0fp: cpd00666_c0fp --> cpd00001_c0fp + cpd00032_c0fp	0			rxn00245_c0fp	R_R_tartrate_hydro_lyase_oxaloacetate_forming_c0	rxn00245_c0fp: cpd00666_c0fp --> cpd00001_c0fp + cpd00032_c0fp	0
rxn00020_c0fp	cellobiose_glucohydrolase_c0	rxn00020_c0fp: cpd00001_c0fp + cpd00158_c0fp --> 2.0 cpd00190_c0fp	0			rxn00020_c0fp	cellobiose_glucohydrolase_c0	rxn00020_c0fp: cpd00001_c0fp + cpd00158_c0fp --> 2.0 cpd00190_c0fp	0
rxn02456_c0fp	ATP_1D_myo_inositol_1_3_4_trisphosphate_5_phosphotransferase_c0	rxn02456_c0fp: cpd00002_c0fp + cpd00914_c0fp <=> cpd00008_c0fp + cpd00934_c0fp	0			rxn02456_c0fp	ATP_1D_myo_inositol_1_3_4_trisphosphate_5_phosphotransferase_c0	rxn02456_c0fp: cpd00002_c0fp + cpd00914_c0fp <=> cpd00008_c0fp + cpd00934_c0fp	0
rxn02835_c0fp	1_5_phospho_D_ribosyl_AMP_1_6_hydrolase_c0	rxn02835_c0fp: cpd00001_c0fp + cpd01777_c0fp <=> cpd02979_c0fp	0.108803			rxn02835_c0fp	1_5_phospho_D_ribosyl_AMP_1_6_hydrolase_c0	rxn02835_c0fp: cpd00001_c0fp + cpd01777_c0fp <=> cpd02979_c0fp	0.110472
rxn03884_c0fp	2_dehydro_3_deoxy_D_gluconate_6_phosphate_D_glyceraldehyde_3_phosphate_lyase_c0	rxn03884_c0fp: cpd02711_c0fp <=> cpd00020_c0fp + cpd00102_c0fp	0			rxn03884_c0fp	2_dehydro_3_deoxy_D_gluconate_6_phosphate_D_glyceraldehyde_3_phosphate_lyase_c0	rxn03884_c0fp: cpd02711_c0fp <=> cpd00020_c0fp + cpd00102_c0fp	0
rxn04385_c0fp	L_threonine_O_3_phosphate_carboxy_lyase_c0	rxn04385_c0fp: cpd00067_c0fp + cpd08928_c0fp --> cpd00011_c0fp + cpd02547_c0fp	0			rxn04385_c0fp	L_threonine_O_3_phosphate_carboxy_lyase_c0	rxn04385_c0fp: cpd00067_c0fp + cpd08928_c0fp --> cpd00011_c0fp + cpd02547_c0fp	0
rxn03861_c0fp	S_3_Hydroxybutanoyl_CoA_NADP_plus__oxidoreductase_c0	rxn03861_c0fp: cpd00006_c0fp + cpd03043_c0fp <=> cpd00005_c0fp + 2.0 cpd00067_c0fp + cpd00279_c0fp	0			rxn03861_c0fp	S_3_Hydroxybutanoyl_CoA_NADP_plus__oxidoreductase_c0	rxn03861_c0fp: cpd00006_c0fp + cpd03043_c0fp <=> cpd00005_c0fp + 2.0 cpd00067_c0fp + cpd00279_c0fp	0
rxn01675_c0fp	dTTP_alpha_D_glucose_1_phosphate_thymidylyltransferase_c0	rxn01675_c0fp: cpd00089_c0fp + cpd00357_c0fp <=> cpd00012_c0fp + cpd00626_c0fp	0			rxn01675_c0fp	dTTP_alpha_D_glucose_1_phosphate_thymidylyltransferase_c0	rxn01675_c0fp: cpd00089_c0fp + cpd00357_c0fp <=> cpd00012_c0fp + cpd00626_c0fp	0
rxn00324_c0fp	glycolate_NADP_plus__oxidoreductase_c0	rxn00324_c0fp: cpd00006_c0fp + cpd00139_c0fp <=> cpd00005_c0fp + cpd00040_c0fp + cpd00067_c0fp	0			rxn00324_c0fp	glycolate_NADP_plus__oxidoreductase_c0	rxn00324_c0fp: cpd00006_c0fp + cpd00139_c0fp <=> cpd00005_c0fp + cpd00040_c0fp + cpd00067_c0fp	0
rxn08839_c0fp	Lysophospholipase_L2_2_acylglycerophosphoethanolamine__n_C14_0_c0	rxn08839_c0fp: cpd00001_c0fp + cpd15337_c0fp <=> cpd00067_c0fp + cpd00908_c0fp + cpd03847_c0fp	0			rxn08839_c0fp	Lysophospholipase_L2_2_acylglycerophosphoethanolamine__n_C14_0_c0	rxn08839_c0fp: cpd00001_c0fp + cpd15337_c0fp <=> cpd00067_c0fp + cpd00908_c0fp + cpd03847_c0fp	0
rxn03536_c0fp	R05221_c0	rxn03536_c0fp: cpd00002_c0fp + cpd03918_c0fp <=> cpd00008_c0fp + cpd00067_c0fp + cpd03919_c0fp	0			rxn03536_c0fp	R05221_c0	rxn03536_c0fp: cpd00002_c0fp + cpd03918_c0fp <=> cpd00008_c0fp + cpd00067_c0fp + cpd03919_c0fp	0.468422
rxn01575_c0fp	L_Isoleucine_2_oxoglutarate_aminotransferase_c0	rxn01575_c0fp: cpd00024_c0fp + cpd00322_c0fp <=> cpd00023_c0fp + cpd00508_c0fp	-0.35905			rxn01575_c0fp	L_Isoleucine_2_oxoglutarate_aminotransferase_c0	rxn01575_c0fp: cpd00024_c0fp + cpd00322_c0fp <=> cpd00023_c0fp + cpd00508_c0fp	-0.364557
rxn10335_c0fp	myristoyl_cardiolipin_synthase_c0	rxn10335_c0fp: 2.0 cpd15536_c0fp <=> cpd00100_c0fp + cpd15792_c0fp	0			rxn10335_c0fp	myristoyl_cardiolipin_synthase_c0	rxn10335_c0fp: 2.0 cpd15536_c0fp <=> cpd00100_c0fp + cpd15792_c0fp	0
rxn02009_c0fp	UDP_N_acetylmuramoyl_L_alanyl_D_glutamate_L_lysine_gamma_ligase_ADP_forming_c0	rxn02009_c0fp: cpd00002_c0fp + cpd00039_c0fp + cpd00525_c0fp <=> cpd00008_c0fp + cpd00009_c0fp + cpd00067_c0fp + cpd02861_c0fp	0			rxn02009_c0fp	UDP_N_acetylmuramoyl_L_alanyl_D_glutamate_L_lysine_gamma_ligase_ADP_forming_c0	rxn02009_c0fp: cpd00002_c0fp + cpd00039_c0fp + cpd00525_c0fp <=> cpd00008_c0fp + cpd00009_c0fp + cpd00067_c0fp + cpd02861_c0fp	0
rxn09562_c0fp	Guanylate_kinase_c0	rxn09562_c0fp: cpd00067_c0fp + cpd00115_c0fp + cpd00126_c0fp <=> cpd00031_c0fp + cpd00177_c0fp	-0.01784			rxn09562_c0fp	Guanylate_kinase_c0	rxn09562_c0fp: cpd00067_c0fp + cpd00115_c0fp + cpd00126_c0fp <=> cpd00031_c0fp + cpd00177_c0fp	-0.0181136
rxn05359_c0fp	4_methyl_3_oxo_hexanoyl_ACP_malonyl_acyl_carrier_protein_C_acyltransferase_decarboxylating_c0	rxn05359_c0fp: cpd11492_c0fp + cpd11495_c0fp --> cpd00011_c0fp + cpd11493_c0fp + cpd11496_c0fp	0.110393			rxn05359_c0fp	4_methyl_3_oxo_hexanoyl_ACP_malonyl_acyl_carrier_protein_C_acyltransferase_decarboxylating_c0	rxn05359_c0fp: cpd11492_c0fp + cpd11495_c0fp --> cpd00011_c0fp + cpd11493_c0fp + cpd11496_c0fp	0.112086
rxn03282_c0fp	R04805_c0	rxn03282_c0fp: cpd00003_c0fp + cpd03227_c0fp <=> cpd00004_c0fp + cpd00067_c0fp + cpd03228_c0fp	0			rxn03282_c0fp	R04805_c0	rxn03282_c0fp: cpd00003_c0fp + cpd03227_c0fp <=> cpd00004_c0fp + cpd00067_c0fp + cpd03228_c0fp	0
rxn03080_c0fp	5_amino_6_D_ribitylaminouracil_butanedionetransferase_c0	rxn03080_c0fp: cpd02882_c0fp + cpd11225_c0fp <=> 2.0 cpd00001_c0fp + cpd00009_c0fp + cpd00067_c0fp + cpd02656_c0fp	0.211269			rxn03080_c0fp	5_amino_6_D_ribitylaminouracil_butanedionetransferase_c0	rxn03080_c0fp: cpd02882_c0fp + cpd11225_c0fp <=> 2.0 cpd00001_c0fp + cpd00009_c0fp + cpd00067_c0fp + cpd02656_c0fp	0.222325
rxn01044_c0fp	D_xylose_aldose_ketose_isomerase_c0	rxn01044_c0fp: cpd00154_c0fp <=> cpd00259_c0fp	0			rxn01044_c0fp	D_xylose_aldose_ketose_isomerase_c0	rxn01044_c0fp: cpd00154_c0fp <=> cpd00259_c0fp	0
rxn00143_c0fp	S_Adenosyl_L_homocysteine_homocysteinylribohydrolase_c0	rxn00143_c0fp: cpd00001_c0fp + cpd00019_c0fp <=> cpd00128_c0fp + cpd02227_c0fp	0			rxn00143_c0fp	S_Adenosyl_L_homocysteine_homocysteinylribohydrolase_c0	rxn00143_c0fp: cpd00001_c0fp + cpd00019_c0fp <=> cpd00128_c0fp + cpd02227_c0fp	0
rxn12644_c0fp	methionyl_aminopeptidase_c0	rxn12644_c0fp: cpd00001_c0fp + cpd11582_c0fp <=> cpd00035_c0fp + cpd00161_c0fp	0			rxn12644_c0fp	methionyl_aminopeptidase_c0	rxn12644_c0fp: cpd00001_c0fp + cpd11582_c0fp <=> cpd00035_c0fp + cpd00161_c0fp	0
rxn01505_c0fp	N_Acetyl_D_glucosamine_1_phosphate_1_6_phosphomutase_c0	rxn01505_c0fp: cpd00293_c0fp <=> cpd02611_c0fp	0.263771			rxn01505_c0fp	N_Acetyl_D_glucosamine_1_phosphate_1_6_phosphomutase_c0	rxn01505_c0fp: cpd00293_c0fp <=> cpd02611_c0fp	0.267816
rxn00737_c0fp	L_threonine_ammonia_lyase_2_oxobutanoate_forming_c0	rxn00737_c0fp: cpd00161_c0fp --> cpd00013_c0fp + cpd00094_c0fp	0.469443			rxn00737_c0fp	L_threonine_ammonia_lyase_2_oxobutanoate_forming_c0	rxn00737_c0fp: cpd00161_c0fp --> cpd00013_c0fp + cpd00094_c0fp	0.476643
rxn08843_c0fp	Lysophospholipase_L2_2_acylglycerophosphoethanolamine__n_C18_0_c0	rxn08843_c0fp: cpd00001_c0fp + cpd15341_c0fp <=> cpd00067_c0fp + cpd00908_c0fp + cpd01080_c0fp	0			rxn08843_c0fp	Lysophospholipase_L2_2_acylglycerophosphoethanolamine__n_C18_0_c0	rxn08843_c0fp: cpd00001_c0fp + cpd15341_c0fp <=> cpd00067_c0fp + cpd00908_c0fp + cpd01080_c0fp	0
rxn04723_c0fp	R06914_c0	rxn04723_c0fp: cpd00001_c0fp + cpd00003_c0fp + cpd09790_c0fp <=> cpd00004_c0fp + 2.0 cpd00067_c0fp + cpd09791_c0fp	0			rxn04723_c0fp	R06914_c0	rxn04723_c0fp: cpd00001_c0fp + cpd00003_c0fp + cpd09790_c0fp <=> cpd00004_c0fp + 2.0 cpd00067_c0fp + cpd09791_c0fp	0
rxn00213_c0fp	UTP_alpha_D_glucose_1_phosphate_uridylyltransferase_c0	rxn00213_c0fp: cpd00062_c0fp + cpd00089_c0fp <=> cpd00012_c0fp + cpd00026_c0fp	0.410043			rxn00213_c0fp	UTP_alpha_D_glucose_1_phosphate_uridylyltransferase_c0	rxn00213_c0fp: cpd00062_c0fp + cpd00089_c0fp <=> cpd00012_c0fp + cpd00026_c0fp	0.416333
rxn13784_c0fp	RNA_transcription_c0	rxn13784_c0fp: --> cpd17043_c0fp	1.32771			rxn13784_c0fp	RNA_transcription_c0	rxn13784_c0fp: --> cpd17043_c0fp	1.34807
rxn01740_c0fp	Shikimate_NADP_plus__3_oxidoreductase_c0	rxn01740_c0fp: cpd00006_c0fp + cpd00383_c0fp <=> cpd00005_c0fp + cpd00067_c0fp + cpd01716_c0fp	-0.516958			rxn01740_c0fp	Shikimate_NADP_plus__3_oxidoreductase_c0	rxn01740_c0fp: cpd00006_c0fp + cpd00383_c0fp <=> cpd00005_c0fp + cpd00067_c0fp + cpd01716_c0fp	-0.524887
rxn00190_c0fp	Deamido_NAD_plus__L_glutamine_amido_ligase_AMP_forming_c0	rxn00190_c0fp: cpd00001_c0fp + cpd00002_c0fp + cpd00053_c0fp + cpd00638_c0fp --> cpd00003_c0fp + cpd00012_c0fp + cpd00018_c0fp + cpd00023_c0fp + 2.0 cpd00067_c0fp	0.0210831			rxn00190_c0fp	Deamido_NAD_plus__L_glutamine_amido_ligase_AMP_forming_c0	rxn00190_c0fp: cpd00001_c0fp + cpd00002_c0fp + cpd00053_c0fp + cpd00638_c0fp --> cpd00003_c0fp + cpd00012_c0fp + cpd00018_c0fp + cpd00023_c0fp + 2.0 cpd00067_c0fp	0
rxn01013_c0fp	D_Glycerate_NADP_plus__2_oxidoreductase_c0	rxn01013_c0fp: cpd00006_c0fp + cpd00223_c0fp <=> cpd00005_c0fp + cpd00067_c0fp + cpd00145_c0fp	0			rxn01013_c0fp	D_Glycerate_NADP_plus__2_oxidoreductase_c0	rxn01013_c0fp: cpd00006_c0fp + cpd00223_c0fp <=> cpd00005_c0fp + cpd00067_c0fp + cpd00145_c0fp	0
rxn05655_c0fp	sucrose_transport_via_PEP_Pyr_PTS_c0	rxn05655_c0fp: cpd00061_c0fp + cpd00076_e0 <=> cpd00020_c0fp + cpd01693_c0fp	0			rxn05655_c0fp	sucrose_transport_via_PEP_Pyr_PTS_c0	rxn05655_c0fp: cpd00061_c0fp + cpd00076_e0 <=> cpd00020_c0fp + cpd01693_c0fp	0
rxn02314_c0fp	ATP_D_tagatose_6_phosphate_1_phosphotransferase_c0	rxn02314_c0fp: cpd00002_c0fp + cpd00805_c0fp <=> cpd00008_c0fp + cpd00067_c0fp + cpd02371_c0fp	0			rxn02314_c0fp	ATP_D_tagatose_6_phosphate_1_phosphotransferase_c0	rxn02314_c0fp: cpd00002_c0fp + cpd00805_c0fp <=> cpd00008_c0fp + cpd00067_c0fp + cpd02371_c0fp	0
rxn08801_c0fp	Lysophospholipase_L1_2_acylglycerophosphotidate__n_C18_0_periplasm_c0	rxn08801_c0fp: cpd00001_c0fp + cpd15329_c0fp <=> cpd00067_c0fp + cpd00080_c0fp + cpd01080_c0fp	-0.00959165			rxn08801_c0fp	Lysophospholipase_L1_2_acylglycerophosphotidate__n_C18_0_periplasm_c0	rxn08801_c0fp: cpd00001_c0fp + cpd15329_c0fp <=> cpd00067_c0fp + cpd00080_c0fp + cpd01080_c0fp	-0.00973878
rxn02161_c0fp	ATP_L_rhamnulose_1_phosphotransferase_c0	rxn02161_c0fp: cpd00002_c0fp + cpd00642_c0fp <=> cpd00008_c0fp + cpd00067_c0fp + cpd00831_c0fp	0			rxn02161_c0fp	ATP_L_rhamnulose_1_phosphotransferase_c0	rxn02161_c0fp: cpd00002_c0fp + cpd00642_c0fp <=> cpd00008_c0fp + cpd00067_c0fp + cpd00831_c0fp	0
rxn04043_c0fp	ADP_D_fructose_6_phosphate_1_phosphotransferase_c0	rxn04043_c0fp: cpd00008_c0fp + cpd00072_c0fp <=> cpd00018_c0fp + 2.0 cpd00067_c0fp + cpd00290_c0fp	-0.602155			rxn04043_c0fp	ADP_D_fructose_6_phosphate_1_phosphotransferase_c0	rxn04043_c0fp: cpd00008_c0fp + cpd00072_c0fp <=> cpd00018_c0fp + 2.0 cpd00067_c0fp + cpd00290_c0fp	154.886
rxn00139_c0fp	AMP_diphosphate_phospho_D_ribosyltransferase_c0	rxn00139_c0fp: cpd00103_c0fp + cpd00128_c0fp --> cpd00012_c0fp + cpd00018_c0fp + cpd00067_c0fp	0.0421661			rxn00139_c0fp	AMP_diphosphate_phospho_D_ribosyltransferase_c0	rxn00139_c0fp: cpd00103_c0fp + cpd00128_c0fp --> cpd00012_c0fp + cpd00018_c0fp + cpd00067_c0fp	0.0428129
rxn07261_c0fp	R07384_c0	rxn07261_c0fp: cpd00046_c0fp + 2.0 cpd00067_c0fp + cpd12606_c0fp <=> cpd00444_c0fp + cpd12322_c0fp	0			rxn07261_c0fp	R07384_c0	rxn07261_c0fp: cpd00046_c0fp + 2.0 cpd00067_c0fp + cpd12606_c0fp <=> cpd00444_c0fp + cpd12322_c0fp	0
rxn00790_c0fp	5_phosphoribosylamine_diphosphate_phospho_alpha_D_ribosyltransferase_glutamate_amidating_c0	rxn00790_c0fp: cpd00001_c0fp + cpd00053_c0fp + cpd00103_c0fp --> cpd00012_c0fp + cpd00023_c0fp + cpd00067_c0fp + cpd01982_c0fp	61.0691			rxn00790_c0fp	5_phosphoribosylamine_diphosphate_phospho_alpha_D_ribosyltransferase_glutamate_amidating_c0	rxn00790_c0fp: cpd00001_c0fp + cpd00053_c0fp + cpd00103_c0fp --> cpd00012_c0fp + cpd00023_c0fp + cpd00067_c0fp + cpd01982_c0fp	74.8384
rxn05612_c0fp	TRANS_RXNAVI_26524cebrachyexpMELIBIOSE_c0	rxn05612_c0fp: cpd00067_e0 + cpd03198_e0 <=> cpd00067_c0fp + cpd03198_c0fp	0			rxn05612_c0fp	TRANS_RXNAVI_26524cebrachyexpMELIBIOSE_c0	rxn05612_c0fp: cpd00067_e0 + cpd03198_e0 <=> cpd00067_c0fp + cpd03198_c0fp	0
rxn03910_c0fp	2_Phospho_4_cytidine_5_diphospho_2_C_methyl_D_erythritol_CMP_lyase_cyclizing_c0	rxn03910_c0fp: cpd08288_c0fp <=> cpd00046_c0fp + cpd08301_c0fp	0.279374			rxn03910_c0fp	2_Phospho_4_cytidine_5_diphospho_2_C_methyl_D_erythritol_CMP_lyase_cyclizing_c0	rxn03910_c0fp: cpd08288_c0fp <=> cpd00046_c0fp + cpd08301_c0fp	0.283659
rxn07100_c0fp	CDPethanolamine_1_alkyl_2_acylglycerol_ethanolaminephosphotransferase_c0	rxn07100_c0fp: cpd00444_c0fp + cpd12273_c0fp <=> cpd00046_c0fp + 2.0 cpd00067_c0fp + cpd12554_c0fp	0			rxn07100_c0fp	CDPethanolamine_1_alkyl_2_acylglycerol_ethanolaminephosphotransferase_c0	rxn07100_c0fp: cpd00444_c0fp + cpd12273_c0fp <=> cpd00046_c0fp + 2.0 cpd00067_c0fp + cpd12554_c0fp	0
rxn10342_c0fp	isohexadecanoyl_cardiolipin_synthase_c0	rxn10342_c0fp: 2.0 cpd15727_c0fp <=> cpd00100_c0fp + cpd15799_c0fp	0			rxn10342_c0fp	isohexadecanoyl_cardiolipin_synthase_c0	rxn10342_c0fp: 2.0 cpd15727_c0fp <=> cpd00100_c0fp + cpd15799_c0fp	0
rxn03540_c0fp	R05225_c0	rxn03540_c0fp: 4.0 cpd00001_c0fp + 4.0 cpd00002_c0fp + 4.0 cpd00053_c0fp + cpd03916_c0fp <=> 4.0 cpd00008_c0fp + 4.0 cpd00009_c0fp + 4.0 cpd00023_c0fp + 4.0 cpd00067_c0fp + cpd03917_c0fp	0			rxn03540_c0fp	R05225_c0	rxn03540_c0fp: 4.0 cpd00001_c0fp + 4.0 cpd00002_c0fp + 4.0 cpd00053_c0fp + cpd03916_c0fp <=> 4.0 cpd00008_c0fp + 4.0 cpd00009_c0fp + 4.0 cpd00023_c0fp + 4.0 cpd00067_c0fp + cpd03917_c0fp	0
rxn08311_c0fp	CDP_diacylglycerol_synthetase_n_C18_0_c0	rxn08311_c0fp: cpd00052_c0fp + cpd15526_c0fp <=> cpd00012_c0fp + cpd00067_c0fp + cpd15421_c0fp	0			rxn08311_c0fp	CDP_diacylglycerol_synthetase_n_C18_0_c0	rxn08311_c0fp: cpd00052_c0fp + cpd15526_c0fp <=> cpd00012_c0fp + cpd00067_c0fp + cpd15421_c0fp	0
rxn03175_c0fp	N_5_Phospho_D_ribosylformimino_5_amino_1__5_phospho_D_ribosyl_4_imidazolecarboxamide_ketol_isomerase_c0	rxn03175_c0fp: cpd00067_c0fp + cpd02979_c0fp <=> cpd02991_c0fp	0.108803			rxn03175_c0fp	N_5_Phospho_D_ribosylformimino_5_amino_1__5_phospho_D_ribosyl_4_imidazolecarboxamide_ketol_isomerase_c0	rxn03175_c0fp: cpd00067_c0fp + cpd02979_c0fp <=> cpd02991_c0fp	0.110472
rxn10264_c0fp	isohexadecanoyl_CDPdiacylglycerol_sn_glycerol_3_phosphate_3_phosphatidyltransferase_c0	rxn10264_c0fp: cpd00080_c0fp + cpd15688_c0fp <=> cpd00046_c0fp + cpd15721_c0fp	0			rxn10264_c0fp	isohexadecanoyl_CDPdiacylglycerol_sn_glycerol_3_phosphate_3_phosphatidyltransferase_c0	rxn10264_c0fp: cpd00080_c0fp + cpd15688_c0fp <=> cpd00046_c0fp + cpd15721_c0fp	0
rxn03421_c0fp	2_5_Diaminopyrimidine_nucleoside_triphosphate_mutase_c0	rxn03421_c0fp: cpd03519_c0fp <=> cpd03666_c0fp	0			rxn03421_c0fp	2_5_Diaminopyrimidine_nucleoside_triphosphate_mutase_c0	rxn03421_c0fp: cpd03519_c0fp <=> cpd03666_c0fp	0
rxn01023_c0fp	formamide_hydro_lyase_cyanide_forming_c0	rxn01023_c0fp: cpd00378_c0fp <=> cpd00001_c0fp + cpd00150_c0fp	0			rxn01023_c0fp	formamide_hydro_lyase_cyanide_forming_c0	rxn01023_c0fp: cpd00378_c0fp <=> cpd00001_c0fp + cpd00150_c0fp	0
rxn01484_c0fp	N_Acetyl_D_glucosamine_6_phosphate_amidohydrolase_c0	rxn01484_c0fp: cpd00001_c0fp + cpd00293_c0fp <=> cpd00029_c0fp + cpd00288_c0fp	-186.332			rxn01484_c0fp	N_Acetyl_D_glucosamine_6_phosphate_amidohydrolase_c0	rxn01484_c0fp: cpd00001_c0fp + cpd00293_c0fp <=> cpd00029_c0fp + cpd00288_c0fp	-229.899
rxn00162_c0fp	oxaloacetate_carboxy_lyase_pyruvate_forming_c0	rxn00162_c0fp: cpd00032_c0fp + cpd00067_c0fp --> cpd00011_c0fp + cpd00020_c0fp	0			rxn00162_c0fp	oxaloacetate_carboxy_lyase_pyruvate_forming_c0	rxn00162_c0fp: cpd00032_c0fp + cpd00067_c0fp --> cpd00011_c0fp + cpd00020_c0fp	0
rxn01124_c0fp	2_Dehydro_3_deoxy_D_gluconate_NAD_plus__5_oxidoreductase_c0	rxn01124_c0fp: cpd00003_c0fp + cpd00176_c0fp <=> cpd00004_c0fp + cpd00067_c0fp + cpd02663_c0fp	0			rxn01124_c0fp	2_Dehydro_3_deoxy_D_gluconate_NAD_plus__5_oxidoreductase_c0	rxn01124_c0fp: cpd00003_c0fp + cpd00176_c0fp <=> cpd00004_c0fp + cpd00067_c0fp + cpd02663_c0fp	0
rxn05371_c0fp	8_methyl_decanoyl_ACP_malonyl_acyl_carrier_protein_C_acyltransferase_decarboxylating_c0	rxn05371_c0fp: cpd11492_c0fp + cpd11507_c0fp --> cpd00011_c0fp + cpd11493_c0fp + cpd11508_c0fp	0.110393			rxn05371_c0fp	8_methyl_decanoyl_ACP_malonyl_acyl_carrier_protein_C_acyltransferase_decarboxylating_c0	rxn05371_c0fp: cpd11492_c0fp + cpd11507_c0fp --> cpd00011_c0fp + cpd11493_c0fp + cpd11508_c0fp	0.112086
rxn04794_c0fp	propanoyl_CoA_formate_C_propanoyltransferase_c0	rxn04794_c0fp: cpd00010_c0fp + cpd00094_c0fp <=> cpd00047_c0fp + cpd00086_c0fp	0			rxn04794_c0fp	propanoyl_CoA_formate_C_propanoyltransferase_c0	rxn04794_c0fp: cpd00010_c0fp + cpd00094_c0fp <=> cpd00047_c0fp + cpd00086_c0fp	0
rxn01717_c0fp	S_Adenosyl_L_methionine_tyramine_N_methyltransferase_c0	rxn01717_c0fp: cpd00017_c0fp + cpd00374_c0fp <=> cpd00019_c0fp + cpd00067_c0fp + cpd01610_c0fp	0			rxn01717_c0fp	S_Adenosyl_L_methionine_tyramine_N_methyltransferase_c0	rxn01717_c0fp: cpd00017_c0fp + cpd00374_c0fp <=> cpd00019_c0fp + cpd00067_c0fp + cpd01610_c0fp	0
rxn05567_c0fp	Galactitol_transport_via_PEP_Pyr_PTS_c0	rxn05567_c0fp: cpd00061_c0fp + cpd01171_e0 <=> cpd00020_c0fp + cpd03752_c0fp	0			rxn05567_c0fp	Galactitol_transport_via_PEP_Pyr_PTS_c0	rxn05567_c0fp: cpd00061_c0fp + cpd01171_e0 <=> cpd00020_c0fp + cpd03752_c0fp	0
rxn01119_c0fp	UDP_galactose_undecaprenyl_phosphate_galactose_phosphotransferase_c0	rxn01119_c0fp: cpd00043_c0fp + cpd00286_c0fp <=> cpd00091_c0fp + cpd02745_c0fp	0			rxn01119_c0fp	UDP_galactose_undecaprenyl_phosphate_galactose_phosphotransferase_c0	rxn01119_c0fp: cpd00043_c0fp + cpd00286_c0fp <=> cpd00091_c0fp + cpd02745_c0fp	0
rxn00532_c0fp	3_oxopropanoate_NADP_plus__oxidoreductase_CoA_malonylating_c0	rxn00532_c0fp: cpd00006_c0fp + cpd00010_c0fp + cpd00191_c0fp <=> cpd00005_c0fp + cpd00067_c0fp + cpd00070_c0fp	10.6788			rxn00532_c0fp	3_oxopropanoate_NADP_plus__oxidoreductase_CoA_malonylating_c0	rxn00532_c0fp: cpd00006_c0fp + cpd00010_c0fp + cpd00191_c0fp <=> cpd00005_c0fp + cpd00067_c0fp + cpd00070_c0fp	0
rxn00132_c0fp	Adenosine_5_monophosphate_phosphohydrolase_c0	rxn00132_c0fp: cpd00001_c0fp + cpd00018_c0fp --> cpd00009_c0fp + cpd00182_c0fp	0			rxn00132_c0fp	Adenosine_5_monophosphate_phosphohydrolase_c0	rxn00132_c0fp: cpd00001_c0fp + cpd00018_c0fp --> cpd00009_c0fp + cpd00182_c0fp	0
rxn07622_c0fp	R07831_c0	rxn07622_c0fp: cpd00001_c0fp + cpd04107_c0fp <=> cpd00067_c0fp + cpd14988_c0fp	0			rxn07622_c0fp	R07831_c0	rxn07622_c0fp: cpd00001_c0fp + cpd04107_c0fp <=> cpd00067_c0fp + cpd14988_c0fp	0
rxn01479_c0fp	CTP_ethanolamine_phosphate_cytidylyltransferase_c0	rxn01479_c0fp: cpd00052_c0fp + cpd00285_c0fp <=> cpd00012_c0fp + cpd00444_c0fp	0			rxn01479_c0fp	CTP_ethanolamine_phosphate_cytidylyltransferase_c0	rxn01479_c0fp: cpd00052_c0fp + cpd00285_c0fp <=> cpd00012_c0fp + cpd00444_c0fp	0
rxn08615_c0fp	glycogen_synthase_ADPGlc_c0	rxn08615_c0fp: cpd00387_c0fp + cpd15302_c0fp <=> cpd00008_c0fp + cpd00155_c0fp	-3.21816			rxn08615_c0fp	glycogen_synthase_ADPGlc_c0	rxn08615_c0fp: cpd00387_c0fp + cpd15302_c0fp <=> cpd00008_c0fp + cpd00155_c0fp	0
rxn08815_c0fp	Lysophospholipase_L1_2_acylglycerophosphoglycerol__n_C18_0_periplasm_c0	rxn08815_c0fp: cpd00001_c0fp + cpd15323_c0fp <=> cpd00067_c0fp + cpd01080_c0fp + cpd02090_c0fp	0			rxn08815_c0fp	Lysophospholipase_L1_2_acylglycerophosphoglycerol__n_C18_0_periplasm_c0	rxn08815_c0fp: cpd00001_c0fp + cpd15323_c0fp <=> cpd00067_c0fp + cpd01080_c0fp + cpd02090_c0fp	0
rxn00126_c0fp	ATP_L_methionine_S_adenosyltransferase_c0	rxn00126_c0fp: cpd00001_c0fp + cpd00002_c0fp + cpd00060_c0fp --> cpd00009_c0fp + cpd00012_c0fp + cpd00017_c0fp + cpd00067_c0fp	0.0527076			rxn00126_c0fp	ATP_L_methionine_S_adenosyltransferase_c0	rxn00126_c0fp: cpd00001_c0fp + cpd00002_c0fp + cpd00060_c0fp --> cpd00009_c0fp + cpd00012_c0fp + cpd00017_c0fp + cpd00067_c0fp	0.0535161
rxn01518_c0fp	ATP_deoxyuridine_5_phosphotransferase_c0	rxn01518_c0fp: cpd00002_c0fp + cpd00412_c0fp <=> cpd00008_c0fp + cpd00067_c0fp + cpd00299_c0fp	0.0356799			rxn01518_c0fp	ATP_deoxyuridine_5_phosphotransferase_c0	rxn01518_c0fp: cpd00002_c0fp + cpd00412_c0fp <=> cpd00008_c0fp + cpd00067_c0fp + cpd00299_c0fp	0.0362272
rxn12844_c0fp	Gly_Cys_aminopeptidase_c0	rxn12844_c0fp: cpd00001_c0fp + cpd15603_c0fp <=> cpd00033_c0fp + cpd00084_c0fp	0			rxn12844_c0fp	Gly_Cys_aminopeptidase_c0	rxn12844_c0fp: cpd00001_c0fp + cpd15603_c0fp <=> cpd00033_c0fp + cpd00084_c0fp	0
rxn08798_c0fp	Lysophospholipase_L1_2_acylglycerophosphotidate__n_C14_1_periplasm_c0	rxn08798_c0fp: cpd00001_c0fp + cpd15330_c0fp --> 2.0 cpd00067_c0fp + cpd00080_c0fp + cpd15298_c0fp	0			rxn08798_c0fp	Lysophospholipase_L1_2_acylglycerophosphotidate__n_C14_1_periplasm_c0	rxn08798_c0fp: cpd00001_c0fp + cpd15330_c0fp --> 2.0 cpd00067_c0fp + cpd00080_c0fp + cpd15298_c0fp	0
rxn06905_c0fp	R05363_c0	rxn06905_c0fp: cpd00001_c0fp + cpd04049_c0fp <=> cpd00067_c0fp + cpd04050_c0fp + cpd08208_c0fp	0			rxn06905_c0fp	R05363_c0	rxn06905_c0fp: cpd00001_c0fp + cpd04049_c0fp <=> cpd00067_c0fp + cpd04050_c0fp + cpd08208_c0fp	0
rxn02584_c0fp	N_Methylhexanamide_amidohydrolase_c0	rxn02584_c0fp: cpd00001_c0fp + cpd01765_c0fp <=> cpd00187_c0fp + cpd01113_c0fp	0			rxn02584_c0fp	N_Methylhexanamide_amidohydrolase_c0	rxn02584_c0fp: cpd00001_c0fp + cpd01765_c0fp <=> cpd00187_c0fp + cpd01113_c0fp	0
rxn08306_c0fp	CDP_diacylglycerol_synthetase_n_C12_0_c0	rxn08306_c0fp: cpd00052_c0fp + cpd15521_c0fp <=> cpd00012_c0fp + cpd00067_c0fp + cpd15417_c0fp	0			rxn08306_c0fp	CDP_diacylglycerol_synthetase_n_C12_0_c0	rxn08306_c0fp: cpd00052_c0fp + cpd15521_c0fp <=> cpd00012_c0fp + cpd00067_c0fp + cpd15417_c0fp	0
rxn08821_c0fp	Lysophospholipase_L2_2_acylglycerophosphotidate__n_C16_1_c0	rxn08821_c0fp: cpd00001_c0fp + cpd15354_c0fp <=> 2.0 cpd00067_c0fp + cpd00080_c0fp + cpd15237_c0fp	0			rxn08821_c0fp	Lysophospholipase_L2_2_acylglycerophosphotidate__n_C16_1_c0	rxn08821_c0fp: cpd00001_c0fp + cpd15354_c0fp <=> 2.0 cpd00067_c0fp + cpd00080_c0fp + cpd15237_c0fp	0
rxn06869_c0fp	UDP_glucose_1_2_diacyl_3_O_alpha_D_glucopyranosyl_sn_glycerol_1_2_glucosyltransferase_c0	rxn06869_c0fp: cpd00026_c0fp + cpd12864_c0fp <=> cpd00014_c0fp + cpd12865_c0fp	0			rxn06869_c0fp	UDP_glucose_1_2_diacyl_3_O_alpha_D_glucopyranosyl_sn_glycerol_1_2_glucosyltransferase_c0	rxn06869_c0fp: cpd00026_c0fp + cpd12864_c0fp <=> cpd00014_c0fp + cpd12865_c0fp	0
rxn00405_c0fp	L_arginine_carboxy_lyase_agmatine_forming_c0	rxn00405_c0fp: cpd00051_c0fp + cpd00067_c0fp --> cpd00011_c0fp + cpd00152_c0fp	0			rxn00405_c0fp	L_arginine_carboxy_lyase_agmatine_forming_c0	rxn00405_c0fp: cpd00051_c0fp + cpd00067_c0fp --> cpd00011_c0fp + cpd00152_c0fp	0
rxn01169_c0fp	ATP_beta_D_glucose_6_phosphotransferase_c0	rxn01169_c0fp: cpd00002_c0fp + cpd00190_c0fp <=> cpd00008_c0fp + cpd00067_c0fp + cpd00863_c0fp	0			rxn01169_c0fp	ATP_beta_D_glucose_6_phosphotransferase_c0	rxn01169_c0fp: cpd00002_c0fp + cpd00190_c0fp <=> cpd00008_c0fp + cpd00067_c0fp + cpd00863_c0fp	0
rxn00299_c0fp	GTP_7_8_8_9_dihydrolase_c0	rxn00299_c0fp: cpd00001_c0fp + cpd00038_c0fp --> cpd00047_c0fp + cpd00067_c0fp + cpd02978_c0fp	0.0316246			rxn00299_c0fp	GTP_7_8_8_9_dihydrolase_c0	rxn00299_c0fp: cpd00001_c0fp + cpd00038_c0fp --> cpd00047_c0fp + cpd00067_c0fp + cpd02978_c0fp	0.0321097
rxn04737_c0fp	R06928_c0	rxn04737_c0fp: cpd00001_c0fp + cpd00003_c0fp + cpd09802_c0fp <=> cpd00004_c0fp + 2.0 cpd00067_c0fp + cpd09804_c0fp	0			rxn04737_c0fp	R06928_c0	rxn04737_c0fp: cpd00001_c0fp + cpd00003_c0fp + cpd09802_c0fp <=> cpd00004_c0fp + 2.0 cpd00067_c0fp + cpd09804_c0fp	0
rxn03921_c0fp	R05649_c0	rxn03921_c0fp: cpd00001_c0fp + cpd00003_c0fp + cpd08279_c0fp <=> cpd00004_c0fp + 2.0 cpd00067_c0fp + cpd02045_c0fp	0			rxn03921_c0fp	R05649_c0	rxn03921_c0fp: cpd00001_c0fp + cpd00003_c0fp + cpd08279_c0fp <=> cpd00004_c0fp + 2.0 cpd00067_c0fp + cpd02045_c0fp	0
rxn02484_c0fp	ATP_4_amino_5_hydroxymethyl_2_methylpyrimidine_5_phosphotransferase_c0	rxn02484_c0fp: cpd00002_c0fp + cpd00939_c0fp <=> cpd00008_c0fp + cpd00067_c0fp + cpd02775_c0fp	-0.0105415			rxn02484_c0fp	ATP_4_amino_5_hydroxymethyl_2_methylpyrimidine_5_phosphotransferase_c0	rxn02484_c0fp: cpd00002_c0fp + cpd00939_c0fp <=> cpd00008_c0fp + cpd00067_c0fp + cpd02775_c0fp	-0.0107032
rxn05671_c0fp	D_xylose_transport_in_via_proton_symport_c0	rxn05671_c0fp: cpd00067_e0 + cpd00154_e0 <=> cpd00067_c0fp + cpd00154_c0fp	0			rxn05671_c0fp	D_xylose_transport_in_via_proton_symport_c0	rxn05671_c0fp: cpd00067_e0 + cpd00154_e0 <=> cpd00067_c0fp + cpd00154_c0fp	0
rxn00013_c0fp	D_Glucose_1_phosphate_D_glucose_1_phosphate_6_phosphotransferase_c0	rxn00013_c0fp: 2.0 cpd00067_c0fp + 2.0 cpd00089_c0fp <=> cpd00027_c0fp + cpd00499_c0fp	0			rxn00013_c0fp	D_Glucose_1_phosphate_D_glucose_1_phosphate_6_phosphotransferase_c0	rxn00013_c0fp: 2.0 cpd00067_c0fp + 2.0 cpd00089_c0fp <=> cpd00027_c0fp + cpd00499_c0fp	0
rxn02916_c0fp	R04175_c0	rxn02916_c0fp: cpd02074_c0fp --> cpd00001_c0fp + cpd00067_c0fp + cpd00922_c0fp	0			rxn02916_c0fp	R04175_c0	rxn02916_c0fp: cpd02074_c0fp --> cpd00001_c0fp + cpd00067_c0fp + cpd00922_c0fp	0
rxn03618_c0fp	formaldehyde_NAD_plus__oxidoreductase_mycothiol_formylating_c0	rxn03618_c0fp: cpd00003_c0fp + cpd00055_c0fp + cpd04105_c0fp <=> cpd00004_c0fp + cpd00067_c0fp + cpd04106_c0fp	0			rxn03618_c0fp	formaldehyde_NAD_plus__oxidoreductase_mycothiol_formylating_c0	rxn03618_c0fp: cpd00003_c0fp + cpd00055_c0fp + cpd04105_c0fp <=> cpd00004_c0fp + cpd00067_c0fp + cpd04106_c0fp	0
rxn12639_c0fp	RXN0_6976c_c0	rxn12639_c0fp: cpd00001_c0fp + cpd11587_c0fp <=> cpd00035_c0fp + cpd00053_c0fp	0			rxn12639_c0fp	RXN0_6976c_c0	rxn12639_c0fp: cpd00001_c0fp + cpd11587_c0fp <=> cpd00035_c0fp + cpd00053_c0fp	0
rxn01000_c0fp	prephenate_hydro_lyase_decarboxylating_phenylpyruvate_forming_c0	rxn01000_c0fp: cpd00067_c0fp + cpd00219_c0fp --> cpd00001_c0fp + cpd00011_c0fp + cpd00143_c0fp	0			rxn01000_c0fp	prephenate_hydro_lyase_decarboxylating_phenylpyruvate_forming_c0	rxn01000_c0fp: cpd00067_c0fp + cpd00219_c0fp --> cpd00001_c0fp + cpd00011_c0fp + cpd00143_c0fp	0
rxn00363_c0fp	Cytidine_5_monophosphate_phosphohydrolase_c0	rxn00363_c0fp: cpd00001_c0fp + cpd00046_c0fp --> cpd00009_c0fp + cpd00367_c0fp	0			rxn00363_c0fp	Cytidine_5_monophosphate_phosphohydrolase_c0	rxn00363_c0fp: cpd00001_c0fp + cpd00046_c0fp --> cpd00009_c0fp + cpd00367_c0fp	0
rxn08128_c0fp	Amylomaltase_maltopentaose_c0	rxn08128_c0fp: cpd00179_c0fp + cpd15495_c0fp <=> cpd00027_c0fp + cpd01329_c0fp	0			rxn08128_c0fp	Amylomaltase_maltopentaose_c0	rxn08128_c0fp: cpd00179_c0fp + cpd15495_c0fp <=> cpd00027_c0fp + cpd01329_c0fp	0
rxn05188_c0fp	ferrichrome_transport_via_ABC_system_c0	rxn05188_c0fp: cpd00001_c0fp + cpd00002_c0fp + cpd03724_e0 --> cpd00008_c0fp + cpd00009_c0fp + cpd00067_c0fp + cpd03724_c0fp	0			rxn05188_c0fp	ferrichrome_transport_via_ABC_system_c0	rxn05188_c0fp: cpd00001_c0fp + cpd00002_c0fp + cpd03724_e0 --> cpd00008_c0fp + cpd00009_c0fp + cpd00067_c0fp + cpd03724_c0fp	0
rxn00705_c0fp	D_Glucose_1_phosphate_D_glucose_1_phosphate_6_phosphotransferase_c0	rxn00705_c0fp: 2.0 cpd00067_c0fp + 2.0 cpd00089_c0fp <=> cpd00027_c0fp + cpd00907_c0fp	-0.410043			rxn00705_c0fp	D_Glucose_1_phosphate_D_glucose_1_phosphate_6_phosphotransferase_c0	rxn00705_c0fp: 2.0 cpd00067_c0fp + 2.0 cpd00089_c0fp <=> cpd00027_c0fp + cpd00907_c0fp	-0.416333
rxn01670_c0fp	Nicotinamide_ribonucleotide_phosphohydrolase_c0	rxn01670_c0fp: cpd00001_c0fp + cpd00355_c0fp --> cpd00009_c0fp + cpd02016_c0fp	0			rxn01670_c0fp	Nicotinamide_ribonucleotide_phosphohydrolase_c0	rxn01670_c0fp: cpd00001_c0fp + cpd00355_c0fp --> cpd00009_c0fp + cpd02016_c0fp	0
rxn12643_c0fp	RXN0_6979c_c0	rxn12643_c0fp: cpd00001_c0fp + cpd11583_c0fp --> cpd00035_c0fp + cpd00107_c0fp	0			rxn12643_c0fp	RXN0_6979c_c0	rxn12643_c0fp: cpd00001_c0fp + cpd11583_c0fp --> cpd00035_c0fp + cpd00107_c0fp	0
rxn05183_c0fp	D_methionine_transport_via_ABC_system_c0	rxn05183_c0fp: cpd00001_c0fp + cpd00002_c0fp + cpd00637_e0 --> cpd00008_c0fp + cpd00009_c0fp + cpd00067_c0fp + cpd00637_c0fp	0			rxn05183_c0fp	D_methionine_transport_via_ABC_system_c0	rxn05183_c0fp: cpd00001_c0fp + cpd00002_c0fp + cpd00637_e0 --> cpd00008_c0fp + cpd00009_c0fp + cpd00067_c0fp + cpd00637_c0fp	0
rxn01300_c0fp	ATP_L_homoserine_O_phosphotransferase_c0	rxn01300_c0fp: cpd00002_c0fp + cpd00227_c0fp <=> cpd00008_c0fp + cpd00067_c0fp + cpd00809_c0fp	0			rxn01300_c0fp	ATP_L_homoserine_O_phosphotransferase_c0	rxn01300_c0fp: cpd00002_c0fp + cpd00227_c0fp <=> cpd00008_c0fp + cpd00067_c0fp + cpd00809_c0fp	0
rxn00786_c0fp	D_fructose_1_6_bisphosphate_D_glyceraldehyde_3_phosphate_lyase_glycerone_phosphate_forming_c0	rxn00786_c0fp: cpd00290_c0fp <=> cpd00095_c0fp + cpd00102_c0fp	139.742			rxn00786_c0fp	D_fructose_1_6_bisphosphate_D_glyceraldehyde_3_phosphate_lyase_glycerone_phosphate_forming_c0	rxn00786_c0fp: cpd00290_c0fp <=> cpd00095_c0fp + cpd00102_c0fp	89.2594
rxn14054_c0fp	trans_3_Chloro_2_propene_1_ol_NAD_plus__oxidoreductase_c0	rxn14054_c0fp: cpd00003_c0fp + cpd04015_c0fp <=> cpd00004_c0fp + cpd00067_c0fp + cpd04017_c0fp	0			rxn14054_c0fp	trans_3_Chloro_2_propene_1_ol_NAD_plus__oxidoreductase_c0	rxn14054_c0fp: cpd00003_c0fp + cpd04015_c0fp <=> cpd00004_c0fp + cpd00067_c0fp + cpd04017_c0fp	0
rxn03012_c0fp	R04336_c0	rxn03012_c0fp: cpd02414_c0fp --> cpd00001_c0fp + cpd00067_c0fp + cpd02465_c0fp	0			rxn03012_c0fp	R04336_c0	rxn03012_c0fp: cpd02414_c0fp --> cpd00001_c0fp + cpd00067_c0fp + cpd02465_c0fp	0
rxn10195_c0fp	Teichoic_acid_glucose_substituted_export_c0	rxn10195_c0fp: cpd15662_c0fp + cpd15666_c0fp <=> cpd00067_c0fp + cpd00286_c0fp + cpd15669_c0fp	0.00239791			rxn10195_c0fp	Teichoic_acid_glucose_substituted_export_c0	rxn10195_c0fp: cpd15662_c0fp + cpd15666_c0fp <=> cpd00067_c0fp + cpd00286_c0fp + cpd15669_c0fp	0.00243469
rxn03908_c0fp	ATP_4_Cytidine_5_diphospho_2_C_methyl_D_erythritol_2_phosphotransferase_c0	rxn03908_c0fp: cpd00002_c0fp + cpd08287_c0fp <=> cpd00008_c0fp + cpd00067_c0fp + cpd08288_c0fp	0.279374			rxn03908_c0fp	ATP_4_Cytidine_5_diphospho_2_C_methyl_D_erythritol_2_phosphotransferase_c0	rxn03908_c0fp: cpd00002_c0fp + cpd08287_c0fp <=> cpd00008_c0fp + cpd00067_c0fp + cpd08288_c0fp	0.283659
rxn01100_c0fp	ATP_3_phospho_D_glycerate_1_phosphotransferase_c0	rxn01100_c0fp: cpd00002_c0fp + cpd00169_c0fp <=> cpd00008_c0fp + cpd00203_c0fp	-279.193			rxn01100_c0fp	ATP_3_phospho_D_glycerate_1_phosphotransferase_c0	rxn01100_c0fp: cpd00002_c0fp + cpd00169_c0fp <=> cpd00008_c0fp + cpd00203_c0fp	-306.929
rxn00838_c0fp	IMP_L_aspartate_ligase_GDP_forming_c0	rxn00838_c0fp: cpd00038_c0fp + cpd00041_c0fp + cpd00114_c0fp --> cpd00009_c0fp + cpd00031_c0fp + 2.0 cpd00067_c0fp + cpd02375_c0fp	0.225017			rxn00838_c0fp	IMP_L_aspartate_ligase_GDP_forming_c0	rxn00838_c0fp: cpd00038_c0fp + cpd00041_c0fp + cpd00114_c0fp --> cpd00009_c0fp + cpd00031_c0fp + 2.0 cpd00067_c0fp + cpd02375_c0fp	0.228468
rxn02283_c0fp	5_Formyltetrahydrofolate_L_glutamate_N_formiminotransferase_c0	rxn02283_c0fp: cpd00023_c0fp + cpd02197_c0fp <=> cpd00067_c0fp + cpd00087_c0fp + cpd00770_c0fp	0			rxn02283_c0fp	5_Formyltetrahydrofolate_L_glutamate_N_formiminotransferase_c0	rxn02283_c0fp: cpd00023_c0fp + cpd02197_c0fp <=> cpd00067_c0fp + cpd00087_c0fp + cpd00770_c0fp	0
rxn00512_c0fp	Glycolate_NAD_plus__oxidoreductase_c0	rxn00512_c0fp: cpd00003_c0fp + cpd00139_c0fp <=> cpd00004_c0fp + cpd00040_c0fp + cpd00067_c0fp	0			rxn00512_c0fp	Glycolate_NAD_plus__oxidoreductase_c0	rxn00512_c0fp: cpd00003_c0fp + cpd00139_c0fp <=> cpd00004_c0fp + cpd00040_c0fp + cpd00067_c0fp	0
rxn05396_c0fp	9_methyl_decanoyl_ACP_malonyl_acyl_carrier_protein_C_acyltransferase_decarboxylating_c0	rxn05396_c0fp: cpd11492_c0fp + cpd11532_c0fp --> cpd00011_c0fp + cpd11493_c0fp + cpd11533_c0fp	0.110393			rxn05396_c0fp	9_methyl_decanoyl_ACP_malonyl_acyl_carrier_protein_C_acyltransferase_decarboxylating_c0	rxn05396_c0fp: cpd11492_c0fp + cpd11532_c0fp --> cpd00011_c0fp + cpd11493_c0fp + cpd11533_c0fp	0.112086
rxn00831_c0fp	Inosine_5_monophosphate_phosphohydrolase_c0	rxn00831_c0fp: cpd00001_c0fp + cpd00114_c0fp --> cpd00009_c0fp + cpd00246_c0fp	60.731			rxn00831_c0fp	Inosine_5_monophosphate_phosphohydrolase_c0	rxn00831_c0fp: cpd00001_c0fp + cpd00114_c0fp --> cpd00009_c0fp + cpd00246_c0fp	74.4912
rxn00748_c0fp	glycerone_phosphate_phosphate_lyase_methylglyoxal_forming_c0	rxn00748_c0fp: cpd00095_c0fp --> cpd00009_c0fp + cpd00428_c0fp	0			rxn00748_c0fp	glycerone_phosphate_phosphate_lyase_methylglyoxal_forming_c0	rxn00748_c0fp: cpd00095_c0fp --> cpd00009_c0fp + cpd00428_c0fp	0
[truncated: 3,857 more rows]

## Sheet: Table S7
	Altered Metabolic Consumption and Production Profile of the Community Model in Healthy Control and T2D Human Gut environment
[truncated: 13 more rows]

[truncated: 2 more sheets: Table S8, Table S9]
